# Supplementary material for: A Molecular Modeling Approach to Identify Potential Antileishmanial Compounds Against the Cell Division Cycle (cdc)-2-Related Kinase 12 (CRK12) Receptor of Leishmania donovani
Source: Biomolecules. 2021 Mar 18;11(3):458. doi: 10.3390/biom11030458 (PMC8003136; doi:10.3390/biom11030458)
Supplement: Supplementary file 1 [file biomolecules-11-00458-s001.zip]

Archive with 4 entries (4 files):
- Supplementary_file_2.pdb
- Supplementary_file_3.pdb
- Supplementary_EB.pdf
- Supplementary_file_1.pdb
