# Supplementary material for: A Molecular Modeling Approach to Identify Potential Antileishmanial Compounds Against the Cell Division Cycle (cdc)-2-Related Kinase 12 (CRK12) Receptor of Leishmania donovani
Source: Biomolecules. 2021 Mar 18;11(3):458. doi: 10.3390/biom11030458 (PMC8003136; doi:10.3390/biom11030458)
Supplement: Supplementary file 1 [file biomolecules-11-00458-s001.zip › Supplementary_file_2.pdb]

HEADER protein
METHOD
METHOD    The models are generated by I-TASSER which combines the
METHOD    methods of threading, ab initio modeling and structural
METHOD    refinement. The procedure is fully automated.
METHOD
METHOD    Please cite following articles when you use the I-TASSER server:
METHOD 1. Ambrish Roy, Alper Kucukural, Yang Zhang. I-TASSER: a unified
METHOD    platform for automated protein structure and function prediction.
METHOD    Nature Protocols, vol 5, 725-738 (2010). 
METHOD 2. Yang Zhang. I-TASSER server for protein 3D structure prediction. 
METHOD    BMC Bioinformatics, 9:40 (2008).
METHOD
MODEL  5
REMARK PARENT 5z33_A 5z33 3mi9_A 5efq_A 4cjy_C 4cxa_A 
ATOM      1  N   MET A   1      97.360  72.458  58.151  1.00 13.68              
ATOM      2  CA  MET A   1      97.295  71.445  59.194  1.00 13.68              
ATOM      3  HA  MET A   1      96.529  71.757  59.901  1.00 13.68              
ATOM      4  CB  MET A   1      96.852  70.101  58.582  1.00 13.68              
ATOM      5  HB1 MET A   1      95.896  70.252  58.080  1.00 13.68              
ATOM      6  HB2 MET A   1      96.696  69.378  59.382  1.00 13.68              
ATOM      7  CG  MET A   1      97.838  69.508  57.566  1.00 13.68              
ATOM      8  HG1 MET A   1      98.787  69.306  58.060  1.00 13.68              
ATOM      9  HG2 MET A   1      98.015  70.243  56.781  1.00 13.68              
ATOM     10  SD  MET A   1      97.291  67.963  56.792  1.00 13.68              
ATOM     11  CE  MET A   1      98.609  67.790  55.561  1.00 13.68              
ATOM     12  HE1 MET A   1      98.437  66.895  54.963  1.00 13.68              
ATOM     13  HE2 MET A   1      98.614  68.663  54.908  1.00 13.68              
ATOM     14  HE3 MET A   1      99.575  67.710  56.063  1.00 13.68              
ATOM     15  C   MET A   1      98.633  71.355  59.937  1.00 13.68              
ATOM     16  O   MET A   1      99.702  71.143  59.368  1.00 13.68              
ATOM     17  N   GLN A   2      98.568  71.423  61.265  1.00 12.22              
ATOM     18  H   GLN A   2      97.679  71.651  61.675  1.00 12.22              
ATOM     19  CA  GLN A   2      99.509  70.648  62.079  1.00 12.22              
ATOM     20  HA  GLN A   2     100.510  70.744  61.653  1.00 12.22              
ATOM     21  CB  GLN A   2      99.547  71.230  63.503  1.00 12.22              
ATOM     22  HB1 GLN A   2     100.152  70.586  64.143  1.00 12.22              
ATOM     23  HB2 GLN A   2      98.532  71.265  63.889  1.00 12.22              
ATOM     24  CG  GLN A   2     100.141  72.653  63.540  1.00 12.22              
ATOM     25  HG1 GLN A   2      99.493  73.337  62.992  1.00 12.22              
ATOM     26  HG2 GLN A   2     101.117  72.642  63.053  1.00 12.22              
ATOM     27  CD  GLN A   2     100.306  73.199  64.957  1.00 12.22              
ATOM     28  OE1 GLN A   2      99.574  72.865  65.875  1.00 12.22              
ATOM     29  NE2 GLN A   2     101.287  74.036  65.217  1.00 12.22              
ATOM     30 1HE2 GLN A   2     101.889  74.377  64.488  1.00 12.22              
ATOM     31 2HE2 GLN A   2     101.335  74.381  66.159  1.00 12.22              
ATOM     32  C   GLN A   2      99.135  69.167  62.018  1.00 12.22              
ATOM     33  O   GLN A   2      98.082  68.799  61.492  1.00 12.22              
ATOM     34  N   GLN A   3      99.920  68.299  62.662  1.00 11.08              
ATOM     35  H   GLN A   3     100.794  68.607  63.059  1.00 11.08              
ATOM     36  CA  GLN A   3      99.362  67.001  63.044  1.00 11.08              
ATOM     37  HA  GLN A   3      99.113  66.446  62.138  1.00 11.08              
ATOM     38  CB  GLN A   3     100.367  66.168  63.855  1.00 11.08              
ATOM     39  HB1 GLN A   3      99.838  65.278  64.190  1.00 11.08              
ATOM     40  HB2 GLN A   3     100.691  66.734  64.730  1.00 11.08              
ATOM     41  CG  GLN A   3     101.602  65.698  63.068  1.00 11.08              
ATOM     42  HG1 GLN A   3     102.219  66.561  62.816  1.00 11.08              
ATOM     43  HG2 GLN A   3     101.283  65.223  62.139  1.00 11.08              
ATOM     44  CD  GLN A   3     102.449  64.690  63.853  1.00 11.08              
ATOM     45  OE1 GLN A   3     102.011  64.070  64.817  1.00 11.08              
ATOM     46  NE2 GLN A   3     103.693  64.486  63.476  1.00 11.08              
ATOM     47 1HE2 GLN A   3     104.084  64.959  62.679  1.00 11.08              
ATOM     48 2HE2 GLN A   3     104.232  63.829  64.015  1.00 11.08              
ATOM     49  C   GLN A   3      98.043  67.200  63.830  1.00 11.08              
ATOM     50  O   GLN A   3      97.120  66.419  63.651  1.00 11.08              
ATOM     51  N   GLN A   4      97.909  68.265  64.635  1.00 11.12              
ATOM     52  H   GLN A   4      98.722  68.845  64.765  1.00 11.12              
ATOM     53  CA  GLN A   4      96.773  68.516  65.530  1.00 11.12              
ATOM     54  HA  GLN A   4      96.904  67.825  66.361  1.00 11.12              
ATOM     55  CB  GLN A   4      96.847  69.924  66.170  1.00 11.12              
ATOM     56  HB1 GLN A   4      95.832  70.274  66.370  1.00 11.12              
ATOM     57  HB2 GLN A   4      97.296  70.631  65.482  1.00 11.12              
ATOM     58  CG  GLN A   4      97.595  69.990  67.507  1.00 11.12              
ATOM     59  HG1 GLN A   4      97.086  69.357  68.235  1.00 11.12              
ATOM     60  HG2 GLN A   4      97.561  71.015  67.877  1.00 11.12              
ATOM     61  CD  GLN A   4      99.046  69.545  67.407  1.00 11.12              
ATOM     62  OE1 GLN A   4      99.345  68.362  67.398  1.00 11.12              
ATOM     63  NE2 GLN A   4      99.985  70.452  67.292  1.00 11.12              
ATOM     64 1HE2 GLN A   4      99.736  71.430  67.156  1.00 11.12              
ATOM     65 2HE2 GLN A   4     100.941  70.144  67.317  1.00 11.12              
ATOM     66  C   GLN A   4      95.347  68.242  65.038  1.00 11.12              
ATOM     67  O   GLN A   4      94.723  67.394  65.665  1.00 11.12              
ATOM     68  N   PRO A   5      94.789  68.875  63.987  1.00 11.00              
ATOM     69  CD  PRO A   5      95.329  69.990  63.228  1.00 11.00              
ATOM     70  HD1 PRO A   5      96.052  69.621  62.506  1.00 11.00              
ATOM     71  HD2 PRO A   5      95.778  70.749  63.866  1.00 11.00              
ATOM     72  CG  PRO A   5      94.134  70.590  62.493  1.00 11.00              
ATOM     73  HG1 PRO A   5      94.440  71.069  61.567  1.00 11.00              
ATOM     74  HG2 PRO A   5      93.625  71.304  63.143  1.00 11.00              
ATOM     75  CB  PRO A   5      93.230  69.382  62.252  1.00 11.00              
ATOM     76  HB1 PRO A   5      93.578  68.835  61.374  1.00 11.00              
ATOM     77  HB2 PRO A   5      92.188  69.681  62.130  1.00 11.00              
ATOM     78  CA  PRO A   5      93.435  68.549  63.523  1.00 11.00              
ATOM     79  HA  PRO A   5      92.721  68.881  64.279  1.00 11.00              
ATOM     80  C   PRO A   5      93.237  67.036  63.291  1.00 11.00              
ATOM     81  O   PRO A   5      92.231  66.438  63.690  1.00 11.00              
ATOM     82  N   ARG A   6      94.260  66.386  62.715  1.00 11.11              
ATOM     83  H   ARG A   6      95.111  66.907  62.536  1.00 11.11              
ATOM     84  CA  ARG A   6      94.278  64.938  62.498  1.00 11.11              
ATOM     85  HA  ARG A   6      93.321  64.643  62.060  1.00 11.11              
ATOM     86  CB  ARG A   6      95.394  64.550  61.505  1.00 11.11              
ATOM     87  HB1 ARG A   6      95.651  63.504  61.682  1.00 11.11              
ATOM     88  HB2 ARG A   6      96.293  65.136  61.686  1.00 11.11              
ATOM     89  CG  ARG A   6      95.014  64.662  60.014  1.00 11.11              
ATOM     90  HG1 ARG A   6      94.113  64.072  59.838  1.00 11.11              
ATOM     91  HG2 ARG A   6      95.823  64.200  59.446  1.00 11.11              
ATOM     92  CD  ARG A   6      94.797  66.079  59.452  1.00 11.11              
ATOM     93  HD1 ARG A   6      95.663  66.700  59.696  1.00 11.11              
ATOM     94  HD2 ARG A   6      93.903  66.512  59.905  1.00 11.11              
ATOM     95  NE  ARG A   6      94.636  66.014  57.983  1.00 11.11              
ATOM     96  HE  ARG A   6      94.931  65.162  57.537  1.00 11.11              
ATOM     97  CZ  ARG A   6      94.185  66.941  57.147  1.00 11.11              
ATOM     98  NH1 ARG A   6      93.872  68.151  57.513  1.00 11.11              
ATOM     99 1HH1 ARG A   6      94.021  68.442  58.459  1.00 11.11              
ATOM    100 2HH1 ARG A   6      93.593  68.819  56.814  1.00 11.11              
ATOM    101  NH2 ARG A   6      94.016  66.640  55.888  1.00 11.11              
ATOM    102 1HH2 ARG A   6      94.346  65.768  55.518  1.00 11.11              
ATOM    103 2HH2 ARG A   6      93.533  67.296  55.280  1.00 11.11              
ATOM    104  C   ARG A   6      94.368  64.133  63.816  1.00 11.11              
ATOM    105  O   ARG A   6      93.640  63.162  63.998  1.00 11.11              
ATOM    106  N   ARG A   7      95.179  64.572  64.779  1.00 11.19              
ATOM    107  H   ARG A   7      95.706  65.409  64.555  1.00 11.19              
ATOM    108  CA  ARG A   7      95.343  64.013  66.137  1.00 11.19              
ATOM    109  HA  ARG A   7      95.521  62.938  66.082  1.00 11.19              
ATOM    110  CB  ARG A   7      96.528  64.700  66.838  1.00 11.19              
ATOM    111  HB1 ARG A   7      96.531  64.419  67.894  1.00 11.19              
ATOM    112  HB2 ARG A   7      96.400  65.777  66.788  1.00 11.19              
ATOM    113  CG  ARG A   7      97.893  64.321  66.271  1.00 11.19              
ATOM    114  HG1 ARG A   7      97.914  64.461  65.192  1.00 11.19              
ATOM    115  HG2 ARG A   7      98.059  63.264  66.481  1.00 11.19              
ATOM    116  CD  ARG A   7      98.995  65.174  66.925  1.00 11.19              
ATOM    117  HD1 ARG A   7      98.692  65.479  67.928  1.00 11.19              
ATOM    118  HD2 ARG A   7      99.138  66.085  66.345  1.00 11.19              
ATOM    119  NE  ARG A   7     100.252  64.413  66.999  1.00 11.19              
ATOM    120  HE  ARG A   7     100.877  64.443  66.201  1.00 11.19              
ATOM    121  CZ  ARG A   7     100.472  63.451  67.870  1.00 11.19              
ATOM    122  NH1 ARG A   7      99.800  63.365  68.975  1.00 11.19              
ATOM    123 1HH1 ARG A   7      99.243  64.130  69.293  1.00 11.19              
ATOM    124 2HH1 ARG A   7      99.907  62.511  69.509  1.00 11.19              
ATOM    125  NH2 ARG A   7     101.321  62.503  67.617  1.00 11.19              
ATOM    126 1HH2 ARG A   7     101.882  62.527  66.782  1.00 11.19              
ATOM    127 2HH2 ARG A   7     101.287  61.682  68.225  1.00 11.19              
ATOM    128  C   ARG A   7      94.136  64.198  67.056  1.00 11.19              
ATOM    129  O   ARG A   7      94.064  63.530  68.080  1.00 11.19              
ATOM    130  N   CYS A   8      93.257  65.131  66.722  1.00 11.34              
ATOM    131  H   CYS A   8      93.528  65.764  65.982  1.00 11.34              
ATOM    132  CA  CYS A   8      91.962  65.371  67.343  1.00 11.34              
ATOM    133  HA  CYS A   8      91.960  65.003  68.364  1.00 11.34              
ATOM    134  CB  CYS A   8      91.677  66.882  67.368  1.00 11.34              
ATOM    135  HB1 CYS A   8      90.734  67.048  67.891  1.00 11.34              
ATOM    136  HB2 CYS A   8      91.570  67.265  66.351  1.00 11.34              
ATOM    137  SG  CYS A   8      92.993  67.798  68.224  1.00 11.34              
ATOM    138  HG  CYS A   8      93.879  67.715  67.222  1.00 11.34              
ATOM    139  C   CYS A   8      90.840  64.628  66.589  1.00 11.34              
ATOM    140  O   CYS A   8      89.732  64.506  67.110  1.00 11.34              
ATOM    141  N   SER A   9      91.138  64.119  65.380  1.00 11.58              
ATOM    142  H   SER A   9      92.065  64.267  65.015  1.00 11.58              
ATOM    143  CA  SER A   9      90.260  63.183  64.662  1.00 11.58              
ATOM    144  HA  SER A   9      89.221  63.445  64.868  1.00 11.58              
ATOM    145  CB  SER A   9      90.466  63.258  63.150  1.00 11.58              
ATOM    146  HB1 SER A   9      89.704  62.658  62.649  1.00 11.58              
ATOM    147  HB2 SER A   9      91.446  62.867  62.881  1.00 11.58              
ATOM    148  OG  SER A   9      90.364  64.591  62.723  1.00 11.58              
ATOM    149  HG  SER A   9      90.876  65.134  63.346  1.00 11.58              
ATOM    150  C   SER A   9      90.450  61.718  65.066  1.00 11.58              
ATOM    151  O   SER A   9      89.463  61.014  65.269  1.00 11.58              
ATOM    152  N   ARG A  10      91.700  61.263  65.252  1.00 11.97              
ATOM    153  H   ARG A  10      92.454  61.884  64.981  1.00 11.97              
ATOM    154  CA  ARG A  10      92.002  60.196  66.226  1.00 11.97              
ATOM    155  HA  ARG A  10      91.359  59.331  66.053  1.00 11.97              
ATOM    156  CB  ARG A  10      93.495  59.802  66.184  1.00 11.97              
ATOM    157  HB1 ARG A  10      93.639  58.984  66.892  1.00 11.97              
ATOM    158  HB2 ARG A  10      94.087  60.651  66.534  1.00 11.97              
ATOM    159  CG  ARG A  10      94.064  59.353  64.833  1.00 11.97              
ATOM    160  HG1 ARG A  10      94.142  60.210  64.162  1.00 11.97              
ATOM    161  HG2 ARG A  10      93.385  58.624  64.389  1.00 11.97              
ATOM    162  CD  ARG A  10      95.449  58.694  65.000  1.00 11.97              
ATOM    163  HD1 ARG A  10      95.772  58.340  64.018  1.00 11.97              
ATOM    164  HD2 ARG A  10      95.348  57.810  65.634  1.00 11.97              
ATOM    165  NE  ARG A  10      96.495  59.600  65.541  1.00 11.97              
ATOM    166  HE  ARG A  10      96.958  60.190  64.875  1.00 11.97              
ATOM    167  CZ  ARG A  10      96.980  59.633  66.779  1.00 11.97              
ATOM    168  NH1 ARG A  10      96.479  58.939  67.753  1.00 11.97              
ATOM    169 1HH1 ARG A  10      95.728  58.302  67.599  1.00 11.97              
ATOM    170 2HH1 ARG A  10      96.923  59.031  68.671  1.00 11.97              
ATOM    171  NH2 ARG A  10      98.006  60.370  67.090  1.00 11.97              
ATOM    172 1HH2 ARG A  10      98.542  60.858  66.407  1.00 11.97              
ATOM    173 2HH2 ARG A  10      98.393  60.273  68.041  1.00 11.97              
ATOM    174  C   ARG A  10      91.747  60.749  67.633  1.00 11.97              
ATOM    175  O   ARG A  10      91.673  61.961  67.825  1.00 11.97              
ATOM    176  N   GLY A  11      91.743  59.890  68.651  1.00 11.83              
ATOM    177  H   GLY A  11      91.800  58.902  68.467  1.00 11.83              
ATOM    178  CA  GLY A  11      91.561  60.361  70.029  1.00 11.83              
ATOM    179  HA1 GLY A  11      92.381  61.023  70.304  1.00 11.83              
ATOM    180  HA2 GLY A  11      91.559  59.505  70.703  1.00 11.83              
ATOM    181  C   GLY A  11      90.230  61.102  70.198  1.00 11.83              
ATOM    182  O   GLY A  11      90.179  62.167  70.818  1.00 11.83              
ATOM    183  N   SER A  12      89.220  60.582  69.503  1.00 12.09              
ATOM    184  H   SER A  12      89.371  59.696  69.044  1.00 12.09              
ATOM    185  CA  SER A  12      88.011  61.266  69.070  1.00 12.09              
ATOM    186  HA  SER A  12      88.298  62.169  68.527  1.00 12.09              
ATOM    187  CB  SER A  12      87.251  60.335  68.110  1.00 12.09              
ATOM    188  HB1 SER A  12      86.545  60.914  67.513  1.00 12.09              
ATOM    189  HB2 SER A  12      86.693  59.601  68.696  1.00 12.09              
ATOM    190  OG  SER A  12      88.145  59.628  67.262  1.00 12.09              
ATOM    191  HG  SER A  12      88.392  60.193  66.510  1.00 12.09              
ATOM    192  C   SER A  12      87.108  61.642  70.232  1.00 12.09              
ATOM    193  O   SER A  12      86.918  60.849  71.150  1.00 12.09              
ATOM    194  N   VAL A  13      86.500  62.827  70.161  1.00 12.38              
ATOM    195  H   VAL A  13      86.736  63.442  69.396  1.00 12.38              
ATOM    196  CA  VAL A  13      85.586  63.342  71.188  1.00 12.38              
ATOM    197  HA  VAL A  13      85.244  62.510  71.807  1.00 12.38              
ATOM    198  CB  VAL A  13      86.274  64.364  72.128  1.00 12.38              
ATOM    199  HB  VAL A  13      86.467  65.290  71.587  1.00 12.38              
ATOM    200  CG1 VAL A  13      85.381  64.674  73.337  1.00 12.38              
ATOM    201 1HG1 VAL A  13      85.877  65.398  73.985  1.00 12.38              
ATOM    202 2HG1 VAL A  13      84.444  65.117  73.007  1.00 12.38              
ATOM    203 3HG1 VAL A  13      85.179  63.765  73.906  1.00 12.38              
ATOM    204  CG2 VAL A  13      87.619  63.857  72.670  1.00 12.38              
ATOM    205 1HG2 VAL A  13      88.016  64.562  73.400  1.00 12.38              
ATOM    206 2HG2 VAL A  13      87.489  62.881  73.142  1.00 12.38              
ATOM    207 3HG2 VAL A  13      88.337  63.771  71.856  1.00 12.38              
ATOM    208  C   VAL A  13      84.376  63.955  70.496  1.00 12.38              
ATOM    209  O   VAL A  13      84.386  65.103  70.050  1.00 12.38              
ATOM    210  N   SER A  14      83.315  63.159  70.364  1.00 11.96              
ATOM    211  H   SER A  14      83.356  62.224  70.746  1.00 11.96              
ATOM    212  CA  SER A  14      82.103  63.576  69.657  1.00 11.96              
ATOM    213  HA  SER A  14      82.130  64.655  69.527  1.00 11.96              
ATOM    214  CB  SER A  14      82.069  62.995  68.236  1.00 11.96              
ATOM    215  HB1 SER A  14      81.798  61.938  68.270  1.00 11.96              
ATOM    216  HB2 SER A  14      83.059  63.087  67.787  1.00 11.96              
ATOM    217  OG  SER A  14      81.144  63.718  67.437  1.00 11.96              
ATOM    218  HG  SER A  14      80.679  63.078  66.883  1.00 11.96              
ATOM    219  C   SER A  14      80.839  63.287  70.452  1.00 11.96              
ATOM    220  O   SER A  14      80.140  62.317  70.157  1.00 11.96              
ATOM    221  N   PRO A  15      80.535  64.117  71.469  1.00 11.89              
ATOM    222  CD  PRO A  15      81.334  65.225  71.973  1.00 11.89              
ATOM    223  HD1 PRO A  15      81.256  66.074  71.295  1.00 11.89              
ATOM    224  HD2 PRO A  15      82.377  64.947  72.109  1.00 11.89              
ATOM    225  CG  PRO A  15      80.727  65.595  73.319  1.00 11.89              
ATOM    226  HG1 PRO A  15      80.855  66.658  73.524  1.00 11.89              
ATOM    227  HG2 PRO A  15      81.182  64.992  74.106  1.00 11.89              
ATOM    228  CB  PRO A  15      79.255  65.217  73.171  1.00 11.89              
ATOM    229  HB1 PRO A  15      78.698  66.075  72.808  1.00 11.89              
ATOM    230  HB2 PRO A  15      78.836  64.883  74.122  1.00 11.89              
ATOM    231  CA  PRO A  15      79.245  64.086  72.135  1.00 11.89              
ATOM    232  HA  PRO A  15      79.158  63.138  72.669  1.00 11.89              
ATOM    233  C   PRO A  15      78.124  64.212  71.123  1.00 11.89              
ATOM    234  O   PRO A  15      77.994  65.228  70.434  1.00 11.89              
ATOM    235  N   SER A  16      77.387  63.125  70.961  1.00 11.39              
ATOM    236  H   SER A  16      77.523  62.352  71.593  1.00 11.39              
ATOM    237  CA  SER A  16      76.482  62.952  69.841  1.00 11.39              
ATOM    238  HA  SER A  16      76.753  63.659  69.055  1.00 11.39              
ATOM    239  CB  SER A  16      76.636  61.546  69.257  1.00 11.39              
ATOM    240  HB1 SER A  16      76.120  60.817  69.884  1.00 11.39              
ATOM    241  HB2 SER A  16      77.695  61.291  69.198  1.00 11.39              
ATOM    242  OG  SER A  16      76.096  61.549  67.950  1.00 11.39              
ATOM    243  HG  SER A  16      76.223  60.680  67.549  1.00 11.39              
ATOM    244  C   SER A  16      75.048  63.231  70.268  1.00 11.39              
ATOM    245  O   SER A  16      74.671  63.179  71.439  1.00 11.39              
ATOM    246  N   CYS A  17      74.288  63.580  69.247  1.00 10.92              
ATOM    247  H   CYS A  17      74.704  63.444  68.335  1.00 10.92              
ATOM    248  CA  CYS A  17      73.024  64.305  69.241  1.00 10.92              
ATOM    249  HA  CYS A  17      72.222  63.649  69.582  1.00 10.92              
ATOM    250  CB  CYS A  17      73.102  65.539  70.158  1.00 10.92              
ATOM    251  HB1 CYS A  17      73.241  65.219  71.192  1.00 10.92              
ATOM    252  HB2 CYS A  17      72.165  66.098  70.100  1.00 10.92              
ATOM    253  SG  CYS A  17      74.485  66.606  69.654  1.00 10.92              
ATOM    254  HG  CYS A  17      74.578  67.279  70.811  1.00 10.92              
ATOM    255  C   CYS A  17      72.714  64.728  67.803  1.00 10.92              
ATOM    256  O   CYS A  17      71.588  65.130  67.552  1.00 10.92              
ATOM    257  N   GLU A  18      73.760  64.683  66.950  1.00 11.23              
ATOM    258  H   GLU A  18      74.565  64.253  67.378  1.00 11.23              
ATOM    259  CA  GLU A  18      74.037  65.184  65.580  1.00 11.23              
ATOM    260  HA  GLU A  18      75.075  65.509  65.610  1.00 11.23              
ATOM    261  CB  GLU A  18      74.040  64.050  64.545  1.00 11.23              
ATOM    262  HB1 GLU A  18      74.637  63.217  64.922  1.00 11.23              
ATOM    263  HB2 GLU A  18      74.548  64.430  63.657  1.00 11.23              
ATOM    264  CG  GLU A  18      72.660  63.529  64.128  1.00 11.23              
ATOM    265  HG1 GLU A  18      71.929  64.338  64.160  1.00 11.23              
ATOM    266  HG2 GLU A  18      72.335  62.760  64.833  1.00 11.23              
ATOM    267  CD  GLU A  18      72.734  62.969  62.701  1.00 11.23              
ATOM    268  OE1 GLU A  18      73.127  61.791  62.555  1.00 11.23              
ATOM    269  OE2 GLU A  18      72.398  63.734  61.769  1.00 11.23              
ATOM    270  C   GLU A  18      73.291  66.434  65.042  1.00 11.23              
ATOM    271  O   GLU A  18      73.755  67.076  64.109  1.00 11.23              
ATOM    272  N   GLY A  19      72.220  66.866  65.687  1.00 10.60              
ATOM    273  H   GLY A  19      71.842  66.232  66.379  1.00 10.60              
ATOM    274  CA  GLY A  19      71.504  68.118  65.514  1.00 10.60              
ATOM    275  HA1 GLY A  19      70.550  67.920  65.024  1.00 10.60              
ATOM    276  HA2 GLY A  19      72.084  68.798  64.889  1.00 10.60              
ATOM    277  C   GLY A  19      71.237  68.808  66.862  1.00 10.60              
ATOM    278  O   GLY A  19      70.192  69.422  67.095  1.00 10.60              
ATOM    279  N   TYR A  20      72.214  68.673  67.770  1.00 10.55              
ATOM    280  H   TYR A  20      72.953  68.039  67.504  1.00 10.55              
ATOM    281  CA  TYR A  20      72.511  69.549  68.917  1.00 10.55              
ATOM    282  HA  TYR A  20      73.456  69.200  69.330  1.00 10.55              
ATOM    283  CB  TYR A  20      72.799  70.960  68.376  1.00 10.55              
ATOM    284  HB1 TYR A  20      71.891  71.357  67.921  1.00 10.55              
ATOM    285  HB2 TYR A  20      73.546  70.886  67.583  1.00 10.55              
ATOM    286  CG  TYR A  20      73.306  71.960  69.395  1.00 10.55              
ATOM    287  CD1 TYR A  20      74.643  71.913  69.839  1.00 10.55              
ATOM    288  HD1 TYR A  20      75.316  71.154  69.469  1.00 10.55              
ATOM    289  CE1 TYR A  20      75.120  72.886  70.738  1.00 10.55              
ATOM    290  HE1 TYR A  20      76.150  72.874  71.063  1.00 10.55              
ATOM    291  CZ  TYR A  20      74.262  73.914  71.176  1.00 10.55              
ATOM    292  OH  TYR A  20      74.719  74.878  72.008  1.00 10.55              
ATOM    293  HH  TYR A  20      74.035  75.505  72.252  1.00 10.55              
ATOM    294  CE2 TYR A  20      72.919  73.945  70.752  1.00 10.55              
ATOM    295  HE2 TYR A  20      72.261  74.724  71.101  1.00 10.55              
ATOM    296  CD2 TYR A  20      72.441  72.966  69.865  1.00 10.55              
ATOM    297  HD2 TYR A  20      71.414  72.999  69.526  1.00 10.55              
ATOM    298  C   TYR A  20      71.546  69.555  70.133  1.00 10.55              
ATOM    299  O   TYR A  20      71.937  70.061  71.185  1.00 10.55              
ATOM    300  N   SER A  21      70.327  69.005  70.053  1.00 10.50              
ATOM    301  H   SER A  21      70.060  68.605  69.163  1.00 10.50              
ATOM    302  CA  SER A  21      69.249  69.286  71.039  1.00 10.50              
ATOM    303  HA  SER A  21      69.657  69.913  71.819  1.00 10.50              
ATOM    304  CB  SER A  21      68.143  70.108  70.361  1.00 10.50              
ATOM    305  HB1 SER A  21      68.581  70.983  69.877  1.00 10.50              
ATOM    306  HB2 SER A  21      67.436  70.451  71.118  1.00 10.50              
ATOM    307  OG  SER A  21      67.457  69.327  69.401  1.00 10.50              
ATOM    308  HG  SER A  21      67.940  69.387  68.566  1.00 10.50              
ATOM    309  C   SER A  21      68.731  68.069  71.828  1.00 10.50              
ATOM    310  O   SER A  21      69.539  67.428  72.493  1.00 10.50              
ATOM    311  N   TYR A  22      67.410  67.806  71.848  1.00 10.49              
ATOM    312  H   TYR A  22      66.851  68.326  71.185  1.00 10.49              
ATOM    313  CA  TYR A  22      66.687  67.015  72.867  1.00 10.49              
ATOM    314  HA  TYR A  22      65.620  67.129  72.678  1.00 10.49              
ATOM    315  CB  TYR A  22      66.994  65.515  72.698  1.00 10.49              
ATOM    316  HB1 TYR A  22      68.070  65.357  72.781  1.00 10.49              
ATOM    317  HB2 TYR A  22      66.707  65.216  71.690  1.00 10.49              
ATOM    318  CG  TYR A  22      66.308  64.585  73.684  1.00 10.49              
ATOM    319  CD1 TYR A  22      64.994  64.136  73.452  1.00 10.49              
ATOM    320  HD1 TYR A  22      64.441  64.497  72.597  1.00 10.49              
ATOM    321  CE1 TYR A  22      64.404  63.209  74.332  1.00 10.49              
ATOM    322  HE1 TYR A  22      63.399  62.858  74.169  1.00 10.49              
ATOM    323  CZ  TYR A  22      65.124  62.721  75.439  1.00 10.49              
ATOM    324  OH  TYR A  22      64.551  61.816  76.273  1.00 10.49              
ATOM    325  HH  TYR A  22      65.143  61.585  76.991  1.00 10.49              
ATOM    326  CE2 TYR A  22      66.425  63.200  75.696  1.00 10.49              
ATOM    327  HE2 TYR A  22      66.971  62.863  76.564  1.00 10.49              
ATOM    328  CD2 TYR A  22      67.008  64.134  74.820  1.00 10.49              
ATOM    329  HD2 TYR A  22      68.004  64.508  75.019  1.00 10.49              
ATOM    330  C   TYR A  22      66.943  67.563  74.291  1.00 10.49              
ATOM    331  O   TYR A  22      67.808  67.111  75.034  1.00 10.49              
ATOM    332  N   VAL A  23      66.177  68.590  74.672  1.00 10.51              
ATOM    333  H   VAL A  23      65.494  68.943  74.020  1.00 10.51              
ATOM    334  CA  VAL A  23      66.065  69.035  76.069  1.00 10.51              
ATOM    335  HA  VAL A  23      67.008  68.860  76.579  1.00 10.51              
ATOM    336  CB  VAL A  23      65.766  70.552  76.127  1.00 10.51              
ATOM    337  HB  VAL A  23      66.622  71.063  75.683  1.00 10.51              
ATOM    338  CG1 VAL A  23      64.516  70.990  75.348  1.00 10.51              
ATOM    339 1HG1 VAL A  23      64.396  72.071  75.430  1.00 10.51              
ATOM    340 2HG1 VAL A  23      64.615  70.742  74.292  1.00 10.51              
ATOM    341 3HG1 VAL A  23      63.627  70.505  75.752  1.00 10.51              
ATOM    342  CG2 VAL A  23      65.627  71.065  77.563  1.00 10.51              
ATOM    343 1HG2 VAL A  23      65.594  72.155  77.563  1.00 10.51              
ATOM    344 2HG2 VAL A  23      64.709  70.688  78.016  1.00 10.51              
ATOM    345 3HG2 VAL A  23      66.477  70.747  78.163  1.00 10.51              
ATOM    346  C   VAL A  23      65.008  68.198  76.801  1.00 10.51              
ATOM    347  O   VAL A  23      63.948  67.908  76.248  1.00 10.51              
ATOM    348  N   LYS A  24      65.297  67.848  78.059  1.00 10.97              
ATOM    349  H   LYS A  24      66.205  68.088  78.430  1.00 10.97              
ATOM    350  CA  LYS A  24      64.364  67.242  79.013  1.00 10.97              
ATOM    351  HA  LYS A  24      63.363  67.277  78.594  1.00 10.97              
ATOM    352  CB  LYS A  24      64.735  65.766  79.263  1.00 10.97              
ATOM    353  HB1 LYS A  24      64.273  65.410  80.184  1.00 10.97              
ATOM    354  HB2 LYS A  24      65.814  65.694  79.403  1.00 10.97              
ATOM    355  CG  LYS A  24      64.334  64.816  78.112  1.00 10.97              
ATOM    356  HG1 LYS A  24      65.023  63.973  78.149  1.00 10.97              
ATOM    357  HG2 LYS A  24      64.470  65.309  77.149  1.00 10.97              
ATOM    358  CD  LYS A  24      62.911  64.234  78.207  1.00 10.97              
ATOM    359  HD1 LYS A  24      62.817  63.737  79.172  1.00 10.97              
ATOM    360  HD2 LYS A  24      62.793  63.471  77.437  1.00 10.97              
ATOM    361  CE  LYS A  24      61.780  65.259  78.035  1.00 10.97              
ATOM    362  HE1 LYS A  24      61.676  65.507  76.975  1.00 10.97              
ATOM    363  HE2 LYS A  24      62.053  66.166  78.577  1.00 10.97              
ATOM    364  NZ  LYS A  24      60.502  64.756  78.594  1.00 10.97              
ATOM    365  HZ1 LYS A  24      59.742  65.400  78.439  1.00 10.97              
ATOM    366  HZ2 LYS A  24      60.270  63.835  78.263  1.00 10.97              
ATOM    367  HZ3 LYS A  24      60.595  64.660  79.613  1.00 10.97              
ATOM    368  C   LYS A  24      64.281  68.096  80.287  1.00 10.97              
ATOM    369  O   LYS A  24      64.940  69.133  80.403  1.00 10.97              
ATOM    370  N   ALA A  25      63.297  67.785  81.128  1.00 11.08              
ATOM    371  H   ALA A  25      62.796  66.911  80.995  1.00 11.08              
ATOM    372  CA  ALA A  25      62.692  68.752  82.035  1.00 11.08              
ATOM    373  HA  ALA A  25      62.688  69.722  81.536  1.00 11.08              
ATOM    374  CB  ALA A  25      61.226  68.341  82.245  1.00 11.08              
ATOM    375  HB1 ALA A  25      60.693  69.104  82.811  1.00 11.08              
ATOM    376  HB2 ALA A  25      60.734  68.215  81.279  1.00 11.08              
ATOM    377  HB3 ALA A  25      61.181  67.398  82.792  1.00 11.08              
ATOM    378  C   ALA A  25      63.404  68.942  83.385  1.00 11.08              
ATOM    379  O   ALA A  25      64.208  68.130  83.845  1.00 11.08              
ATOM    380  N   ILE A  26      62.999  70.025  84.046  1.00 10.58              
ATOM    381  H   ILE A  26      62.338  70.627  83.578  1.00 10.58              
ATOM    382  CA  ILE A  26      63.249  70.361  85.447  1.00 10.58              
ATOM    383  HA  ILE A  26      63.456  69.444  86.000  1.00 10.58              
ATOM    384  CB  ILE A  26      64.487  71.287  85.592  1.00 10.58              
ATOM    385  HB  ILE A  26      65.366  70.652  85.473  1.00 10.58              
ATOM    386  CG2 ILE A  26      64.590  72.373  84.500  1.00 10.58              
ATOM    387 1HG2 ILE A  26      65.469  72.994  84.673  1.00 10.58              
ATOM    388 2HG2 ILE A  26      64.693  71.915  83.516  1.00 10.58              
ATOM    389 3HG2 ILE A  26      63.703  73.008  84.514  1.00 10.58              
ATOM    390  CG1 ILE A  26      64.606  71.973  86.972  1.00 10.58              
ATOM    391 1HG1 ILE A  26      63.764  72.649  87.124  1.00 10.58              
ATOM    392 2HG1 ILE A  26      65.517  72.573  86.983  1.00 10.58              
ATOM    393  CD1 ILE A  26      64.684  71.002  88.155  1.00 10.58              
ATOM    394  HD1 ILE A  26      64.919  71.560  89.062  1.00 10.58              
ATOM    395  HD2 ILE A  26      63.728  70.506  88.301  1.00 10.58              
ATOM    396  HD3 ILE A  26      65.463  70.259  87.982  1.00 10.58              
ATOM    397  C   ILE A  26      61.932  70.947  85.980  1.00 10.58              
ATOM    398  O   ILE A  26      61.446  71.958  85.467  1.00 10.58              
ATOM    399  N   ILE A  27      61.340  70.257  86.957  1.00 10.70              
ATOM    400  H   ILE A  27      61.871  69.511  87.399  1.00 10.70              
ATOM    401  CA  ILE A  27      60.033  70.515  87.572  1.00 10.70              
ATOM    402  HA  ILE A  27      59.642  71.446  87.158  1.00 10.70              
ATOM    403  CB  ILE A  27      59.023  69.397  87.207  1.00 10.70              
ATOM    404  HB  ILE A  27      59.160  69.175  86.147  1.00 10.70              
ATOM    405  CG2 ILE A  27      59.295  68.085  87.956  1.00 10.70              
ATOM    406 1HG2 ILE A  27      58.669  67.281  87.573  1.00 10.70              
ATOM    407 2HG2 ILE A  27      60.328  67.805  87.796  1.00 10.70              
ATOM    408 3HG2 ILE A  27      59.099  68.213  89.024  1.00 10.70              
ATOM    409  CG1 ILE A  27      57.573  69.906  87.342  1.00 10.70              
ATOM    410 1HG1 ILE A  27      57.377  70.573  86.505  1.00 10.70              
ATOM    411 2HG1 ILE A  27      57.471  70.501  88.244  1.00 10.70              
ATOM    412  CD1 ILE A  27      56.497  68.806  87.353  1.00 10.70              
ATOM    413  HD1 ILE A  27      55.509  69.252  87.423  1.00 10.70              
ATOM    414  HD2 ILE A  27      56.561  68.210  86.442  1.00 10.70              
ATOM    415  HD3 ILE A  27      56.620  68.165  88.227  1.00 10.70              
ATOM    416  C   ILE A  27      60.258  70.738  89.073  1.00 10.70              
ATOM    417  O   ILE A  27      61.064  70.043  89.692  1.00 10.70              
ATOM    418  N   VAL A  28      59.788  71.879  89.579  1.00 10.82              
ATOM    419  H   VAL A  28      59.025  72.339  89.103  1.00 10.82              
ATOM    420  CA  VAL A  28      60.672  72.712  90.417  1.00 10.82              
ATOM    421  HA  VAL A  28      61.468  72.067  90.787  1.00 10.82              
ATOM    422  CB  VAL A  28      61.378  73.766  89.539  1.00 10.82              
ATOM    423  HB  VAL A  28      61.726  73.248  88.644  1.00 10.82              
ATOM    424  CG1 VAL A  28      60.482  74.908  89.044  1.00 10.82              
ATOM    425 1HG1 VAL A  28      61.097  75.609  88.490  1.00 10.82              
ATOM    426 2HG1 VAL A  28      59.698  74.512  88.398  1.00 10.82              
ATOM    427 3HG1 VAL A  28      60.025  75.440  89.877  1.00 10.82              
ATOM    428  CG2 VAL A  28      62.650  74.319  90.194  1.00 10.82              
ATOM    429 1HG2 VAL A  28      63.192  74.938  89.480  1.00 10.82              
ATOM    430 2HG2 VAL A  28      62.400  74.922  91.066  1.00 10.82              
ATOM    431 3HG2 VAL A  28      63.294  73.496  90.503  1.00 10.82              
ATOM    432  C   VAL A  28      60.021  73.224  91.702  1.00 10.82              
ATOM    433  O   VAL A  28      60.120  74.384  92.095  1.00 10.82              
ATOM    434  N   GLU A  29      59.330  72.320  92.374  1.00 11.96              
ATOM    435  H   GLU A  29      59.347  71.353  92.051  1.00 11.96              
ATOM    436  CA  GLU A  29      58.598  72.588  93.595  1.00 11.96              
ATOM    437  HA  GLU A  29      58.038  73.516  93.479  1.00 11.96              
ATOM    438  CB  GLU A  29      57.593  71.434  93.874  1.00 11.96              
ATOM    439  HB1 GLU A  29      56.849  71.820  94.573  1.00 11.96              
ATOM    440  HB2 GLU A  29      58.090  70.607  94.378  1.00 11.96              
ATOM    441  CG  GLU A  29      56.846  70.833  92.667  1.00 11.96              
ATOM    442  HG1 GLU A  29      56.392  71.650  92.100  1.00 11.96              
ATOM    443  HG2 GLU A  29      56.035  70.213  93.054  1.00 11.96              
ATOM    444  CD  GLU A  29      57.720  69.965  91.737  1.00 11.96              
ATOM    445  OE1 GLU A  29      58.811  69.500  92.149  1.00 11.96              
ATOM    446  OE2 GLU A  29      57.347  69.844  90.553  1.00 11.96              
ATOM    447  C   GLU A  29      59.551  72.723  94.793  1.00 11.96              
ATOM    448  O   GLU A  29      59.974  71.748  95.405  1.00 11.96              
ATOM    449  N   GLU A  30      59.877  73.950  95.181  1.00 12.80              
ATOM    450  H   GLU A  30      59.631  74.707  94.559  1.00 12.80              
ATOM    451  CA  GLU A  30      60.801  74.254  96.286  1.00 12.80              
ATOM    452  HA  GLU A  30      61.699  73.652  96.136  1.00 12.80              
ATOM    453  CB  GLU A  30      61.230  75.759  96.170  1.00 12.80              
ATOM    454  HB1 GLU A  30      61.945  75.980  96.963  1.00 12.80              
ATOM    455  HB2 GLU A  30      60.350  76.384  96.329  1.00 12.80              
ATOM    456  CG  GLU A  30      61.894  76.175  94.828  1.00 12.80              
ATOM    457  HG1 GLU A  30      61.183  75.998  94.020  1.00 12.80              
ATOM    458  HG2 GLU A  30      62.749  75.517  94.657  1.00 12.80              
ATOM    459  CD  GLU A  30      62.371  77.656  94.730  1.00 12.80              
ATOM    460  OE1 GLU A  30      61.535  78.570  94.543  1.00 12.80              
ATOM    461  OE2 GLU A  30      63.601  77.918  94.732  1.00 12.80              
ATOM    462  C   GLU A  30      60.314  73.919  97.719  1.00 12.80              
ATOM    463  O   GLU A  30      60.902  74.377  98.699  1.00 12.80              
ATOM    464  N   GLY A  31      59.271  73.098  97.843  1.00 13.49              
ATOM    465  H   GLY A  31      58.927  72.700  96.981  1.00 13.49              
ATOM    466  CA  GLY A  31      58.821  72.466  99.088  1.00 13.49              
ATOM    467  HA1 GLY A  31      57.918  72.963  99.438  1.00 13.49              
ATOM    468  HA2 GLY A  31      59.593  72.559  99.853  1.00 13.49              
ATOM    469  C   GLY A  31      58.516  70.985  98.918  1.00 13.49              
ATOM    470  O   GLY A  31      58.166  70.337  99.894  1.00 13.49              
ATOM    471  N   GLU A  32      58.641  70.463  97.698  1.00 12.60              
ATOM    472  H   GLU A  32      59.095  71.016  96.976  1.00 12.60              
ATOM    473  CA  GLU A  32      58.352  69.076  97.359  1.00 12.60              
ATOM    474  HA  GLU A  32      58.591  68.481  98.242  1.00 12.60              
ATOM    475  CB  GLU A  32      56.824  68.866  97.112  1.00 12.60              
ATOM    476  HB1 GLU A  32      56.637  68.155  96.309  1.00 12.60              
ATOM    477  HB2 GLU A  32      56.386  69.811  96.785  1.00 12.60              
ATOM    478  CG  GLU A  32      56.025  68.350  98.338  1.00 12.60              
ATOM    479  HG1 GLU A  32      54.970  68.333  98.057  1.00 12.60              
ATOM    480  HG2 GLU A  32      56.113  69.062  99.158  1.00 12.60              
ATOM    481  CD  GLU A  32      56.419  66.938  98.832  1.00 12.60              
ATOM    482  OE1 GLU A  32      57.323  66.334  98.215  1.00 12.60              
ATOM    483  OE2 GLU A  32      55.819  66.449  99.831  1.00 12.60              
ATOM    484  C   GLU A  32      59.314  68.484  96.307  1.00 12.60              
ATOM    485  O   GLU A  32      60.528  68.557  96.506  1.00 12.60              
ATOM    486  N   GLU A  33      58.808  67.825  95.256  1.00 12.15              
ATOM    487  H   GLU A  33      57.809  67.850  95.131  1.00 12.15              
ATOM    488  CA  GLU A  33      59.522  66.746  94.567  1.00 12.15              
ATOM    489  HA  GLU A  33      59.714  65.983  95.323  1.00 12.15              
ATOM    490  CB  GLU A  33      58.648  66.091  93.467  1.00 12.15              
ATOM    491  HB1 GLU A  33      58.869  66.540  92.497  1.00 12.15              
ATOM    492  HB2 GLU A  33      57.605  66.322  93.689  1.00 12.15              
ATOM    493  CG  GLU A  33      58.731  64.545  93.352  1.00 12.15              
ATOM    494  HG1 GLU A  33      57.874  64.217  92.762  1.00 12.15              
ATOM    495  HG2 GLU A  33      58.603  64.120  94.350  1.00 12.15              
ATOM    496  CD  GLU A  33      59.997  63.947  92.697  1.00 12.15              
ATOM    497  OE1 GLU A  33      60.688  63.102  93.319  1.00 12.15              
ATOM    498  OE2 GLU A  33      60.345  64.274  91.534  1.00 12.15              
ATOM    499  C   GLU A  33      60.890  67.115  93.994  1.00 12.15              
ATOM    500  O   GLU A  33      61.805  66.286  94.017  1.00 12.15              
ATOM    501  N   GLY A  34      61.062  68.326  93.465  1.00 11.99              
ATOM    502  H   GLY A  34      60.246  68.932  93.372  1.00 11.99              
ATOM    503  CA  GLY A  34      62.304  68.714  92.809  1.00 11.99              
ATOM    504  HA1 GLY A  34      63.123  68.664  93.525  1.00 11.99              
ATOM    505  HA2 GLY A  34      62.199  69.741  92.460  1.00 11.99              
ATOM    506  C   GLY A  34      62.646  67.849  91.607  1.00 11.99              
ATOM    507  O   GLY A  34      63.820  67.539  91.400  1.00 11.99              
ATOM    508  N   GLY A  35      61.623  67.357  90.907  1.00 11.70              
ATOM    509  H   GLY A  35      60.715  67.775  91.093  1.00 11.70              
ATOM    510  CA  GLY A  35      61.737  66.407  89.803  1.00 11.70              
ATOM    511  HA1 GLY A  35      60.747  66.230  89.385  1.00 11.70              
ATOM    512  HA2 GLY A  35      62.094  65.460  90.177  1.00 11.70              
ATOM    513  C   GLY A  35      62.665  66.925  88.698  1.00 11.70              
ATOM    514  O   GLY A  35      62.796  68.116  88.423  1.00 11.70              
ATOM    515  N   LYS A  36      63.384  66.008  88.065  1.00 11.34              
ATOM    516  H   LYS A  36      63.123  65.042  88.197  1.00 11.34              
ATOM    517  CA  LYS A  36      64.768  66.286  87.670  1.00 11.34              
ATOM    518  HA  LYS A  36      64.871  67.329  87.364  1.00 11.34              
ATOM    519  CB  LYS A  36      65.671  66.027  88.923  1.00 11.34              
ATOM    520  HB1 LYS A  36      65.415  66.763  89.682  1.00 11.34              
ATOM    521  HB2 LYS A  36      66.692  66.268  88.624  1.00 11.34              
ATOM    522  CG  LYS A  36      65.737  64.623  89.618  1.00 11.34              
ATOM    523  HG1 LYS A  36      66.560  64.665  90.332  1.00 11.34              
ATOM    524  HG2 LYS A  36      66.039  63.883  88.881  1.00 11.34              
ATOM    525  CD  LYS A  36      64.523  64.019  90.374  1.00 11.34              
ATOM    526  HD1 LYS A  36      64.702  62.948  90.487  1.00 11.34              
ATOM    527  HD2 LYS A  36      63.627  64.107  89.771  1.00 11.34              
ATOM    528  CE  LYS A  36      64.313  64.588  91.792  1.00 11.34              
ATOM    529  HE1 LYS A  36      64.572  65.645  91.782  1.00 11.34              
ATOM    530  HE2 LYS A  36      65.017  64.104  92.470  1.00 11.34              
ATOM    531  NZ  LYS A  36      62.928  64.431  92.325  1.00 11.34              
ATOM    532  HZ1 LYS A  36      62.782  64.903  93.216  1.00 11.34              
ATOM    533  HZ2 LYS A  36      62.194  64.838  91.741  1.00 11.34              
ATOM    534  HZ3 LYS A  36      62.597  63.479  92.467  1.00 11.34              
ATOM    535  C   LYS A  36      65.149  65.424  86.467  1.00 11.34              
ATOM    536  O   LYS A  36      66.015  64.578  86.583  1.00 11.34              
ATOM    537  N   GLU A  37      64.425  65.518  85.359  1.00 11.17              
ATOM    538  H   GLU A  37      63.824  66.324  85.239  1.00 11.17              
ATOM    539  CA  GLU A  37      64.356  64.443  84.352  1.00 11.17              
ATOM    540  HA  GLU A  37      64.056  63.515  84.842  1.00 11.17              
ATOM    541  CB  GLU A  37      63.241  64.865  83.366  1.00 11.17              
ATOM    542  HB1 GLU A  37      63.633  65.669  82.745  1.00 11.17              
ATOM    543  HB2 GLU A  37      62.402  65.264  83.939  1.00 11.17              
ATOM    544  CG  GLU A  37      62.680  63.763  82.454  1.00 11.17              
ATOM    545  HG1 GLU A  37      62.283  62.961  83.080  1.00 11.17              
ATOM    546  HG2 GLU A  37      63.491  63.356  81.848  1.00 11.17              
ATOM    547  CD  GLU A  37      61.573  64.286  81.513  1.00 11.17              
ATOM    548  OE1 GLU A  37      60.672  63.509  81.122  1.00 11.17              
ATOM    549  OE2 GLU A  37      61.663  65.436  81.020  1.00 11.17              
ATOM    550  C   GLU A  37      65.673  64.162  83.600  1.00 11.17              
ATOM    551  O   GLU A  37      65.966  63.000  83.334  1.00 11.17              
ATOM    552  N   ASP A  38      66.497  65.184  83.311  1.00 11.53              
ATOM    553  H   ASP A  38      66.164  66.122  83.475  1.00 11.53              
ATOM    554  CA  ASP A  38      67.898  65.006  82.857  1.00 11.53              
ATOM    555  HA  ASP A  38      67.895  64.362  81.976  1.00 11.53              
ATOM    556  CB  ASP A  38      68.507  66.364  82.449  1.00 11.53              
ATOM    557  HB1 ASP A  38      69.589  66.330  82.594  1.00 11.53              
ATOM    558  HB2 ASP A  38      68.125  67.150  83.104  1.00 11.53              
ATOM    559  CG  ASP A  38      68.255  66.745  80.984  1.00 11.53              
ATOM    560  OD1 ASP A  38      69.131  66.494  80.126  1.00 11.53              
ATOM    561  OD2 ASP A  38      67.234  67.414  80.697  1.00 11.53              
ATOM    562  C   ASP A  38      68.805  64.304  83.874  1.00 11.53              
ATOM    563  O   ASP A  38      69.870  63.791  83.532  1.00 11.53              
ATOM    564  N   GLY A  39      68.349  64.270  85.122  1.00 11.60              
ATOM    565  H   GLY A  39      67.461  64.719  85.290  1.00 11.60              
ATOM    566  CA  GLY A  39      68.763  63.319  86.131  1.00 11.60              
ATOM    567  HA1 GLY A  39      69.051  62.389  85.640  1.00 11.60              
ATOM    568  HA2 GLY A  39      67.910  63.084  86.765  1.00 11.60              
ATOM    569  C   GLY A  39      69.927  63.762  86.990  1.00 11.60              
ATOM    570  O   GLY A  39      70.884  64.412  86.565  1.00 11.60              
ATOM    571  N   VAL A  40      69.830  63.335  88.245  1.00 12.05              
ATOM    572  H   VAL A  40      69.033  62.755  88.465  1.00 12.05              
ATOM    573  CA  VAL A  40      70.929  63.426  89.203  1.00 12.05              
ATOM    574  HA  VAL A  40      71.867  63.370  88.650  1.00 12.05              
ATOM    575  CB  VAL A  40      70.920  64.751  90.021  1.00 12.05              
ATOM    576  HB  VAL A  40      70.192  64.671  90.828  1.00 12.05              
ATOM    577  CG1 VAL A  40      72.298  65.003  90.652  1.00 12.05              
ATOM    578 1HG1 VAL A  40      72.280  65.915  91.248  1.00 12.05              
ATOM    579 2HG1 VAL A  40      72.577  64.167  91.294  1.00 12.05              
ATOM    580 3HG1 VAL A  40      73.043  65.112  89.865  1.00 12.05              
ATOM    581  CG2 VAL A  40      70.549  66.020  89.242  1.00 12.05              
ATOM    582 1HG2 VAL A  40      70.580  66.886  89.904  1.00 12.05              
ATOM    583 2HG2 VAL A  40      71.252  66.174  88.422  1.00 12.05              
ATOM    584 3HG2 VAL A  40      69.539  65.936  88.841  1.00 12.05              
ATOM    585  C   VAL A  40      70.878  62.238  90.142  1.00 12.05              
ATOM    586  O   VAL A  40      71.775  61.411  90.166  1.00 12.05              
ATOM    587  N   GLY A  41      69.770  62.122  90.871  1.00 12.19              
ATOM    588  H   GLY A  41      69.070  62.838  90.770  1.00 12.19              
ATOM    589  CA  GLY A  41      69.428  60.957  91.678  1.00 12.19              
ATOM    590  HA1 GLY A  41      69.034  60.188  91.011  1.00 12.19              
ATOM    591  HA2 GLY A  41      68.633  61.235  92.370  1.00 12.19              
ATOM    592  C   GLY A  41      70.537  60.323  92.496  1.00 12.19              
ATOM    593  O   GLY A  41      70.516  59.111  92.682  1.00 12.19              
ATOM    594  N   MET A  42      71.487  61.124  92.982  1.00 11.84              
ATOM    595  H   MET A  42      71.478  62.098  92.731  1.00 11.84              
ATOM    596  CA  MET A  42      72.445  60.684  93.975  1.00 11.84              
ATOM    597  HA  MET A  42      73.031  59.861  93.561  1.00 11.84              
ATOM    598  CB  MET A  42      73.401  61.848  94.294  1.00 11.84              
ATOM    599  HB1 MET A  42      72.838  62.680  94.722  1.00 11.84              
ATOM    600  HB2 MET A  42      73.840  62.192  93.356  1.00 11.84              
ATOM    601  CG  MET A  42      74.560  61.499  95.238  1.00 11.84              
ATOM    602  HG1 MET A  42      75.274  62.322  95.189  1.00 11.84              
ATOM    603  HG2 MET A  42      75.066  60.601  94.881  1.00 11.84              
ATOM    604  SD  MET A  42      74.108  61.271  96.980  1.00 11.84              
ATOM    605  CE  MET A  42      75.700  61.631  97.766  1.00 11.84              
ATOM    606  HE1 MET A  42      76.472  60.982  97.354  1.00 11.84              
ATOM    607  HE2 MET A  42      75.965  62.673  97.588  1.00 11.84              
ATOM    608  HE3 MET A  42      75.617  61.459  98.839  1.00 11.84              
ATOM    609  C   MET A  42      71.648  60.195  95.179  1.00 11.84              
ATOM    610  O   MET A  42      71.006  60.962  95.898  1.00 11.84              
ATOM    611  N   GLY A  43      71.647  58.877  95.299  1.00 12.81              
ATOM    612  H   GLY A  43      72.109  58.353  94.573  1.00 12.81              
ATOM    613  CA  GLY A  43      71.000  58.107  96.340  1.00 12.81              
ATOM    614  HA1 GLY A  43      70.172  57.537  95.922  1.00 12.81              
ATOM    615  HA2 GLY A  43      70.627  58.767  97.124  1.00 12.81              
ATOM    616  C   GLY A  43      72.007  57.157  96.951  1.00 12.81              
ATOM    617  O   GLY A  43      71.715  55.990  97.191  1.00 12.81              
ATOM    618  N   GLU A  44      73.226  57.662  97.129  1.00 12.86              
ATOM    619  H   GLU A  44      73.376  58.624  96.859  1.00 12.86              
ATOM    620  CA  GLU A  44      74.125  57.141  98.139  1.00 12.86              
ATOM    621  HA  GLU A  44      74.283  56.076  97.969  1.00 12.86              
ATOM    622  CB  GLU A  44      75.490  57.860  98.092  1.00 12.86              
ATOM    623  HB1 GLU A  44      76.106  57.484  98.910  1.00 12.86              
ATOM    624  HB2 GLU A  44      75.334  58.925  98.249  1.00 12.86              
ATOM    625  CG  GLU A  44      76.240  57.645  96.766  1.00 12.86              
ATOM    626  HG1 GLU A  44      75.575  57.895  95.936  1.00 12.86              
ATOM    627  HG2 GLU A  44      76.503  56.588  96.679  1.00 12.86              
ATOM    628  CD  GLU A  44      77.516  58.497  96.628  1.00 12.86              
ATOM    629  OE1 GLU A  44      77.918  58.733  95.464  1.00 12.86              
ATOM    630  OE2 GLU A  44      78.102  58.918  97.655  1.00 12.86              
ATOM    631  C   GLU A  44      73.448  57.333  99.472  1.00 12.86              
ATOM    632  O   GLU A  44      73.226  58.471  99.871  1.00 12.86              
ATOM    633  N   ASP A  45      73.140  56.259 100.194  1.00 13.51              
ATOM    634  H   ASP A  45      73.199  55.345  99.768  1.00 13.51              
ATOM    635  CA  ASP A  45      72.552  56.375 101.530  1.00 13.51              
ATOM    636  HA  ASP A  45      71.930  57.272 101.511  1.00 13.51              
ATOM    637  CB  ASP A  45      71.521  55.261 101.765  1.00 13.51              
ATOM    638  HB1 ASP A  45      71.067  55.394 102.748  1.00 13.51              
ATOM    639  HB2 ASP A  45      72.021  54.291 101.742  1.00 13.51              
ATOM    640  CG  ASP A  45      70.397  55.309 100.692  1.00 13.51              
ATOM    641  OD1 ASP A  45      69.661  56.317 100.564  1.00 13.51              
ATOM    642  OD2 ASP A  45      70.254  54.321  99.944  1.00 13.51              
ATOM    643  C   ASP A  45      73.601  56.725 102.608  1.00 13.51              
ATOM    644  O   ASP A  45      73.556  56.308 103.766  1.00 13.51              
ATOM    645  N   ARG A  46      74.525  57.609 102.199  1.00 15.26              
ATOM    646  H   ARG A  46      74.485  57.845 101.213  1.00 15.26              
ATOM    647  CA  ARG A  46      75.262  58.530 103.058  1.00 15.26              
ATOM    648  HA  ARG A  46      74.872  58.359 104.057  1.00 15.26              
ATOM    649  CB  ARG A  46      76.766  58.173 103.081  1.00 15.26              
ATOM    650  HB1 ARG A  46      77.292  58.817 102.373  1.00 15.26              
ATOM    651  HB2 ARG A  46      76.898  57.141 102.749  1.00 15.26              
ATOM    652  CG  ARG A  46      77.415  58.299 104.476  1.00 15.26              
ATOM    653  HG1 ARG A  46      77.282  59.315 104.848  1.00 15.26              
ATOM    654  HG2 ARG A  46      78.484  58.120 104.359  1.00 15.26              
ATOM    655  CD  ARG A  46      76.854  57.297 105.503  1.00 15.26              
ATOM    656  HD1 ARG A  46      76.887  56.294 105.073  1.00 15.26              
ATOM    657  HD2 ARG A  46      75.812  57.544 105.713  1.00 15.26              
ATOM    658  NE  ARG A  46      77.620  57.305 106.774  1.00 15.26              
ATOM    659  HE  ARG A  46      78.537  57.714 106.746  1.00 15.26              
ATOM    660  CZ  ARG A  46      77.230  56.814 107.943  1.00 15.26              
ATOM    661  NH1 ARG A  46      76.056  56.268 108.087  1.00 15.26              
ATOM    662 1HH1 ARG A  46      75.441  56.198 107.293  1.00 15.26              
ATOM    663 2HH1 ARG A  46      75.793  55.894 108.980  1.00 15.26              
ATOM    664  NH2 ARG A  46      78.009  56.864 108.988  1.00 15.26              
ATOM    665 1HH2 ARG A  46      78.909  57.309 108.951  1.00 15.26              
ATOM    666 2HH2 ARG A  46      77.746  56.475 109.882  1.00 15.26              
ATOM    667  C   ARG A  46      74.947  59.999 102.839  1.00 15.26              
ATOM    668  O   ARG A  46      75.556  60.844 103.480  1.00 15.26              
ATOM    669  N   GLY A  47      73.933  60.286 102.017  1.00 15.08              
ATOM    670  H   GLY A  47      73.553  59.541 101.448  1.00 15.08              
ATOM    671  CA  GLY A  47      73.286  61.574 101.989  1.00 15.08              
ATOM    672  HA1 GLY A  47      74.082  62.325 101.961  1.00 15.08              
ATOM    673  HA2 GLY A  47      72.764  61.699 102.939  1.00 15.08              
ATOM    674  C   GLY A  47      72.340  61.921 100.884  1.00 15.08              
ATOM    675  O   GLY A  47      72.663  62.762 100.035  1.00 15.08              
ATOM    676  N   PRO A  48      71.176  61.277 100.839  1.00 14.53              
ATOM    677  CD  PRO A  48      70.592  60.462 101.899  1.00 14.53              
ATOM    678  HD1 PRO A  48      70.217  61.085 102.710  1.00 14.53              
ATOM    679  HD2 PRO A  48      71.321  59.748 102.275  1.00 14.53              
ATOM    680  CG  PRO A  48      69.447  59.689 101.255  1.00 14.53              
ATOM    681  HG1 PRO A  48      68.537  60.289 101.269  1.00 14.53              
ATOM    682  HG2 PRO A  48      69.293  58.725 101.735  1.00 14.53              
ATOM    683  CB  PRO A  48      69.958  59.554  99.825  1.00 14.53              
ATOM    684  HB1 PRO A  48      69.169  59.276  99.129  1.00 14.53              
ATOM    685  HB2 PRO A  48      70.702  58.763  99.791  1.00 14.53              
ATOM    686  CA  PRO A  48      70.615  60.922  99.565  1.00 14.53              
ATOM    687  HA  PRO A  48      71.415  60.777  98.838  1.00 14.53              
ATOM    688  C   PRO A  48      69.643  61.908  98.921  1.00 14.53              
ATOM    689  O   PRO A  48      68.543  61.551  98.496  1.00 14.53              
ATOM    690  N   SER A  49      70.014  63.176  98.876  1.00 13.39              
ATOM    691  H   SER A  49      70.938  63.416  99.222  1.00 13.39              
ATOM    692  CA  SER A  49      69.091  64.209  98.444  1.00 13.39              
ATOM    693  HA  SER A  49      68.564  63.878  97.549  1.00 13.39              
ATOM    694  CB  SER A  49      68.048  64.460  99.551  1.00 13.39              
ATOM    695  HB1 SER A  49      67.394  63.592  99.636  1.00 13.39              
ATOM    696  HB2 SER A  49      67.439  65.327  99.290  1.00 13.39              
ATOM    697  OG  SER A  49      68.686  64.681 100.795  1.00 13.39              
ATOM    698  HG  SER A  49      69.394  65.323 100.639  1.00 13.39              
ATOM    699  C   SER A  49      69.814  65.494  98.141  1.00 13.39              
ATOM    700  O   SER A  49      70.277  66.189  99.038  1.00 13.39              
ATOM    701  N   VAL A  50      69.882  65.804  96.855  1.00 12.95              
ATOM    702  H   VAL A  50      69.517  65.148  96.180  1.00 12.95              
ATOM    703  CA  VAL A  50      70.614  66.969  96.379  1.00 12.95              
ATOM    704  HA  VAL A  50      71.463  67.129  97.047  1.00 12.95              
ATOM    705  CB  VAL A  50      71.232  66.653  94.994  1.00 12.95              
ATOM    706  HB  VAL A  50      71.947  65.845  95.151  1.00 12.95              
ATOM    707  CG1 VAL A  50      70.213  66.134  93.964  1.00 12.95              
ATOM    708 1HG1 VAL A  50      70.714  65.970  93.012  1.00 12.95              
ATOM    709 2HG1 VAL A  50      69.785  65.187  94.290  1.00 12.95              
ATOM    710 3HG1 VAL A  50      69.420  66.865  93.816  1.00 12.95              
ATOM    711  CG2 VAL A  50      72.018  67.813  94.375  1.00 12.95              
ATOM    712 1HG2 VAL A  50      72.578  67.461  93.508  1.00 12.95              
ATOM    713 2HG2 VAL A  50      71.341  68.606  94.056  1.00 12.95              
ATOM    714 3HG2 VAL A  50      72.720  68.218  95.105  1.00 12.95              
ATOM    715  C   VAL A  50      69.853  68.276  96.404  1.00 12.95              
ATOM    716  O   VAL A  50      70.461  69.339  96.530  1.00 12.95              
ATOM    717  N   GLY A  51      68.535  68.204  96.274  1.00 13.33              
ATOM    718  H   GLY A  51      68.100  67.302  96.188  1.00 13.33              
ATOM    719  CA  GLY A  51      67.779  69.373  95.901  1.00 13.33              
ATOM    720  HA1 GLY A  51      67.852  70.111  96.701  1.00 13.33              
ATOM    721  HA2 GLY A  51      66.729  69.115  95.769  1.00 13.33              
ATOM    722  C   GLY A  51      68.270  69.995  94.616  1.00 13.33              
ATOM    723  O   GLY A  51      68.693  69.324  93.672  1.00 13.33              
ATOM    724  N   GLY A  52      68.197  71.307  94.619  1.00 13.16              
ATOM    725  H   GLY A  52      67.750  71.793  95.385  1.00 13.16              
ATOM    726  CA  GLY A  52      68.914  72.111  93.671  1.00 13.16              
ATOM    727  HA1 GLY A  52      68.648  71.795  92.667  1.00 13.16              
ATOM    728  HA2 GLY A  52      69.983  71.975  93.807  1.00 13.16              
ATOM    729  C   GLY A  52      68.581  73.570  93.824  1.00 13.16              
ATOM    730  O   GLY A  52      67.952  73.981  94.799  1.00 13.16              
ATOM    731  N   GLY A  53      68.988  74.345  92.822  1.00 13.66              
ATOM    732  H   GLY A  53      69.588  73.944  92.118  1.00 13.66              
ATOM    733  CA  GLY A  53      68.246  75.535  92.490  1.00 13.66              
ATOM    734  HA1 GLY A  53      67.991  76.078  93.401  1.00 13.66              
ATOM    735  HA2 GLY A  53      67.316  75.254  91.998  1.00 13.66              
ATOM    736  C   GLY A  53      68.974  76.487  91.590  1.00 13.66              
ATOM    737  O   GLY A  53      68.655  76.642  90.413  1.00 13.66              
ATOM    738  N   ASP A  54      70.003  77.074  92.174  1.00 13.81              
ATOM    739  H   ASP A  54      70.179  76.899  93.152  1.00 13.81              
ATOM    740  CA  ASP A  54      70.796  78.088  91.539  1.00 13.81              
ATOM    741  HA  ASP A  54      70.695  77.959  90.458  1.00 13.81              
ATOM    742  CB  ASP A  54      70.260  79.501  91.839  1.00 13.81              
ATOM    743  HB1 ASP A  54      69.542  79.748  91.055  1.00 13.81              
ATOM    744  HB2 ASP A  54      71.074  80.221  91.752  1.00 13.81              
ATOM    745  CG  ASP A  54      69.556  79.684  93.196  1.00 13.81              
ATOM    746  OD1 ASP A  54      68.438  80.265  93.192  1.00 13.81              
ATOM    747  OD2 ASP A  54      70.113  79.241  94.225  1.00 13.81              
ATOM    748  C   ASP A  54      72.282  77.926  91.870  1.00 13.81              
ATOM    749  O   ASP A  54      72.726  77.688  92.990  1.00 13.81              
ATOM    750  N   GLY A  55      73.071  77.958  90.782  1.00 14.79              
ATOM    751  H   GLY A  55      72.616  78.193  89.917  1.00 14.79              
ATOM    752  CA  GLY A  55      74.278  77.144  90.724  1.00 14.79              
ATOM    753  HA1 GLY A  55      74.915  77.368  91.576  1.00 14.79              
ATOM    754  HA2 GLY A  55      74.843  77.388  89.833  1.00 14.79              
ATOM    755  C   GLY A  55      73.991  75.666  90.719  1.00 14.79              
ATOM    756  O   GLY A  55      72.841  75.221  90.716  1.00 14.79              
ATOM    757  N   GLY A  56      75.064  74.897  90.626  1.00 14.23              
ATOM    758  H   GLY A  56      75.989  75.295  90.571  1.00 14.23              
ATOM    759  CA  GLY A  56      74.842  73.519  90.279  1.00 14.23              
ATOM    760  HA1 GLY A  56      74.174  73.462  89.416  1.00 14.23              
ATOM    761  HA2 GLY A  56      74.329  73.023  91.105  1.00 14.23              
ATOM    762  C   GLY A  56      76.027  72.656  89.940  1.00 14.23              
ATOM    763  O   GLY A  56      76.046  71.993  88.909  1.00 14.23              
ATOM    764  N   THR A  57      77.012  72.668  90.818  1.00 14.52              
ATOM    765  H   THR A  57      76.985  73.332  91.572  1.00 14.52              
ATOM    766  CA  THR A  57      78.208  71.853  90.684  1.00 14.52              
ATOM    767  HA  THR A  57      78.522  71.885  89.640  1.00 14.52              
ATOM    768  CB  THR A  57      79.357  72.474  91.517  1.00 14.52              
ATOM    769  HB  THR A  57      79.257  72.176  92.561  1.00 14.52              
ATOM    770  CG2 THR A  57      80.749  72.100  91.010  1.00 14.52              
ATOM    771 1HG2 THR A  57      81.513  72.559  91.639  1.00 14.52              
ATOM    772 2HG2 THR A  57      80.883  71.018  91.055  1.00 14.52              
ATOM    773 3HG2 THR A  57      80.884  72.427  89.978  1.00 14.52              
ATOM    774  OG1 THR A  57      79.282  73.885  91.470  1.00 14.52              
ATOM    775  HG1 THR A  57      80.112  74.197  91.088  1.00 14.52              
ATOM    776  C   THR A  57      78.000  70.385  91.035  1.00 14.52              
ATOM    777  O   THR A  57      78.596  69.861  91.972  1.00 14.52              
ATOM    778  N   SER A  58      77.076  69.753  90.317  1.00 13.76              
ATOM    779  H   SER A  58      76.635  70.276  89.568  1.00 13.76              
ATOM    780  CA  SER A  58      76.531  68.443  90.633  1.00 13.76              
ATOM    781  HA  SER A  58      76.161  68.492  91.660  1.00 13.76              
ATOM    782  CB  SER A  58      75.314  68.139  89.754  1.00 13.76              
ATOM    783  HB1 SER A  58      75.013  67.099  89.894  1.00 13.76              
ATOM    784  HB2 SER A  58      75.560  68.305  88.704  1.00 13.76              
ATOM    785  OG  SER A  58      74.252  68.984  90.157  1.00 13.76              
ATOM    786  HG  SER A  58      73.508  68.845  89.566  1.00 13.76              
ATOM    787  C   SER A  58      77.528  67.312  90.577  1.00 13.76              
ATOM    788  O   SER A  58      77.782  66.721  89.530  1.00 13.76              
ATOM    789  N   CYS A  59      78.050  66.990  91.753  1.00 14.10              
ATOM    790  H   CYS A  59      77.840  67.596  92.541  1.00 14.10              
ATOM    791  CA  CYS A  59      78.888  65.837  91.989  1.00 14.10              
ATOM    792  HA  CYS A  59      79.611  65.736  91.178  1.00 14.10              
ATOM    793  CB  CYS A  59      79.649  66.061  93.305  1.00 14.10              
ATOM    794  HB1 CYS A  59      80.318  65.217  93.478  1.00 14.10              
ATOM    795  HB2 CYS A  59      78.927  66.110  94.120  1.00 14.10              
ATOM    796  SG  CYS A  59      80.617  67.599  93.269  1.00 14.10              
ATOM    797  HG  CYS A  59      79.616  68.444  92.947  1.00 14.10              
ATOM    798  C   CYS A  59      78.059  64.562  92.064  1.00 14.10              
ATOM    799  O   CYS A  59      77.659  64.131  93.145  1.00 14.10              
ATOM    800  N   VAL A  60      77.789  63.981  90.903  1.00 13.42              
ATOM    801  H   VAL A  60      78.135  64.415  90.056  1.00 13.42              
ATOM    802  CA  VAL A  60      76.890  62.845  90.768  1.00 13.42              
ATOM    803  HA  VAL A  60      76.575  62.507  91.756  1.00 13.42              
ATOM    804  CB  VAL A  60      75.612  63.263  90.014  1.00 13.42              
ATOM    805  HB  VAL A  60      75.075  63.967  90.651  1.00 13.42              
ATOM    806  CG1 VAL A  60      75.823  63.945  88.653  1.00 13.42              
ATOM    807 1HG1 VAL A  60      74.862  64.264  88.251  1.00 13.42              
ATOM    808 2HG1 VAL A  60      76.454  64.821  88.758  1.00 13.42              
ATOM    809 3HG1 VAL A  60      76.286  63.259  87.945  1.00 13.42              
ATOM    810  CG2 VAL A  60      74.703  62.060  89.770  1.00 13.42              
ATOM    811 1HG2 VAL A  60      73.810  62.397  89.249  1.00 13.42              
ATOM    812 2HG2 VAL A  60      75.187  61.321  89.131  1.00 13.42              
ATOM    813 3HG2 VAL A  60      74.420  61.595  90.714  1.00 13.42              
ATOM    814  C   VAL A  60      77.599  61.673  90.080  1.00 13.42              
ATOM    815  O   VAL A  60      78.032  61.719  88.925  1.00 13.42              
ATOM    816  N   SER A  61      77.722  60.612  90.856  1.00 13.97              
ATOM    817  H   SER A  61      77.277  60.615  91.765  1.00 13.97              
ATOM    818  CA  SER A  61      78.641  59.508  90.643  1.00 13.97              
ATOM    819  HA  SER A  61      79.619  59.914  90.387  1.00 13.97              
ATOM    820  CB  SER A  61      78.773  58.775  91.994  1.00 13.97              
ATOM    821  HB1 SER A  61      79.463  59.339  92.625  1.00 13.97              
ATOM    822  HB2 SER A  61      79.187  57.776  91.851  1.00 13.97              
ATOM    823  OG  SER A  61      77.525  58.696  92.678  1.00 13.97              
ATOM    824  HG  SER A  61      77.702  58.579  93.635  1.00 13.97              
ATOM    825  C   SER A  61      78.298  58.500  89.556  1.00 13.97              
ATOM    826  O   SER A  61      79.204  57.796  89.120  1.00 13.97              
ATOM    827  N   ASN A  62      77.055  58.444  89.078  1.00 14.24              
ATOM    828  H   ASN A  62      76.348  59.045  89.472  1.00 14.24              
ATOM    829  CA  ASN A  62      76.736  57.705  87.863  1.00 14.24              
ATOM    830  HA  ASN A  62      77.662  57.508  87.317  1.00 14.24              
ATOM    831  CB  ASN A  62      76.089  56.344  88.198  1.00 14.24              
ATOM    832  HB1 ASN A  62      75.114  56.508  88.654  1.00 14.24              
ATOM    833  HB2 ASN A  62      76.724  55.799  88.895  1.00 14.24              
ATOM    834  CG  ASN A  62      75.930  55.486  86.944  1.00 14.24              
ATOM    835  OD1 ASN A  62      76.694  55.612  86.006  1.00 14.24              
ATOM    836  ND2 ASN A  62      74.941  54.628  86.857  1.00 14.24              
ATOM    837 1HD2 ASN A  62      74.268  54.492  87.579  1.00 14.24              
ATOM    838 2HD2 ASN A  62      74.869  54.124  85.964  1.00 14.24              
ATOM    839  C   ASN A  62      75.854  58.539  86.934  1.00 14.24              
ATOM    840  O   ASN A  62      75.037  59.337  87.397  1.00 14.24              
ATOM    841  N   SER A  63      76.105  58.401  85.633  1.00 13.37              
ATOM    842  H   SER A  63      76.592  57.542  85.379  1.00 13.37              
ATOM    843  CA  SER A  63      76.365  59.514  84.711  1.00 13.37              
ATOM    844  HA  SER A  63      75.472  59.691  84.112  1.00 13.37              
ATOM    845  CB  SER A  63      76.726  60.814  85.484  1.00 13.37              
ATOM    846  HB1 SER A  63      75.937  61.097  86.176  1.00 13.37              
ATOM    847  HB2 SER A  63      76.833  61.651  84.803  1.00 13.37              
ATOM    848  OG  SER A  63      77.955  60.646  86.171  1.00 13.37              
ATOM    849  HG  SER A  63      77.887  61.053  87.053  1.00 13.37              
ATOM    850  C   SER A  63      77.534  59.138  83.791  1.00 13.37              
ATOM    851  O   SER A  63      78.198  58.104  83.975  1.00 13.37              
ATOM    852  N   PRO A  64      77.902  60.035  82.860  1.00 13.66              
ATOM    853  CD  PRO A  64      77.062  61.069  82.257  1.00 13.66              
ATOM    854  HD1 PRO A  64      76.926  61.907  82.938  1.00 13.66              
ATOM    855  HD2 PRO A  64      76.091  60.671  81.957  1.00 13.66              
ATOM    856  CG  PRO A  64      77.825  61.575  81.033  1.00 13.66              
ATOM    857  HG1 PRO A  64      77.627  62.630  80.836  1.00 13.66              
ATOM    858  HG2 PRO A  64      77.575  60.962  80.165  1.00 13.66              
ATOM    859  CB  PRO A  64      79.278  61.334  81.434  1.00 13.66              
ATOM    860  HB1 PRO A  64      79.617  62.132  82.098  1.00 13.66              
ATOM    861  HB2 PRO A  64      79.926  61.251  80.560  1.00 13.66              
ATOM    862  CA  PRO A  64      79.191  60.013  82.201  1.00 13.66              
ATOM    863  HA  PRO A  64      79.130  59.222  81.455  1.00 13.66              
ATOM    864  C   PRO A  64      80.478  59.731  82.983  1.00 13.66              
ATOM    865  O   PRO A  64      81.513  59.524  82.347  1.00 13.66              
ATOM    866  N   LEU A  65      80.441  59.667  84.315  1.00 13.78              
ATOM    867  H   LEU A  65      79.560  59.825  84.790  1.00 13.78              
ATOM    868  CA  LEU A  65      81.537  59.105  85.096  1.00 13.78              
ATOM    869  HA  LEU A  65      82.413  59.720  84.897  1.00 13.78              
ATOM    870  CB  LEU A  65      81.221  59.216  86.606  1.00 13.78              
ATOM    871  HB1 LEU A  65      81.707  58.388  87.125  1.00 13.78              
ATOM    872  HB2 LEU A  65      80.150  59.086  86.762  1.00 13.78              
ATOM    873  CG  LEU A  65      81.676  60.522  87.306  1.00 13.78              
ATOM    874  HG  LEU A  65      81.282  60.505  88.323  1.00 13.78              
ATOM    875  CD1 LEU A  65      83.198  60.612  87.396  1.00 13.78              
ATOM    876 1HD1 LEU A  65      83.484  61.452  88.032  1.00 13.78              
ATOM    877 2HD1 LEU A  65      83.590  59.699  87.840  1.00 13.78              
ATOM    878 3HD1 LEU A  65      83.634  60.760  86.410  1.00 13.78              
ATOM    879  CD2 LEU A  65      81.194  61.809  86.629  1.00 13.78              
ATOM    880 1HD2 LEU A  65      81.556  62.668  87.194  1.00 13.78              
ATOM    881 2HD2 LEU A  65      81.575  61.877  85.611  1.00 13.78              
ATOM    882 3HD2 LEU A  65      80.110  61.842  86.623  1.00 13.78              
ATOM    883  C   LEU A  65      81.965  57.697  84.675  1.00 13.78              
ATOM    884  O   LEU A  65      83.166  57.401  84.617  1.00 13.78              
ATOM    885  N   THR A  66      80.994  56.861  84.319  1.00 13.73              
ATOM    886  H   THR A  66      80.030  57.169  84.417  1.00 13.73              
ATOM    887  CA  THR A  66      81.236  55.432  84.088  1.00 13.73              
ATOM    888  HA  THR A  66      81.800  55.038  84.928  1.00 13.73              
ATOM    889  CB  THR A  66      79.863  54.724  84.083  1.00 13.73              
ATOM    890  HB  THR A  66      79.226  55.179  83.324  1.00 13.73              
ATOM    891  CG2 THR A  66      79.877  53.208  83.884  1.00 13.73              
ATOM    892 1HG2 THR A  66      78.874  52.808  84.037  1.00 13.73              
ATOM    893 2HG2 THR A  66      80.191  52.966  82.870  1.00 13.73              
ATOM    894 3HG2 THR A  66      80.562  52.749  84.597  1.00 13.73              
ATOM    895  OG1 THR A  66      79.296  54.939  85.351  1.00 13.73              
ATOM    896  HG1 THR A  66      78.326  54.939  85.268  1.00 13.73              
ATOM    897  C   THR A  66      82.048  55.129  82.813  1.00 13.73              
ATOM    898  O   THR A  66      82.562  54.022  82.665  1.00 13.73              
ATOM    899  N   SER A  67      82.172  56.068  81.856  1.00 15.67              
ATOM    900  H   SER A  67      81.803  56.985  82.071  1.00 15.67              
ATOM    901  CA  SER A  67      82.047  55.660  80.442  1.00 15.67              
ATOM    902  HA  SER A  67      82.269  54.596  80.357  1.00 15.67              
ATOM    903  CB  SER A  67      80.570  55.834  80.057  1.00 15.67              
ATOM    904  HB1 SER A  67      79.971  55.174  80.681  1.00 15.67              
ATOM    905  HB2 SER A  67      80.399  55.566  79.017  1.00 15.67              
ATOM    906  OG  SER A  67      80.167  57.167  80.300  1.00 15.67              
ATOM    907  HG  SER A  67      79.225  57.154  80.496  1.00 15.67              
ATOM    908  C   SER A  67      82.929  56.318  79.402  1.00 15.67              
ATOM    909  O   SER A  67      82.727  56.097  78.207  1.00 15.67              
ATOM    910  N   SER A  68      83.956  57.062  79.804  1.00 16.56              
ATOM    911  H   SER A  68      84.051  57.251  80.790  1.00 16.56              
ATOM    912  CA  SER A  68      85.009  57.431  78.849  1.00 16.56              
ATOM    913  HA  SER A  68      85.084  56.665  78.074  1.00 16.56              
ATOM    914  CB  SER A  68      84.685  58.765  78.157  1.00 16.56              
ATOM    915  HB1 SER A  68      85.505  59.027  77.487  1.00 16.56              
ATOM    916  HB2 SER A  68      84.580  59.552  78.905  1.00 16.56              
ATOM    917  OG  SER A  68      83.493  58.691  77.403  1.00 16.56              
ATOM    918  HG  SER A  68      83.160  57.779  77.450  1.00 16.56              
ATOM    919  C   SER A  68      86.385  57.516  79.468  1.00 16.56              
ATOM    920  O   SER A  68      87.271  56.741  79.126  1.00 16.56              
ATOM    921  N   SER A  69      86.537  58.380  80.465  1.00 14.58              
ATOM    922  H   SER A  69      85.786  59.012  80.706  1.00 14.58              
ATOM    923  CA  SER A  69      87.619  58.241  81.434  1.00 14.58              
ATOM    924  HA  SER A  69      88.571  58.119  80.915  1.00 14.58              
ATOM    925  CB  SER A  69      87.685  59.508  82.296  1.00 14.58              
ATOM    926  HB1 SER A  69      87.983  60.353  81.675  1.00 14.58              
ATOM    927  HB2 SER A  69      88.425  59.377  83.088  1.00 14.58              
ATOM    928  OG  SER A  69      86.408  59.767  82.856  1.00 14.58              
ATOM    929  HG  SER A  69      86.513  60.345  83.623  1.00 14.58              
ATOM    930  C   SER A  69      87.434  57.039  82.358  1.00 14.58              
ATOM    931  O   SER A  69      88.394  56.606  82.991  1.00 14.58              
ATOM    932  N   GLY A  70      86.200  56.526  82.433  1.00 13.84              
ATOM    933  H   GLY A  70      85.469  57.015  81.950  1.00 13.84              
ATOM    934  CA  GLY A  70      85.818  55.370  83.230  1.00 13.84              
ATOM    935  HA1 GLY A  70      86.289  54.478  82.817  1.00 13.84              
ATOM    936  HA2 GLY A  70      84.739  55.246  83.179  1.00 13.84              
ATOM    937  C   GLY A  70      86.202  55.471  84.696  1.00 13.84              
ATOM    938  O   GLY A  70      86.745  54.532  85.284  1.00 13.84              
ATOM    939  N   VAL A  71      86.059  56.674  85.244  1.00 12.81              
ATOM    940  H   VAL A  71      85.460  57.354  84.794  1.00 12.81              
ATOM    941  CA  VAL A  71      86.908  57.096  86.347  1.00 12.81              
ATOM    942  HA  VAL A  71      87.826  56.508  86.294  1.00 12.81              
ATOM    943  CB  VAL A  71      87.352  58.563  86.180  1.00 12.81              
ATOM    944  HB  VAL A  71      87.799  58.653  85.190  1.00 12.81              
ATOM    945  CG1 VAL A  71      86.236  59.603  86.270  1.00 12.81              
ATOM    946 1HG1 VAL A  71      86.622  60.582  85.986  1.00 12.81              
ATOM    947 2HG1 VAL A  71      85.415  59.334  85.606  1.00 12.81              
ATOM    948 3HG1 VAL A  71      85.870  59.670  87.293  1.00 12.81              
ATOM    949  CG2 VAL A  71      88.442  58.918  87.193  1.00 12.81              
ATOM    950 1HG2 VAL A  71      88.786  59.936  87.014  1.00 12.81              
ATOM    951 2HG2 VAL A  71      88.051  58.857  88.208  1.00 12.81              
ATOM    952 3HG2 VAL A  71      89.280  58.234  87.076  1.00 12.81              
ATOM    953  C   VAL A  71      86.237  56.783  87.671  1.00 12.81              
ATOM    954  O   VAL A  71      85.154  57.257  87.997  1.00 12.81              
ATOM    955  N   SER A  72      86.885  55.906  88.427  1.00 13.24              
ATOM    956  H   SER A  72      87.772  55.563  88.081  1.00 13.24              
ATOM    957  CA  SER A  72      86.236  55.051  89.419  1.00 13.24              
ATOM    958  HA  SER A  72      85.360  54.610  88.942  1.00 13.24              
ATOM    959  CB  SER A  72      87.189  53.903  89.787  1.00 13.24              
ATOM    960  HB1 SER A  72      86.624  53.094  90.254  1.00 13.24              
ATOM    961  HB2 SER A  72      87.929  54.268  90.502  1.00 13.24              
ATOM    962  OG  SER A  72      87.875  53.410  88.647  1.00 13.24              
ATOM    963  HG  SER A  72      87.234  53.122  87.986  1.00 13.24              
ATOM    964  C   SER A  72      85.725  55.715  90.700  1.00 13.24              
ATOM    965  O   SER A  72      85.307  55.006  91.613  1.00 13.24              
ATOM    966  N   VAL A  73      85.815  57.043  90.772  1.00 12.83              
ATOM    967  H   VAL A  73      85.961  57.492  89.876  1.00 12.83              
ATOM    968  CA  VAL A  73      85.667  57.972  91.905  1.00 12.83              
ATOM    969  HA  VAL A  73      86.206  58.868  91.596  1.00 12.83              
ATOM    970  CB  VAL A  73      84.214  58.451  92.110  1.00 12.83              
ATOM    971  HB  VAL A  73      84.202  59.143  92.953  1.00 12.83              
ATOM    972  CG1 VAL A  73      83.720  59.224  90.884  1.00 12.83              
ATOM    973 1HG1 VAL A  73      82.728  59.631  91.078  1.00 12.83              
ATOM    974 2HG1 VAL A  73      84.395  60.053  90.662  1.00 12.83              
ATOM    975 3HG1 VAL A  73      83.663  58.566  90.016  1.00 12.83              
ATOM    976  CG2 VAL A  73      83.216  57.328  92.417  1.00 12.83              
ATOM    977 1HG2 VAL A  73      83.124  56.659  91.560  1.00 12.83              
ATOM    978 2HG2 VAL A  73      83.545  56.759  93.286  1.00 12.83              
ATOM    979 3HG2 VAL A  73      82.237  57.757  92.629  1.00 12.83              
ATOM    980  C   VAL A  73      86.319  57.645  93.258  1.00 12.83              
ATOM    981  O   VAL A  73      86.770  58.558  93.943  1.00 12.83              
ATOM    982  N   HIS A  74      86.405  56.383  93.667  1.00 13.27              
ATOM    983  H   HIS A  74      86.020  55.683  93.044  1.00 13.27              
ATOM    984  CA  HIS A  74      86.502  56.011  95.078  1.00 13.27              
ATOM    985  HA  HIS A  74      85.644  56.445  95.596  1.00 13.27              
ATOM    986  CB  HIS A  74      86.366  54.486  95.192  1.00 13.27              
ATOM    987  HB1 HIS A  74      87.232  54.004  94.736  1.00 13.27              
ATOM    988  HB2 HIS A  74      85.478  54.168  94.644  1.00 13.27              
ATOM    989  CG  HIS A  74      86.222  54.011  96.614  1.00 13.27              
ATOM    990  ND1 HIS A  74      85.106  54.225  97.424  1.00 13.27              
ATOM    991  CE1 HIS A  74      85.384  53.638  98.596  1.00 13.27              
ATOM    992  HE1 HIS A  74      84.714  53.622  99.445  1.00 13.27              
ATOM    993  NE2 HIS A  74      86.604  53.070  98.560  1.00 13.27              
ATOM    994  HE2 HIS A  74      87.037  52.558  99.316  1.00 13.27              
ATOM    995  CD2 HIS A  74      87.151  53.302  97.317  1.00 13.27              
ATOM    996  HD2 HIS A  74      88.121  52.987  96.958  1.00 13.27              
ATOM    997  C   HIS A  74      87.726  56.521  95.830  1.00 13.27              
ATOM    998  O   HIS A  74      87.615  57.184  96.855  1.00 13.27              
ATOM    999  N   GLU A  75      88.898  56.263  95.276  1.00 13.56              
ATOM   1000  H   GLU A  75      88.911  55.731  94.420  1.00 13.56              
ATOM   1001  CA  GLU A  75      90.173  56.701  95.837  1.00 13.56              
ATOM   1002  HA  GLU A  75      90.219  56.439  96.896  1.00 13.56              
ATOM   1003  CB  GLU A  75      91.223  55.885  95.063  1.00 13.56              
ATOM   1004  HB1 GLU A  75      91.184  56.186  94.016  1.00 13.56              
ATOM   1005  HB2 GLU A  75      90.934  54.833  95.103  1.00 13.56              
ATOM   1006  CG  GLU A  75      92.668  55.966  95.551  1.00 13.56              
ATOM   1007  HG1 GLU A  75      92.731  55.567  96.566  1.00 13.56              
ATOM   1008  HG2 GLU A  75      93.005  57.002  95.564  1.00 13.56              
ATOM   1009  CD  GLU A  75      93.570  55.172  94.603  1.00 13.56              
ATOM   1010  OE1 GLU A  75      93.789  55.648  93.460  1.00 13.56              
ATOM   1011  OE2 GLU A  75      94.141  54.133  95.018  1.00 13.56              
ATOM   1012  C   GLU A  75      90.406  58.221  95.721  1.00 13.56              
ATOM   1013  O   GLU A  75      91.292  58.745  96.386  1.00 13.56              
ATOM   1014  N   ALA A  76      89.597  58.927  94.917  1.00 12.80              
ATOM   1015  H   ALA A  76      88.867  58.438  94.417  1.00 12.80              
ATOM   1016  CA  ALA A  76      89.546  60.391  94.877  1.00 12.80              
ATOM   1017  HA  ALA A  76      90.518  60.798  95.158  1.00 12.80              
ATOM   1018  CB  ALA A  76      89.219  60.830  93.442  1.00 12.80              
ATOM   1019  HB1 ALA A  76      89.456  61.889  93.321  1.00 12.80              
ATOM   1020  HB2 ALA A  76      89.782  60.248  92.720  1.00 12.80              
ATOM   1021  HB3 ALA A  76      88.157  60.690  93.239  1.00 12.80              
ATOM   1022  C   ALA A  76      88.486  61.000  95.810  1.00 12.80              
ATOM   1023  O   ALA A  76      88.452  62.201  96.035  1.00 12.80              
ATOM   1024  N   HIS A  77      87.623  60.143  96.344  1.00 12.45              
ATOM   1025  H   HIS A  77      87.706  59.185  96.031  1.00 12.45              
ATOM   1026  CA  HIS A  77      86.719  60.361  97.460  1.00 12.45              
ATOM   1027  HA  HIS A  77      86.067  59.493  97.470  1.00 12.45              
ATOM   1028  CB  HIS A  77      87.518  60.222  98.766  1.00 12.45              
ATOM   1029  HB1 HIS A  77      88.148  61.104  98.896  1.00 12.45              
ATOM   1030  HB2 HIS A  77      88.184  59.362  98.672  1.00 12.45              
ATOM   1031  CG  HIS A  77      86.700  60.012 100.024  1.00 12.45              
ATOM   1032  ND1 HIS A  77      85.305  59.848 100.141  1.00 12.45              
ATOM   1033  CE1 HIS A  77      85.085  59.566 101.438  1.00 12.45              
ATOM   1034  HE1 HIS A  77      84.115  59.355 101.870  1.00 12.45              
ATOM   1035  NE2 HIS A  77      86.235  59.577 102.130  1.00 12.45              
ATOM   1036  HE2 HIS A  77      86.336  59.367 103.113  1.00 12.45              
ATOM   1037  CD2 HIS A  77      87.260  59.851 101.257  1.00 12.45              
ATOM   1038  HD2 HIS A  77      88.319  59.889 101.480  1.00 12.45              
ATOM   1039  C   HIS A  77      85.836  61.618  97.487  1.00 12.45              
ATOM   1040  O   HIS A  77      86.254  62.665  97.976  1.00 12.45              
ATOM   1041  N   PRO A  78      84.569  61.496  97.040  1.00 12.46              
ATOM   1042  CD  PRO A  78      83.913  60.259  96.618  1.00 12.46              
ATOM   1043  HD1 PRO A  78      83.753  59.615  97.483  1.00 12.46              
ATOM   1044  HD2 PRO A  78      84.512  59.734  95.871  1.00 12.46              
ATOM   1045  CG  PRO A  78      82.563  60.648  96.007  1.00 12.46              
ATOM   1046  HG1 PRO A  78      81.770  59.961  96.304  1.00 12.46              
ATOM   1047  HG2 PRO A  78      82.652  60.677  94.920  1.00 12.46              
ATOM   1048  CB  PRO A  78      82.315  62.059  96.538  1.00 12.46              
ATOM   1049  HB1 PRO A  78      81.864  62.006  97.523  1.00 12.46              
ATOM   1050  HB2 PRO A  78      81.693  62.641  95.857  1.00 12.46              
ATOM   1051  CA  PRO A  78      83.735  62.610  96.629  1.00 12.46              
ATOM   1052  HA  PRO A  78      84.047  62.751  95.598  1.00 12.46              
ATOM   1053  C   PRO A  78      83.859  63.962  97.326  1.00 12.46              
ATOM   1054  O   PRO A  78      83.633  64.053  98.534  1.00 12.46              
ATOM   1055  N   PRO A  79      84.015  65.049  96.544  1.00 12.88              
ATOM   1056  CD  PRO A  79      84.394  65.102  95.132  1.00 12.88              
ATOM   1057  HD1 PRO A  79      83.778  64.452  94.511  1.00 12.88              
ATOM   1058  HD2 PRO A  79      85.447  64.832  95.029  1.00 12.88              
ATOM   1059  CG  PRO A  79      84.185  66.546  94.685  1.00 12.88              
ATOM   1060  HG1 PRO A  79      83.170  66.664  94.307  1.00 12.88              
ATOM   1061  HG2 PRO A  79      84.909  66.841  93.925  1.00 12.88              
ATOM   1062  CB  PRO A  79      84.342  67.335  95.982  1.00 12.88              
ATOM   1063  HB1 PRO A  79      83.823  68.294  95.942  1.00 12.88              
ATOM   1064  HB2 PRO A  79      85.401  67.481  96.194  1.00 12.88              
ATOM   1065  CA  PRO A  79      83.766  66.393  97.039  1.00 12.88              
ATOM   1066  HA  PRO A  79      84.315  66.543  97.969  1.00 12.88              
ATOM   1067  C   PRO A  79      82.282  66.673  97.333  1.00 12.88              
ATOM   1068  O   PRO A  79      81.938  67.672  97.954  1.00 12.88              
ATOM   1069  N   ARG A  80      81.413  65.734  96.933  1.00 12.93              
ATOM   1070  H   ARG A  80      81.822  64.993  96.388  1.00 12.93              
ATOM   1071  CA  ARG A  80      80.040  65.517  97.391  1.00 12.93              
ATOM   1072  HA  ARG A  80      79.538  65.029  96.555  1.00 12.93              
ATOM   1073  CB  ARG A  80      79.960  64.473  98.520  1.00 12.93              
ATOM   1074  HB1 ARG A  80      80.326  63.543  98.094  1.00 12.93              
ATOM   1075  HB2 ARG A  80      78.913  64.306  98.780  1.00 12.93              
ATOM   1076  CG  ARG A  80      80.744  64.784  99.807  1.00 12.93              
ATOM   1077  HG1 ARG A  80      80.275  65.629 100.312  1.00 12.93              
ATOM   1078  HG2 ARG A  80      81.754  65.091  99.569  1.00 12.93              
ATOM   1079  CD  ARG A  80      80.814  63.602 100.801  1.00 12.93              
ATOM   1080  HD1 ARG A  80      79.846  63.543 101.302  1.00 12.93              
ATOM   1081  HD2 ARG A  80      81.558  63.835 101.564  1.00 12.93              
ATOM   1082  NE  ARG A  80      81.097  62.277 100.189  1.00 12.93              
ATOM   1083  HE  ARG A  80      80.296  61.784  99.827  1.00 12.93              
ATOM   1084  CZ  ARG A  80      82.239  61.604 100.161  1.00 12.93              
ATOM   1085  NH1 ARG A  80      83.390  62.124 100.477  1.00 12.93              
ATOM   1086 1HH1 ARG A  80      83.484  63.123 100.331  1.00 12.93              
ATOM   1087 2HH1 ARG A  80      84.237  61.586 100.338  1.00 12.93              
ATOM   1088  NH2 ARG A  80      82.253  60.361  99.765  1.00 12.93              
ATOM   1089 1HH2 ARG A  80      81.405  59.919  99.443  1.00 12.93              
ATOM   1090 2HH2 ARG A  80      83.149  59.906  99.655  1.00 12.93              
ATOM   1091  C   ARG A  80      79.155  66.751  97.561  1.00 12.93              
ATOM   1092  O   ARG A  80      78.572  66.954  98.625  1.00 12.93              
ATOM   1093  N   ALA A  81      79.030  67.489  96.485  1.00 13.16              
ATOM   1094  H   ALA A  81      79.523  67.273  95.639  1.00 13.16              
ATOM   1095  CA  ALA A  81      78.454  68.801  96.500  1.00 13.16              
ATOM   1096  HA  ALA A  81      77.941  68.985  97.442  1.00 13.16              
ATOM   1097  CB  ALA A  81      79.609  69.811  96.344  1.00 13.16              
ATOM   1098  HB1 ALA A  81      79.237  70.833  96.378  1.00 13.16              
ATOM   1099  HB2 ALA A  81      80.327  69.656  97.150  1.00 13.16              
ATOM   1100  HB3 ALA A  81      80.099  69.642  95.384  1.00 13.16              
ATOM   1101  C   ALA A  81      77.407  69.089  95.408  1.00 13.16              
ATOM   1102  O   ALA A  81      77.523  68.651  94.253  1.00 13.16              
ATOM   1103  N   ALA A  82      76.406  69.979  95.732  1.00 12.66              
ATOM   1104  H   ALA A  82      76.374  69.983  96.705  1.00 12.66              
ATOM   1105  CA  ALA A  82      76.099  71.196  94.987  1.00 12.66              
ATOM   1106  HA  ALA A  82      76.619  71.206  94.028  1.00 12.66              
ATOM   1107  CB  ALA A  82      74.594  71.304  94.791  1.00 12.66              
ATOM   1108  HB1 ALA A  82      74.250  70.479  94.164  1.00 12.66              
ATOM   1109  HB2 ALA A  82      74.069  71.261  95.747  1.00 12.66              
ATOM   1110  HB3 ALA A  82      74.346  72.245  94.300  1.00 12.66              
ATOM   1111  C   ALA A  82      76.702  72.315  95.885  1.00 12.66              
ATOM   1112  O   ALA A  82      76.648  72.220  97.121  1.00 12.66              
ATOM   1113  N   ALA A  83      77.399  73.283  95.285  1.00 12.70              
ATOM   1114  H   ALA A  83      77.392  73.284  94.281  1.00 12.70              
ATOM   1115  CA  ALA A  83      78.470  73.999  95.975  1.00 12.70              
ATOM   1116  HA  ALA A  83      79.231  73.274  96.267  1.00 12.70              
ATOM   1117  CB  ALA A  83      79.124  74.968  94.983  1.00 12.70              
ATOM   1118  HB1 ALA A  83      79.527  74.423  94.130  1.00 12.70              
ATOM   1119  HB2 ALA A  83      78.405  75.707  94.630  1.00 12.70              
ATOM   1120  HB3 ALA A  83      79.951  75.492  95.465  1.00 12.70              
ATOM   1121  C   ALA A  83      78.073  74.720  97.263  1.00 12.70              
ATOM   1122  O   ALA A  83      78.783  74.614  98.252  1.00 12.70              
ATOM   1123  N   THR A  84      76.938  75.414  97.293  1.00 12.06              
ATOM   1124  H   THR A  84      76.332  75.421  96.485  1.00 12.06              
ATOM   1125  CA  THR A  84      76.462  76.075  98.515  1.00 12.06              
ATOM   1126  HA  THR A  84      77.236  76.753  98.878  1.00 12.06              
ATOM   1127  CB  THR A  84      75.193  76.890  98.219  1.00 12.06              
ATOM   1128  HB  THR A  84      74.666  77.119  99.146  1.00 12.06              
ATOM   1129  CG2 THR A  84      75.532  78.199  97.515  1.00 12.06              
ATOM   1130 1HG2 THR A  84      76.154  78.797  98.179  1.00 12.06              
ATOM   1131 2HG2 THR A  84      76.070  78.004  96.587  1.00 12.06              
ATOM   1132 3HG2 THR A  84      74.618  78.753  97.298  1.00 12.06              
ATOM   1133  OG1 THR A  84      74.344  76.176  97.347  1.00 12.06              
ATOM   1134  HG1 THR A  84      73.697  76.792  96.985  1.00 12.06              
ATOM   1135  C   THR A  84      76.187  75.075  99.645  1.00 12.06              
ATOM   1136  O   THR A  84      76.801  75.128 100.717  1.00 12.06              
ATOM   1137  N   VAL A  85      75.312  74.105  99.401  1.00 12.60              
ATOM   1138  H   VAL A  85      74.843  74.085  98.505  1.00 12.60              
ATOM   1139  CA  VAL A  85      74.908  73.176 100.457  1.00 12.60              
ATOM   1140  HA  VAL A  85      74.627  73.777 101.324  1.00 12.60              
ATOM   1141  CB  VAL A  85      73.653  72.374 100.056  1.00 12.60              
ATOM   1142  HB  VAL A  85      72.905  73.089  99.710  1.00 12.60              
ATOM   1143  CG1 VAL A  85      73.888  71.371  98.920  1.00 12.60              
ATOM   1144 1HG1 VAL A  85      72.947  70.880  98.667  1.00 12.60              
ATOM   1145 2HG1 VAL A  85      74.249  71.896  98.039  1.00 12.60              
ATOM   1146 3HG1 VAL A  85      74.610  70.612  99.220  1.00 12.60              
ATOM   1147  CG2 VAL A  85      73.043  71.635 101.254  1.00 12.60              
ATOM   1148 1HG2 VAL A  85      72.076  71.216 100.975  1.00 12.60              
ATOM   1149 2HG2 VAL A  85      73.698  70.825 101.578  1.00 12.60              
ATOM   1150 3HG2 VAL A  85      72.902  72.329 102.083  1.00 12.60              
ATOM   1151  C   VAL A  85      76.031  72.263 100.943  1.00 12.60              
ATOM   1152  O   VAL A  85      76.062  71.926 102.114  1.00 12.60              
ATOM   1153  N   ALA A  86      77.019  71.929 100.114  1.00 12.08              
ATOM   1154  H   ALA A  86      76.969  72.196  99.137  1.00 12.08              
ATOM   1155  CA  ALA A  86      78.188  71.213 100.628  1.00 12.08              
ATOM   1156  HA  ALA A  86      77.885  70.570 101.456  1.00 12.08              
ATOM   1157  CB  ALA A  86      78.712  70.287  99.552  1.00 12.08              
ATOM   1158  HB1 ALA A  86      79.627  69.795  99.885  1.00 12.08              
ATOM   1159  HB2 ALA A  86      77.952  69.528  99.378  1.00 12.08              
ATOM   1160  HB3 ALA A  86      78.913  70.870  98.657  1.00 12.08              
ATOM   1161  C   ALA A  86      79.299  72.111 101.177  1.00 12.08              
ATOM   1162  O   ALA A  86      80.127  71.623 101.943  1.00 12.08              
ATOM   1163  N   THR A  87      79.274  73.422 100.910  1.00 12.10              
ATOM   1164  H   THR A  87      78.651  73.791 100.201  1.00 12.10              
ATOM   1165  CA  THR A  87      79.928  74.353 101.832  1.00 12.10              
ATOM   1166  HA  THR A  87      80.902  73.921 102.062  1.00 12.10              
ATOM   1167  CB  THR A  87      80.263  75.753 101.301  1.00 12.10              
ATOM   1168  HB  THR A  87      80.756  76.282 102.112  1.00 12.10              
ATOM   1169  CG2 THR A  87      81.258  75.720 100.141  1.00 12.10              
ATOM   1170 1HG2 THR A  87      82.243  75.452 100.520  1.00 12.10              
ATOM   1171 2HG2 THR A  87      80.960  74.987  99.394  1.00 12.10              
ATOM   1172 3HG2 THR A  87      81.311  76.704  99.677  1.00 12.10              
ATOM   1173  OG1 THR A  87      79.149  76.528 100.949  1.00 12.10              
ATOM   1174  HG1 THR A  87      78.431  75.918 100.745  1.00 12.10              
ATOM   1175  C   THR A  87      79.244  74.444 103.185  1.00 12.10              
ATOM   1176  O   THR A  87      79.859  74.924 104.137  1.00 12.10              
ATOM   1177  N   ALA A  88      78.023  73.911 103.297  1.00 12.02              
ATOM   1178  H   ALA A  88      77.542  73.567 102.481  1.00 12.02              
ATOM   1179  CA  ALA A  88      77.309  73.894 104.555  1.00 12.02              
ATOM   1180  HA  ALA A  88      78.024  73.952 105.377  1.00 12.02              
ATOM   1181  CB  ALA A  88      76.492  75.198 104.596  1.00 12.02              
ATOM   1182  HB1 ALA A  88      76.103  75.356 105.598  1.00 12.02              
ATOM   1183  HB2 ALA A  88      77.128  76.044 104.338  1.00 12.02              
ATOM   1184  HB3 ALA A  88      75.671  75.156 103.879  1.00 12.02              
ATOM   1185  C   ALA A  88      76.452  72.650 104.797  1.00 12.02              
ATOM   1186  O   ALA A  88      75.226  72.750 104.683  1.00 12.02              
ATOM   1187  N   PRO A  89      77.075  71.494 105.123  1.00 12.55              
ATOM   1188  CD  PRO A  89      78.520  71.302 105.205  1.00 12.55              
ATOM   1189  HD1 PRO A  89      78.995  72.058 105.831  1.00 12.55              
ATOM   1190  HD2 PRO A  89      78.942  71.333 104.201  1.00 12.55              
ATOM   1191  CG  PRO A  89      78.747  69.915 105.807  1.00 12.55              
ATOM   1192  HG1 PRO A  89      78.841  69.987 106.890  1.00 12.55              
ATOM   1193  HG2 PRO A  89      79.631  69.435 105.385  1.00 12.55              
ATOM   1194  CB  PRO A  89      77.472  69.155 105.454  1.00 12.55              
ATOM   1195  HB1 PRO A  89      77.262  68.355 106.165  1.00 12.55              
ATOM   1196  HB2 PRO A  89      77.576  68.739 104.451  1.00 12.55              
ATOM   1197  CA  PRO A  89      76.387  70.240 105.432  1.00 12.55              
ATOM   1198  HA  PRO A  89      75.707  70.010 104.610  1.00 12.55              
ATOM   1199  C   PRO A  89      75.550  70.365 106.689  1.00 12.55              
ATOM   1200  O   PRO A  89      75.927  69.876 107.744  1.00 12.55              
ATOM   1201  N   LEU A  90      74.433  71.084 106.566  1.00 12.28              
ATOM   1202  H   LEU A  90      74.282  71.543 105.674  1.00 12.28              
ATOM   1203  CA  LEU A  90      73.678  71.560 107.706  1.00 12.28              
ATOM   1204  HA  LEU A  90      74.389  72.069 108.356  1.00 12.28              
ATOM   1205  CB  LEU A  90      72.560  72.547 107.293  1.00 12.28              
ATOM   1206  HB1 LEU A  90      71.609  72.187 107.684  1.00 12.28              
ATOM   1207  HB2 LEU A  90      72.464  72.560 106.206  1.00 12.28              
ATOM   1208  CG  LEU A  90      72.746  74.000 107.784  1.00 12.28              
ATOM   1209  HG  LEU A  90      71.859  74.561 107.486  1.00 12.28              
ATOM   1210  CD1 LEU A  90      72.888  74.144 109.304  1.00 12.28              
ATOM   1211 1HD1 LEU A  90      72.971  75.198 109.565  1.00 12.28              
ATOM   1212 2HD1 LEU A  90      72.010  73.739 109.797  1.00 12.28              
ATOM   1213 3HD1 LEU A  90      73.769  73.619 109.672  1.00 12.28              
ATOM   1214  CD2 LEU A  90      73.949  74.656 107.113  1.00 12.28              
ATOM   1215 1HD2 LEU A  90      74.038  75.690 107.444  1.00 12.28              
ATOM   1216 2HD2 LEU A  90      74.862  74.116 107.356  1.00 12.28              
ATOM   1217 3HD2 LEU A  90      73.810  74.644 106.031  1.00 12.28              
ATOM   1218  C   LEU A  90      73.158  70.390 108.521  1.00 12.28              
ATOM   1219  O   LEU A  90      73.208  70.462 109.740  1.00 12.28              
ATOM   1220  N   GLY A  91      72.682  69.340 107.827  1.00 11.80              
ATOM   1221  H   GLY A  91      72.773  69.401 106.825  1.00 11.80              
ATOM   1222  CA  GLY A  91      72.186  68.074 108.380  1.00 11.80              
ATOM   1223  HA1 GLY A  91      73.019  67.376 108.475  1.00 11.80              
ATOM   1224  HA2 GLY A  91      71.445  67.646 107.706  1.00 11.80              
ATOM   1225  C   GLY A  91      71.540  68.237 109.769  1.00 11.80              
ATOM   1226  O   GLY A  91      71.869  67.524 110.711  1.00 11.80              
ATOM   1227  N   LEU A  92      70.704  69.276 109.883  1.00 11.27              
ATOM   1228  H   LEU A  92      70.475  69.731 109.017  1.00 11.27              
ATOM   1229  CA  LEU A  92      70.464  70.091 111.087  1.00 11.27              
ATOM   1230  HA  LEU A  92      71.364  70.090 111.707  1.00 11.27              
ATOM   1231  CB  LEU A  92      70.181  71.533 110.599  1.00 11.27              
ATOM   1232  HB1 LEU A  92      70.998  71.822 109.946  1.00 11.27              
ATOM   1233  HB2 LEU A  92      70.224  72.188 111.470  1.00 11.27              
ATOM   1234  CG  LEU A  92      68.845  71.816 109.859  1.00 11.27              
ATOM   1235  HG  LEU A  92      68.024  71.687 110.558  1.00 11.27              
ATOM   1236  CD1 LEU A  92      68.819  73.259 109.349  1.00 11.27              
ATOM   1237 1HD1 LEU A  92      67.862  73.469 108.873  1.00 11.27              
ATOM   1238 2HD1 LEU A  92      68.937  73.940 110.182  1.00 11.27              
ATOM   1239 3HD1 LEU A  92      69.626  73.422 108.635  1.00 11.27              
ATOM   1240  CD2 LEU A  92      68.551  70.946 108.630  1.00 11.27              
ATOM   1241 1HD2 LEU A  92      67.648  71.299 108.132  1.00 11.27              
ATOM   1242 2HD2 LEU A  92      69.379  70.986 107.924  1.00 11.27              
ATOM   1243 3HD2 LEU A  92      68.361  69.918 108.928  1.00 11.27              
ATOM   1244  C   LEU A  92      69.290  69.601 111.948  1.00 11.27              
ATOM   1245  O   LEU A  92      69.071  70.041 113.075  1.00 11.27              
ATOM   1246  N   ILE A  93      68.542  68.692 111.346  1.00 11.14              
ATOM   1247  H   ILE A  93      68.879  68.425 110.435  1.00 11.14              
ATOM   1248  CA  ILE A  93      67.570  67.764 111.891  1.00 11.14              
ATOM   1249  HA  ILE A  93      67.589  67.752 112.981  1.00 11.14              
ATOM   1250  CB  ILE A  93      66.178  68.040 111.287  1.00 11.14              
ATOM   1251  HB  ILE A  93      66.288  68.112 110.204  1.00 11.14              
ATOM   1252  CG2 ILE A  93      65.159  66.922 111.545  1.00 11.14              
ATOM   1253 1HG2 ILE A  93      64.187  67.175 111.121  1.00 11.14              
ATOM   1254 2HG2 ILE A  93      65.472  65.994 111.071  1.00 11.14              
ATOM   1255 3HG2 ILE A  93      65.018  66.744 112.604  1.00 11.14              
ATOM   1256  CG1 ILE A  93      65.612  69.394 111.741  1.00 11.14              
ATOM   1257 1HG1 ILE A  93      64.586  69.506 111.387  1.00 11.14              
ATOM   1258 2HG1 ILE A  93      66.202  70.188 111.294  1.00 11.14              
ATOM   1259  CD1 ILE A  93      65.620  69.564 113.264  1.00 11.14              
ATOM   1260  HD1 ILE A  93      65.131  68.705 113.715  1.00 11.14              
ATOM   1261  HD2 ILE A  93      66.636  69.646 113.641  1.00 11.14              
ATOM   1262  HD3 ILE A  93      65.095  70.477 113.519  1.00 11.14              
ATOM   1263  C   ILE A  93      68.104  66.416 111.355  1.00 11.14              
ATOM   1264  O   ILE A  93      68.413  66.320 110.159  1.00 11.14              
ATOM   1265  N   ALA A  94      68.317  65.431 112.228  1.00 11.29              
ATOM   1266  H   ALA A  94      67.815  65.561 113.090  1.00 11.29              
ATOM   1267  CA  ALA A  94      69.643  64.780 112.360  1.00 11.29              
ATOM   1268  HA  ALA A  94      69.502  63.990 113.092  1.00 11.29              
ATOM   1269  CB  ALA A  94      70.144  64.142 111.072  1.00 11.29              
ATOM   1270  HB1 ALA A  94      70.975  63.469 111.271  1.00 11.29              
ATOM   1271  HB2 ALA A  94      69.357  63.571 110.582  1.00 11.29              
ATOM   1272  HB3 ALA A  94      70.504  64.893 110.368  1.00 11.29              
ATOM   1273  C   ALA A  94      70.648  65.756 113.014  1.00 11.29              
ATOM   1274  O   ALA A  94      70.388  66.957 113.102  1.00 11.29              
ATOM   1275  N   SER A  95      71.747  65.236 113.547  1.00 11.41              
ATOM   1276  H   SER A  95      71.868  64.245 113.439  1.00 11.41              
ATOM   1277  CA  SER A  95      72.724  65.923 114.417  1.00 11.41              
ATOM   1278  HA  SER A  95      73.388  65.135 114.770  1.00 11.41              
ATOM   1279  CB  SER A  95      73.635  66.880 113.632  1.00 11.41              
ATOM   1280  HB1 SER A  95      73.944  66.409 112.698  1.00 11.41              
ATOM   1281  HB2 SER A  95      74.527  67.069 114.230  1.00 11.41              
ATOM   1282  OG  SER A  95      73.017  68.122 113.357  1.00 11.41              
ATOM   1283  HG  SER A  95      72.401  67.988 112.614  1.00 11.41              
ATOM   1284  C   SER A  95      72.223  66.580 115.721  1.00 11.41              
ATOM   1285  O   SER A  95      72.968  66.605 116.694  1.00 11.41              
ATOM   1286  N   GLY A  96      70.959  67.004 115.796  1.00 11.35              
ATOM   1287  H   GLY A  96      70.490  67.148 114.910  1.00 11.35              
ATOM   1288  CA  GLY A  96      70.244  67.381 117.022  1.00 11.35              
ATOM   1289  HA1 GLY A  96      70.175  68.468 117.073  1.00 11.35              
ATOM   1290  HA2 GLY A  96      70.803  67.032 117.891  1.00 11.35              
ATOM   1291  C   GLY A  96      68.824  66.798 117.111  1.00 11.35              
ATOM   1292  O   GLY A  96      67.984  67.277 117.868  1.00 11.35              
ATOM   1293  N   LEU A  97      68.579  65.747 116.329  1.00 11.26              
ATOM   1294  H   LEU A  97      69.361  65.494 115.742  1.00 11.26              
ATOM   1295  CA  LEU A  97      67.794  64.581 116.744  1.00 11.26              
ATOM   1296  HA  LEU A  97      67.176  64.769 117.626  1.00 11.26              
ATOM   1297  CB  LEU A  97      66.960  64.068 115.553  1.00 11.26              
ATOM   1298  HB1 LEU A  97      66.806  62.997 115.678  1.00 11.26              
ATOM   1299  HB2 LEU A  97      67.557  64.183 114.648  1.00 11.26              
ATOM   1300  CG  LEU A  97      65.579  64.695 115.332  1.00 11.26              
ATOM   1301  HG  LEU A  97      64.904  64.376 116.125  1.00 11.26              
ATOM   1302  CD1 LEU A  97      65.614  66.224 115.307  1.00 11.26              
ATOM   1303 1HD1 LEU A  97      64.643  66.617 115.016  1.00 11.26              
ATOM   1304 2HD1 LEU A  97      65.852  66.594 116.305  1.00 11.26              
ATOM   1305 3HD1 LEU A  97      66.370  66.574 114.609  1.00 11.26              
ATOM   1306  CD2 LEU A  97      65.060  64.165 113.994  1.00 11.26              
ATOM   1307 1HD2 LEU A  97      65.753  64.398 113.188  1.00 11.26              
ATOM   1308 2HD2 LEU A  97      64.935  63.083 114.056  1.00 11.26              
ATOM   1309 3HD2 LEU A  97      64.097  64.601 113.752  1.00 11.26              
ATOM   1310  C   LEU A  97      68.864  63.532 117.031  1.00 11.26              
ATOM   1311  O   LEU A  97      69.736  63.339 116.180  1.00 11.26              
ATOM   1312  N   ASP A  98      68.766  62.838 118.159  1.00 12.17              
ATOM   1313  H   ASP A  98      68.024  63.055 118.808  1.00 12.17              
ATOM   1314  CA  ASP A  98      69.640  61.694 118.481  1.00 12.17              
ATOM   1315  HA  ASP A  98      70.348  61.568 117.662  1.00 12.17              
ATOM   1316  CB  ASP A  98      70.463  61.993 119.749  1.00 12.17              
ATOM   1317  HB1 ASP A  98      69.847  61.826 120.633  1.00 12.17              
ATOM   1318  HB2 ASP A  98      70.749  63.047 119.737  1.00 12.17              
ATOM   1319  CG  ASP A  98      71.760  61.172 119.845  1.00 12.17              
ATOM   1320  OD1 ASP A  98      72.156  60.554 118.829  1.00 12.17              
ATOM   1321  OD2 ASP A  98      72.399  61.233 120.920  1.00 12.17              
ATOM   1322  C   ASP A  98      68.814  60.400 118.526  1.00 12.17              
ATOM   1323  O   ASP A  98      68.874  59.562 119.422  1.00 12.17              
ATOM   1324  N   GLU A  99      67.912  60.330 117.549  1.00 12.43              
ATOM   1325  H   GLU A  99      67.924  61.075 116.871  1.00 12.43              
ATOM   1326  CA  GLU A  99      66.842  59.355 117.452  1.00 12.43              
ATOM   1327  HA  GLU A  99      67.131  58.476 118.026  1.00 12.43              
ATOM   1328  CB  GLU A  99      65.558  59.872 118.141  1.00 12.43              
ATOM   1329  HB1 GLU A  99      65.810  60.064 119.185  1.00 12.43              
ATOM   1330  HB2 GLU A  99      64.809  59.079 118.129  1.00 12.43              
ATOM   1331  CG  GLU A  99      64.933  61.147 117.554  1.00 12.43              
ATOM   1332  HG1 GLU A  99      64.249  60.882 116.745  1.00 12.43              
ATOM   1333  HG2 GLU A  99      65.720  61.773 117.136  1.00 12.43              
ATOM   1334  CD  GLU A  99      64.184  61.956 118.615  1.00 12.43              
ATOM   1335  OE1 GLU A  99      63.146  61.510 119.148  1.00 12.43              
ATOM   1336  OE2 GLU A  99      64.611  63.093 118.911  1.00 12.43              
ATOM   1337  C   GLU A  99      66.666  58.926 115.994  1.00 12.43              
ATOM   1338  O   GLU A  99      66.004  59.604 115.204  1.00 12.43              
ATOM   1339  N   PRO A 100      67.283  57.803 115.587  1.00 11.94              
ATOM   1340  CD  PRO A 100      68.335  57.074 116.274  1.00 11.94              
ATOM   1341  HD1 PRO A 100      67.904  56.498 117.095  1.00 11.94              
ATOM   1342  HD2 PRO A 100      69.111  57.745 116.647  1.00 11.94              
ATOM   1343  CG  PRO A 100      68.905  56.126 115.222  1.00 11.94              
ATOM   1344  HG1 PRO A 100      69.342  55.235 115.673  1.00 11.94              
ATOM   1345  HG2 PRO A 100      69.645  56.656 114.621  1.00 11.94              
ATOM   1346  CB  PRO A 100      67.688  55.790 114.358  1.00 11.94              
ATOM   1347  HB1 PRO A 100      67.178  54.924 114.782  1.00 11.94              
ATOM   1348  HB2 PRO A 100      67.978  55.590 113.329  1.00 11.94              
ATOM   1349  CA  PRO A 100      66.811  57.050 114.440  1.00 11.94              
ATOM   1350  HA  PRO A 100      66.960  57.648 113.540  1.00 11.94              
ATOM   1351  C   PRO A 100      65.327  56.750 114.623  1.00 11.94              
ATOM   1352  O   PRO A 100      64.962  55.929 115.464  1.00 11.94              
ATOM   1353  N   LEU A 101      64.471  57.447 113.874  1.00 11.60              
ATOM   1354  H   LEU A 101      64.857  58.166 113.281  1.00 11.60              
ATOM   1355  CA  LEU A 101      63.016  57.387 114.005  1.00 11.60              
ATOM   1356  HA  LEU A 101      62.780  57.339 115.070  1.00 11.60              
ATOM   1357  CB  LEU A 101      62.412  58.689 113.434  1.00 11.60              
ATOM   1358  HB1 LEU A 101      62.248  58.582 112.363  1.00 11.60              
ATOM   1359  HB2 LEU A 101      63.133  59.496 113.577  1.00 11.60              
ATOM   1360  CG  LEU A 101      61.104  59.143 114.110  1.00 11.60              
ATOM   1361  HG  LEU A 101      61.311  59.365 115.157  1.00 11.60              
ATOM   1362  CD1 LEU A 101      60.619  60.424 113.429  1.00 11.60              
ATOM   1363 1HD1 LEU A 101      59.739  60.805 113.946  1.00 11.60              
ATOM   1364 2HD1 LEU A 101      61.402  61.180 113.464  1.00 11.60              
ATOM   1365 3HD1 LEU A 101      60.356  60.227 112.388  1.00 11.60              
ATOM   1366  CD2 LEU A 101      59.973  58.113 114.051  1.00 11.60              
ATOM   1367 1HD2 LEU A 101      59.071  58.538 114.489  1.00 11.60              
ATOM   1368 2HD2 LEU A 101      59.771  57.838 113.015  1.00 11.60              
ATOM   1369 3HD2 LEU A 101      60.243  57.226 114.621  1.00 11.60              
ATOM   1370  C   LEU A 101      62.473  56.094 113.345  1.00 11.60              
ATOM   1371  O   LEU A 101      61.699  56.097 112.387  1.00 11.60              
ATOM   1372  N   PHE A 102      62.983  54.967 113.825  1.00 12.14              
ATOM   1373  H   PHE A 102      63.611  55.073 114.614  1.00 12.14              
ATOM   1374  CA  PHE A 102      62.766  53.613 113.357  1.00 12.14              
ATOM   1375  HA  PHE A 102      63.065  53.523 112.317  1.00 12.14              
ATOM   1376  CB  PHE A 102      63.695  52.704 114.192  1.00 12.14              
ATOM   1377  HB1 PHE A 102      63.413  52.785 115.244  1.00 12.14              
ATOM   1378  HB2 PHE A 102      64.712  53.093 114.114  1.00 12.14              
ATOM   1379  CG  PHE A 102      63.739  51.229 113.820  1.00 12.14              
ATOM   1380  CD1 PHE A 102      64.645  50.782 112.842  1.00 12.14              
ATOM   1381  HD1 PHE A 102      65.271  51.497 112.337  1.00 12.14              
ATOM   1382  CE1 PHE A 102      64.736  49.415 112.523  1.00 12.14              
ATOM   1383  HE1 PHE A 102      65.420  49.080 111.758  1.00 12.14              
ATOM   1384  CZ  PHE A 102      63.930  48.482 113.197  1.00 12.14              
ATOM   1385  HZ  PHE A 102      63.992  47.430 112.950  1.00 12.14              
ATOM   1386  CE2 PHE A 102      63.027  48.920 114.182  1.00 12.14              
ATOM   1387  HE2 PHE A 102      62.398  48.204 114.692  1.00 12.14              
ATOM   1388  CD2 PHE A 102      62.933  50.290 114.493  1.00 12.14              
ATOM   1389  HD2 PHE A 102      62.236  50.620 115.252  1.00 12.14              
ATOM   1390  C   PHE A 102      61.303  53.195 113.454  1.00 12.14              
ATOM   1391  O   PHE A 102      60.849  52.625 114.441  1.00 12.14              
ATOM   1392  N   SER A 103      60.589  53.452 112.370  1.00 13.43              
ATOM   1393  H   SER A 103      61.035  54.027 111.659  1.00 13.43              
ATOM   1394  CA  SER A 103      59.451  52.640 111.958  1.00 13.43              
ATOM   1395  HA  SER A 103      58.899  52.303 112.836  1.00 13.43              
ATOM   1396  CB  SER A 103      58.513  53.485 111.089  1.00 13.43              
ATOM   1397  HB1 SER A 103      57.590  52.936 110.896  1.00 13.43              
ATOM   1398  HB2 SER A 103      59.000  53.704 110.138  1.00 13.43              
ATOM   1399  OG  SER A 103      58.218  54.704 111.746  1.00 13.43              
ATOM   1400  HG  SER A 103      59.019  54.994 112.200  1.00 13.43              
ATOM   1401  C   SER A 103      59.908  51.396 111.176  1.00 13.43              
ATOM   1402  O   SER A 103      59.056  50.563 110.886  1.00 13.43              
ATOM   1403  N   GLN A 104      61.201  51.262 110.788  1.00 14.27              
ATOM   1404  H   GLN A 104      61.844  52.017 110.993  1.00 14.27              
ATOM   1405  CA  GLN A 104      61.725  50.194 109.921  1.00 14.27              
ATOM   1406  HA  GLN A 104      62.805  50.311 109.898  1.00 14.27              
ATOM   1407  CB  GLN A 104      61.470  48.803 110.524  1.00 14.27              
ATOM   1408  HB1 GLN A 104      60.423  48.528 110.400  1.00 14.27              
ATOM   1409  HB2 GLN A 104      61.697  48.827 111.589  1.00 14.27              
ATOM   1410  CG  GLN A 104      62.343  47.734 109.854  1.00 14.27              
ATOM   1411  HG1 GLN A 104      63.394  48.010 109.952  1.00 14.27              
ATOM   1412  HG2 GLN A 104      62.095  47.666 108.795  1.00 14.27              
ATOM   1413  CD  GLN A 104      62.133  46.369 110.490  1.00 14.27              
ATOM   1414  OE1 GLN A 104      63.020  45.793 111.090  1.00 14.27              
ATOM   1415  NE2 GLN A 104      60.954  45.794 110.397  1.00 14.27              
ATOM   1416 1HE2 GLN A 104      60.189  46.265 109.950  1.00 14.27              
ATOM   1417 2HE2 GLN A 104      60.871  44.897 110.840  1.00 14.27              
ATOM   1418  C   GLN A 104      61.255  50.303 108.461  1.00 14.27              
ATOM   1419  O   GLN A 104      62.079  50.321 107.552  1.00 14.27              
ATOM   1420  N   GLN A 105      59.954  50.501 108.246  1.00 14.63              
ATOM   1421  H   GLN A 105      59.339  50.395 109.046  1.00 14.63              
ATOM   1422  CA  GLN A 105      59.370  51.088 107.029  1.00 14.63              
ATOM   1423  HA  GLN A 105      59.562  50.435 106.177  1.00 14.63              
ATOM   1424  CB  GLN A 105      57.849  51.197 107.244  1.00 14.63              
ATOM   1425  HB1 GLN A 105      57.429  51.813 106.451  1.00 14.63              
ATOM   1426  HB2 GLN A 105      57.655  51.695 108.195  1.00 14.63              
ATOM   1427  CG  GLN A 105      57.147  49.826 107.230  1.00 14.63              
ATOM   1428  HG1 GLN A 105      57.699  49.122 107.851  1.00 14.63              
ATOM   1429  HG2 GLN A 105      57.134  49.449 106.208  1.00 14.63              
ATOM   1430  CD  GLN A 105      55.710  49.877 107.752  1.00 14.63              
ATOM   1431  OE1 GLN A 105      55.359  49.235 108.730  1.00 14.63              
ATOM   1432  NE2 GLN A 105      54.825  50.618 107.128  1.00 14.63              
ATOM   1433 1HE2 GLN A 105      55.081  51.157 106.291  1.00 14.63              
ATOM   1434 2HE2 GLN A 105      53.878  50.579 107.449  1.00 14.63              
ATOM   1435  C   GLN A 105      59.960  52.467 106.684  1.00 14.63              
ATOM   1436  O   GLN A 105      60.029  52.879 105.529  1.00 14.63              
ATOM   1437  N   ALA A 106      60.465  53.143 107.713  1.00 13.36              
ATOM   1438  H   ALA A 106      60.388  52.718 108.623  1.00 13.36              
ATOM   1439  CA  ALA A 106      61.292  54.323 107.612  1.00 13.36              
ATOM   1440  HA  ALA A 106      61.770  54.343 106.633  1.00 13.36              
ATOM   1441  CB  ALA A 106      60.385  55.550 107.789  1.00 13.36              
ATOM   1442  HB1 ALA A 106      60.979  56.463 107.808  1.00 13.36              
ATOM   1443  HB2 ALA A 106      59.675  55.601 106.961  1.00 13.36              
ATOM   1444  HB3 ALA A 106      59.832  55.480 108.728  1.00 13.36              
ATOM   1445  C   ALA A 106      62.359  54.254 108.699  1.00 13.36              
ATOM   1446  O   ALA A 106      62.046  53.952 109.848  1.00 13.36              
ATOM   1447  N   HIS A 107      63.602  54.548 108.321  1.00 13.24              
ATOM   1448  H   HIS A 107      63.729  54.842 107.364  1.00 13.24              
ATOM   1449  CA  HIS A 107      64.814  54.276 109.098  1.00 13.24              
ATOM   1450  HA  HIS A 107      65.635  54.675 108.509  1.00 13.24              
ATOM   1451  CB  HIS A 107      64.868  55.115 110.394  1.00 13.24              
ATOM   1452  HB1 HIS A 107      65.824  54.930 110.884  1.00 13.24              
ATOM   1453  HB2 HIS A 107      64.094  54.786 111.075  1.00 13.24              
ATOM   1454  CG  HIS A 107      64.715  56.610 110.227  1.00 13.24              
ATOM   1455  ND1 HIS A 107      65.746  57.545 110.344  1.00 13.24              
ATOM   1456  CE1 HIS A 107      65.166  58.752 110.251  1.00 13.24              
ATOM   1457  HE1 HIS A 107      65.692  59.696 110.333  1.00 13.24              
ATOM   1458  NE2 HIS A 107      63.838  58.624 110.082  1.00 13.24              
ATOM   1459  HE2 HIS A 107      63.174  59.390 110.049  1.00 13.24              
ATOM   1460  CD2 HIS A 107      63.534  57.281 110.079  1.00 13.24              
ATOM   1461  HD2 HIS A 107      62.548  56.834 110.045  1.00 13.24              
ATOM   1462  C   HIS A 107      65.054  52.777 109.373  1.00 13.24              
ATOM   1463  O   HIS A 107      64.255  52.146 110.083  1.00 13.24              
ATOM   1464  N   PRO A 108      66.164  52.226 108.825  1.00 13.84              
ATOM   1465  CD  PRO A 108      66.918  52.807 107.708  1.00 13.84              
ATOM   1466  HD1 PRO A 108      67.572  53.612 108.047  1.00 13.84              
ATOM   1467  HD2 PRO A 108      66.222  53.180 106.954  1.00 13.84              
ATOM   1468  CG  PRO A 108      67.752  51.685 107.086  1.00 13.84              
ATOM   1469  HG1 PRO A 108      68.761  51.694 107.501  1.00 13.84              
ATOM   1470  HG2 PRO A 108      67.782  51.759 105.999  1.00 13.84              
ATOM   1471  CB  PRO A 108      67.002  50.438 107.548  1.00 13.84              
ATOM   1472  HB1 PRO A 108      67.623  49.543 107.504  1.00 13.84              
ATOM   1473  HB2 PRO A 108      66.107  50.299 106.938  1.00 13.84              
ATOM   1474  CA  PRO A 108      66.601  50.840 108.974  1.00 13.84              
ATOM   1475  HA  PRO A 108      65.767  50.216 109.298  1.00 13.84              
ATOM   1476  C   PRO A 108      67.751  50.657 109.978  1.00 13.84              
ATOM   1477  O   PRO A 108      68.692  49.911 109.722  1.00 13.84              
ATOM   1478  N   LEU A 109      67.716  51.374 111.106  1.00 12.72              
ATOM   1479  H   LEU A 109      66.900  51.940 111.276  1.00 12.72              
ATOM   1480  CA  LEU A 109      68.835  51.479 112.053  1.00 12.72              
ATOM   1481  HA  LEU A 109      69.665  50.859 111.712  1.00 12.72              
ATOM   1482  CB  LEU A 109      69.335  52.941 112.073  1.00 12.72              
ATOM   1483  HB1 LEU A 109      70.147  53.022 112.799  1.00 12.72              
ATOM   1484  HB2 LEU A 109      68.516  53.569 112.421  1.00 12.72              
ATOM   1485  CG  LEU A 109      69.826  53.499 110.721  1.00 12.72              
ATOM   1486  HG  LEU A 109      69.034  53.410 109.979  1.00 12.72              
ATOM   1487  CD1 LEU A 109      70.169  54.982 110.861  1.00 12.72              
ATOM   1488 1HD1 LEU A 109      70.526  55.371 109.908  1.00 12.72              
ATOM   1489 2HD1 LEU A 109      69.278  55.540 111.151  1.00 12.72              
ATOM   1490 3HD1 LEU A 109      70.941  55.121 111.619  1.00 12.72              
ATOM   1491  CD2 LEU A 109      71.068  52.773 110.203  1.00 12.72              
ATOM   1492 1HD2 LEU A 109      71.386  53.218 109.260  1.00 12.72              
ATOM   1493 2HD2 LEU A 109      71.874  52.844 110.932  1.00 12.72              
ATOM   1494 3HD2 LEU A 109      70.836  51.724 110.020  1.00 12.72              
ATOM   1495  C   LEU A 109      68.461  50.958 113.458  1.00 12.72              
ATOM   1496  O   LEU A 109      68.143  51.757 114.344  1.00 12.72              
ATOM   1497  N   PRO A 110      68.503  49.631 113.692  1.00 12.78              
ATOM   1498  CD  PRO A 110      68.505  48.588 112.673  1.00 12.78              
ATOM   1499  HD1 PRO A 110      69.520  48.430 112.305  1.00 12.78              
ATOM   1500  HD2 PRO A 110      67.835  48.825 111.851  1.00 12.78              
ATOM   1501  CG  PRO A 110      67.994  47.328 113.364  1.00 12.78              
ATOM   1502  HG1 PRO A 110      68.370  46.423 112.885  1.00 12.78              
ATOM   1503  HG2 PRO A 110      66.903  47.333 113.380  1.00 12.78              
ATOM   1504  CB  PRO A 110      68.531  47.489 114.779  1.00 12.78              
ATOM   1505  HB1 PRO A 110      69.555  47.113 114.794  1.00 12.78              
ATOM   1506  HB2 PRO A 110      67.920  46.949 115.503  1.00 12.78              
ATOM   1507  CA  PRO A 110      68.484  49.011 115.019  1.00 12.78              
ATOM   1508  HA  PRO A 110      67.518  49.244 115.469  1.00 12.78              
ATOM   1509  C   PRO A 110      69.586  49.485 115.979  1.00 12.78              
ATOM   1510  O   PRO A 110      70.616  48.834 116.168  1.00 12.78              
ATOM   1511  N   THR A 111      69.370  50.642 116.603  1.00 13.27              
ATOM   1512  H   THR A 111      68.580  51.194 116.281  1.00 13.27              
ATOM   1513  CA  THR A 111      70.264  51.227 117.610  1.00 13.27              
ATOM   1514  HA  THR A 111      71.261  51.194 117.186  1.00 13.27              
ATOM   1515  CB  THR A 111      70.004  52.735 117.802  1.00 13.27              
ATOM   1516  HB  THR A 111      70.136  53.210 116.829  1.00 13.27              
ATOM   1517  CG2 THR A 111      68.621  53.140 118.318  1.00 13.27              
ATOM   1518 1HG2 THR A 111      68.524  54.225 118.267  1.00 13.27              
ATOM   1519 2HG2 THR A 111      67.845  52.696 117.695  1.00 13.27              
ATOM   1520 3HG2 THR A 111      68.487  52.829 119.353  1.00 13.27              
ATOM   1521  OG1 THR A 111      70.985  53.253 118.665  1.00 13.27              
ATOM   1522  HG1 THR A 111      70.794  54.185 118.823  1.00 13.27              
ATOM   1523  C   THR A 111      70.364  50.422 118.905  1.00 13.27              
ATOM   1524  O   THR A 111      69.696  50.718 119.894  1.00 13.27              
ATOM   1525  N   LYS A 112      71.166  49.350 118.809  1.00 12.67              
ATOM   1526  H   LYS A 112      71.459  49.177 117.854  1.00 12.67              
ATOM   1527  CA  LYS A 112      71.617  48.359 119.807  1.00 12.67              
ATOM   1528  HA  LYS A 112      72.595  48.705 120.144  1.00 12.67              
ATOM   1529  CB  LYS A 112      70.764  48.301 121.098  1.00 12.67              
ATOM   1530  HB1 LYS A 112      70.828  49.275 121.584  1.00 12.67              
ATOM   1531  HB2 LYS A 112      71.214  47.591 121.793  1.00 12.67              
ATOM   1532  CG  LYS A 112      69.290  47.899 120.877  1.00 12.67              
ATOM   1533  HG1 LYS A 112      69.179  46.820 120.989  1.00 12.67              
ATOM   1534  HG2 LYS A 112      68.990  48.158 119.862  1.00 12.67              
ATOM   1535  CD  LYS A 112      68.361  48.617 121.867  1.00 12.67              
ATOM   1536  HD1 LYS A 112      68.665  49.662 121.950  1.00 12.67              
ATOM   1537  HD2 LYS A 112      68.437  48.153 122.852  1.00 12.67              
ATOM   1538  CE  LYS A 112      66.918  48.562 121.355  1.00 12.67              
ATOM   1539  HE1 LYS A 112      66.493  47.583 121.597  1.00 12.67              
ATOM   1540  HE2 LYS A 112      66.937  48.662 120.265  1.00 12.67              
ATOM   1541  NZ  LYS A 112      66.103  49.661 121.930  1.00 12.67              
ATOM   1542  HZ1 LYS A 112      65.145  49.599 121.610  1.00 12.67              
ATOM   1543  HZ2 LYS A 112      66.118  49.622 122.941  1.00 12.67              
ATOM   1544  HZ3 LYS A 112      66.481  50.555 121.635  1.00 12.67              
ATOM   1545  C   LYS A 112      71.898  46.970 119.222  1.00 12.67              
ATOM   1546  O   LYS A 112      71.357  45.957 119.649  1.00 12.67              
ATOM   1547  N   SER A 113      72.780  46.941 118.232  1.00 14.47              
ATOM   1548  H   SER A 113      73.142  47.823 117.913  1.00 14.47              
ATOM   1549  CA  SER A 113      73.474  45.730 117.786  1.00 14.47              
ATOM   1550  HA  SER A 113      73.553  45.029 118.618  1.00 14.47              
ATOM   1551  CB  SER A 113      72.674  45.047 116.664  1.00 14.47              
ATOM   1552  HB1 SER A 113      72.541  45.746 115.836  1.00 14.47              
ATOM   1553  HB2 SER A 113      71.689  44.763 117.038  1.00 14.47              
ATOM   1554  OG  SER A 113      73.354  43.895 116.200  1.00 14.47              
ATOM   1555  HG  SER A 113      73.165  43.153 116.788  1.00 14.47              
ATOM   1556  C   SER A 113      74.897  46.149 117.413  1.00 14.47              
ATOM   1557  O   SER A 113      75.586  46.734 118.254  1.00 14.47              
ATOM   1558  N   ARG A 114      75.295  46.018 116.143  1.00 14.50              
ATOM   1559  H   ARG A 114      74.697  45.472 115.533  1.00 14.50              
ATOM   1560  CA  ARG A 114      76.421  46.748 115.541  1.00 14.50              
ATOM   1561  HA  ARG A 114      77.259  46.688 116.226  1.00 14.50              
ATOM   1562  CB  ARG A 114      76.863  46.104 114.218  1.00 14.50              
ATOM   1563  HB1 ARG A 114      77.731  46.660 113.871  1.00 14.50              
ATOM   1564  HB2 ARG A 114      76.075  46.209 113.469  1.00 14.50              
ATOM   1565  CG  ARG A 114      77.229  44.615 114.356  1.00 14.50              
ATOM   1566  HG1 ARG A 114      76.330  44.021 114.184  1.00 14.50              
ATOM   1567  HG2 ARG A 114      77.583  44.399 115.365  1.00 14.50              
ATOM   1568  CD  ARG A 114      78.310  44.186 113.353  1.00 14.50              
ATOM   1569  HD1 ARG A 114      78.113  44.628 112.375  1.00 14.50              
ATOM   1570  HD2 ARG A 114      78.256  43.100 113.244  1.00 14.50              
ATOM   1571  NE  ARG A 114      79.663  44.523 113.833  1.00 14.50              
ATOM   1572  HE  ARG A 114      80.074  43.903 114.532  1.00 14.50              
ATOM   1573  CZ  ARG A 114      80.441  45.543 113.526  1.00 14.50              
ATOM   1574  NH1 ARG A 114      80.081  46.487 112.703  1.00 14.50              
ATOM   1575 1HH1 ARG A 114      79.146  46.480 112.347  1.00 14.50              
ATOM   1576 2HH1 ARG A 114      80.654  47.304 112.614  1.00 14.50              
ATOM   1577  NH2 ARG A 114      81.619  45.630 114.059  1.00 14.50              
ATOM   1578 1HH2 ARG A 114      81.832  45.006 114.847  1.00 14.50              
ATOM   1579 2HH2 ARG A 114      82.177  46.451 113.970  1.00 14.50              
ATOM   1580  C   ARG A 114      76.156  48.245 115.403  1.00 14.50              
ATOM   1581  O   ARG A 114      76.172  48.811 114.319  1.00 14.50              
ATOM   1582  N   VAL A 115      75.870  48.846 116.551  1.00 12.71              
ATOM   1583  H   VAL A 115      75.901  48.252 117.368  1.00 12.71              
ATOM   1584  CA  VAL A 115      75.682  50.274 116.779  1.00 12.71              
ATOM   1585  HA  VAL A 115      76.101  50.804 115.920  1.00 12.71              
ATOM   1586  CB  VAL A 115      74.197  50.668 116.855  1.00 12.71              
ATOM   1587  HB  VAL A 115      73.727  50.185 117.713  1.00 12.71              
ATOM   1588  CG1 VAL A 115      74.045  52.187 116.986  1.00 12.71              
ATOM   1589 1HG1 VAL A 115      73.001  52.482 116.918  1.00 12.71              
ATOM   1590 2HG1 VAL A 115      74.423  52.523 117.952  1.00 12.71              
ATOM   1591 3HG1 VAL A 115      74.601  52.689 116.193  1.00 12.71              
ATOM   1592  CG2 VAL A 115      73.476  50.227 115.572  1.00 12.71              
ATOM   1593 1HG2 VAL A 115      72.480  50.657 115.513  1.00 12.71              
ATOM   1594 2HG2 VAL A 115      74.037  50.560 114.697  1.00 12.71              
ATOM   1595 3HG2 VAL A 115      73.382  49.141 115.540  1.00 12.71              
ATOM   1596  C   VAL A 115      76.518  50.730 117.981  1.00 12.71              
ATOM   1597  O   VAL A 115      77.006  51.852 118.010  1.00 12.71              
ATOM   1598  N   THR A 116      76.849  49.789 118.870  1.00 14.59              
ATOM   1599  H   THR A 116      76.408  48.883 118.775  1.00 14.59              
ATOM   1600  CA  THR A 116      77.992  49.859 119.801  1.00 14.59              
ATOM   1601  HA  THR A 116      78.493  50.811 119.691  1.00 14.59              
ATOM   1602  CB  THR A 116      77.482  49.803 121.253  1.00 14.59              
ATOM   1603  HB  THR A 116      76.788  50.631 121.403  1.00 14.59              
ATOM   1604  CG2 THR A 116      76.759  48.504 121.624  1.00 14.59              
ATOM   1605 1HG2 THR A 116      76.449  48.554 122.668  1.00 14.59              
ATOM   1606 2HG2 THR A 116      75.873  48.377 121.004  1.00 14.59              
ATOM   1607 3HG2 THR A 116      77.417  47.646 121.492  1.00 14.59              
ATOM   1608  OG1 THR A 116      78.551  49.971 122.145  1.00 14.59              
ATOM   1609  HG1 THR A 116      79.179  49.259 121.951  1.00 14.59              
ATOM   1610  C   THR A 116      79.002  48.758 119.470  1.00 14.59              
ATOM   1611  O   THR A 116      79.748  48.292 120.327  1.00 14.59              
ATOM   1612  N   GLU A 117      79.020  48.334 118.205  1.00 15.48              
ATOM   1613  H   GLU A 117      78.445  48.818 117.532  1.00 15.48              
ATOM   1614  CA  GLU A 117      79.968  47.365 117.674  1.00 15.48              
ATOM   1615  HA  GLU A 117      80.826  47.327 118.348  1.00 15.48              
ATOM   1616  CB  GLU A 117      79.356  45.949 117.646  1.00 15.48              
ATOM   1617  HB1 GLU A 117      79.011  45.719 116.641  1.00 15.48              
ATOM   1618  HB2 GLU A 117      78.501  45.912 118.323  1.00 15.48              
ATOM   1619  CG  GLU A 117      80.333  44.846 118.076  1.00 15.48              
ATOM   1620  HG1 GLU A 117      79.764  43.935 118.271  1.00 15.48              
ATOM   1621  HG2 GLU A 117      80.840  45.134 118.999  1.00 15.48              
ATOM   1622  CD  GLU A 117      81.343  44.585 116.963  1.00 15.48              
ATOM   1623  OE1 GLU A 117      81.063  43.732 116.093  1.00 15.48              
ATOM   1624  OE2 GLU A 117      82.297  45.379 116.819  1.00 15.48              
ATOM   1625  C   GLU A 117      80.482  47.878 116.321  1.00 15.48              
ATOM   1626  O   GLU A 117      79.691  48.245 115.453  1.00 15.48              
ATOM   1627  N   ALA A 118      81.805  48.034 116.212  1.00 13.44              
ATOM   1628  H   ALA A 118      82.371  47.425 116.800  1.00 13.44              
ATOM   1629  CA  ALA A 118      82.477  49.163 115.554  1.00 13.44              
ATOM   1630  HA  ALA A 118      83.428  49.314 116.066  1.00 13.44              
ATOM   1631  CB  ALA A 118      82.815  48.783 114.105  1.00 13.44              
ATOM   1632  HB1 ALA A 118      83.390  49.589 113.645  1.00 13.44              
ATOM   1633  HB2 ALA A 118      83.417  47.874 114.089  1.00 13.44              
ATOM   1634  HB3 ALA A 118      81.896  48.641 113.538  1.00 13.44              
ATOM   1635  C   ALA A 118      81.701  50.496 115.691  1.00 13.44              
ATOM   1636  O   ALA A 118      81.322  51.099 114.679  1.00 13.44              
ATOM   1637  N   PRO A 119      81.439  50.967 116.929  1.00 13.35              
ATOM   1638  CD  PRO A 119      81.947  50.454 118.198  1.00 13.35              
ATOM   1639  HD1 PRO A 119      83.016  50.247 118.135  1.00 13.35              
ATOM   1640  HD2 PRO A 119      81.417  49.550 118.481  1.00 13.35              
ATOM   1641  CG  PRO A 119      81.697  51.536 119.250  1.00 13.35              
ATOM   1642  HG1 PRO A 119      82.622  52.087 119.425  1.00 13.35              
ATOM   1643  HG2 PRO A 119      81.330  51.109 120.184  1.00 13.35              
ATOM   1644  CB  PRO A 119      80.663  52.469 118.617  1.00 13.35              
ATOM   1645  HB1 PRO A 119      80.816  53.504 118.929  1.00 13.35              
ATOM   1646  HB2 PRO A 119      79.659  52.162 118.879  1.00 13.35              
ATOM   1647  CA  PRO A 119      80.860  52.285 117.114  1.00 13.35              
ATOM   1648  HA  PRO A 119      79.902  52.364 116.597  1.00 13.35              
ATOM   1649  C   PRO A 119      81.839  53.331 116.584  1.00 13.35              
ATOM   1650  O   PRO A 119      83.038  53.283 116.859  1.00 13.35              
ATOM   1651  N   GLN A 120      81.318  54.329 115.884  1.00 14.18              
ATOM   1652  H   GLN A 120      80.316  54.351 115.780  1.00 14.18              
ATOM   1653  CA  GLN A 120      82.027  55.593 115.721  1.00 14.18              
ATOM   1654  HA  GLN A 120      83.105  55.428 115.748  1.00 14.18              
ATOM   1655  CB  GLN A 120      81.682  56.210 114.345  1.00 14.18              
ATOM   1656  HB1 GLN A 120      82.184  55.611 113.584  1.00 14.18              
ATOM   1657  HB2 GLN A 120      82.126  57.205 114.296  1.00 14.18              
ATOM   1658  CG  GLN A 120      80.178  56.328 113.979  1.00 14.18              
ATOM   1659  HG1 GLN A 120      79.917  57.385 113.926  1.00 14.18              
ATOM   1660  HG2 GLN A 120      79.556  55.887 114.756  1.00 14.18              
ATOM   1661  CD  GLN A 120      79.810  55.666 112.645  1.00 14.18              
ATOM   1662  OE1 GLN A 120      79.323  56.290 111.709  1.00 14.18              
ATOM   1663  NE2 GLN A 120      80.008  54.370 112.499  1.00 14.18              
ATOM   1664 1HE2 GLN A 120      80.408  53.816 113.241  1.00 14.18              
ATOM   1665 2HE2 GLN A 120      79.775  53.969 111.610  1.00 14.18              
ATOM   1666  C   GLN A 120      81.653  56.496 116.902  1.00 14.18              
ATOM   1667  O   GLN A 120      80.463  56.660 117.171  1.00 14.18              
ATOM   1668  N   THR A 121      82.634  57.021 117.646  1.00 14.23              
ATOM   1669  H   THR A 121      83.592  56.832 117.400  1.00 14.23              
ATOM   1670  CA  THR A 121      82.355  57.805 118.864  1.00 14.23              
ATOM   1671  HA  THR A 121      81.806  57.143 119.530  1.00 14.23              
ATOM   1672  CB  THR A 121      83.637  58.187 119.624  1.00 14.23              
ATOM   1673  HB  THR A 121      84.214  57.273 119.768  1.00 14.23              
ATOM   1674  CG2 THR A 121      84.551  59.213 118.953  1.00 14.23              
ATOM   1675 1HG2 THR A 121      85.470  59.308 119.531  1.00 14.23              
ATOM   1676 2HG2 THR A 121      84.800  58.886 117.943  1.00 14.23              
ATOM   1677 3HG2 THR A 121      84.066  60.188 118.905  1.00 14.23              
ATOM   1678  OG1 THR A 121      83.303  58.679 120.898  1.00 14.23              
ATOM   1679  HG1 THR A 121      83.078  59.623 120.836  1.00 14.23              
ATOM   1680  C   THR A 121      81.488  59.030 118.573  1.00 14.23              
ATOM   1681  O   THR A 121      81.814  59.798 117.659  1.00 14.23              
ATOM   1682  N   PRO A 122      80.434  59.283 119.368  1.00 14.45              
ATOM   1683  CD  PRO A 122      79.766  58.370 120.282  1.00 14.45              
ATOM   1684  HD1 PRO A 122      80.406  58.184 121.146  1.00 14.45              
ATOM   1685  HD2 PRO A 122      79.504  57.433 119.789  1.00 14.45              
ATOM   1686  CG  PRO A 122      78.504  59.108 120.725  1.00 14.45              
ATOM   1687  HG1 PRO A 122      78.170  58.785 121.711  1.00 14.45              
ATOM   1688  HG2 PRO A 122      77.714  58.958 119.988  1.00 14.45              
ATOM   1689  CB  PRO A 122      78.947  60.567 120.721  1.00 14.45              
ATOM   1690  HB1 PRO A 122      79.457  60.792 121.659  1.00 14.45              
ATOM   1691  HB2 PRO A 122      78.109  61.247 120.564  1.00 14.45              
ATOM   1692  CA  PRO A 122      79.948  60.636 119.553  1.00 14.45              
ATOM   1693  HA  PRO A 122      79.411  60.932 118.653  1.00 14.45              
ATOM   1694  C   PRO A 122      81.124  61.570 119.859  1.00 14.45              
ATOM   1695  O   PRO A 122      81.952  61.220 120.714  1.00 14.45              
ATOM   1696  N   PRO A 123      81.257  62.720 119.186  1.00 13.79              
ATOM   1697  CD  PRO A 123      80.517  63.157 118.013  1.00 13.79              
ATOM   1698  HD1 PRO A 123      79.577  63.616 118.325  1.00 13.79              
ATOM   1699  HD2 PRO A 123      80.333  62.334 117.322  1.00 13.79              
ATOM   1700  CG  PRO A 123      81.412  64.194 117.339  1.00 13.79              
ATOM   1701  HG1 PRO A 123      80.831  64.930 116.784  1.00 13.79              
ATOM   1702  HG2 PRO A 123      82.116  63.688 116.676  1.00 13.79              
ATOM   1703  CB  PRO A 123      82.166  64.822 118.500  1.00 13.79              
ATOM   1704  HB1 PRO A 123      81.571  65.612 118.953  1.00 13.79              
ATOM   1705  HB2 PRO A 123      83.151  65.202 118.208  1.00 13.79              
ATOM   1706  CA  PRO A 123      82.307  63.686 119.527  1.00 13.79              
ATOM   1707  HA  PRO A 123      83.267  63.195 119.360  1.00 13.79              
ATOM   1708  C   PRO A 123      82.175  64.213 120.991  1.00 13.79              
ATOM   1709  O   PRO A 123      83.258  64.547 121.537  1.00 13.79              
ATOM   1710  N   PRO A 124      81.039  64.166 121.756  1.00 13.40              
ATOM   1711  CD  PRO A 124      81.143  63.477 123.040  1.00 13.40              
ATOM   1712  HD1 PRO A 124      81.977  63.885 123.612  1.00 13.40              
ATOM   1713  HD2 PRO A 124      81.279  62.404 122.907  1.00 13.40              
ATOM   1714  CG  PRO A 124      79.850  63.733 123.808  1.00 13.40              
ATOM   1715  HG1 PRO A 124      79.991  63.646 124.886  1.00 13.40              
ATOM   1716  HG2 PRO A 124      79.061  63.069 123.449  1.00 13.40              
ATOM   1717  CB  PRO A 124      79.533  65.170 123.397  1.00 13.40              
ATOM   1718  HB1 PRO A 124      80.166  65.859 123.959  1.00 13.40              
ATOM   1719  HB2 PRO A 124      78.484  65.412 123.566  1.00 13.40              
ATOM   1720  CA  PRO A 124      79.905  65.157 121.920  1.00 13.40              
ATOM   1721  HA  PRO A 124      79.052  64.776 121.355  1.00 13.40              
ATOM   1722  C   PRO A 124      80.209  66.568 121.390  1.00 13.40              
ATOM   1723  O   PRO A 124      81.343  66.970 121.224  1.00 13.40              
ATOM   1724  N   LEU A 125      79.141  67.330 121.138  1.00 12.61              
ATOM   1725  H   LEU A 125      78.223  66.999 121.369  1.00 12.61              
ATOM   1726  CA  LEU A 125      79.235  68.652 120.533  1.00 12.61              
ATOM   1727  HA  LEU A 125      80.262  69.017 120.558  1.00 12.61              
ATOM   1728  CB  LEU A 125      78.767  68.591 119.061  1.00 12.61              
ATOM   1729  HB1 LEU A 125      78.771  69.599 118.641  1.00 12.61              
ATOM   1730  HB2 LEU A 125      77.734  68.239 119.048  1.00 12.61              
ATOM   1731  CG  LEU A 125      79.607  67.689 118.140  1.00 12.61              
ATOM   1732  HG  LEU A 125      79.638  66.684 118.554  1.00 12.61              
ATOM   1733  CD1 LEU A 125      78.957  67.581 116.762  1.00 12.61              
ATOM   1734 1HD1 LEU A 125      78.942  68.563 116.289  1.00 12.61              
ATOM   1735 2HD1 LEU A 125      79.520  66.898 116.130  1.00 12.61              
ATOM   1736 3HD1 LEU A 125      77.935  67.216 116.864  1.00 12.61              
ATOM   1737  CD2 LEU A 125      81.034  68.208 117.950  1.00 12.61              
ATOM   1738 1HD2 LEU A 125      81.567  67.577 117.240  1.00 12.61              
ATOM   1739 2HD2 LEU A 125      81.007  69.225 117.559  1.00 12.61              
ATOM   1740 3HD2 LEU A 125      81.572  68.192 118.897  1.00 12.61              
ATOM   1741  C   LEU A 125      78.394  69.664 121.318  1.00 12.61              
ATOM   1742  O   LEU A 125      77.506  69.294 122.077  1.00 12.61              
ATOM   1743  N   LEU A 126      78.691  70.951 121.130  1.00 12.27              
ATOM   1744  H   LEU A 126      79.443  71.180 120.502  1.00 12.27              
ATOM   1745  CA  LEU A 126      78.022  72.030 121.863  1.00 12.27              
ATOM   1746  HA  LEU A 126      77.772  71.679 122.867  1.00 12.27              
ATOM   1747  CB  LEU A 126      78.981  73.232 121.990  1.00 12.27              
ATOM   1748  HB1 LEU A 126      78.472  74.011 122.562  1.00 12.27              
ATOM   1749  HB2 LEU A 126      79.180  73.628 120.993  1.00 12.27              
ATOM   1750  CG  LEU A 126      80.329  72.938 122.677  1.00 12.27              
ATOM   1751  HG  LEU A 126      80.898  72.240 122.063  1.00 12.27              
ATOM   1752  CD1 LEU A 126      81.133  74.232 122.799  1.00 12.27              
ATOM   1753 1HD1 LEU A 126      82.112  74.013 123.226  1.00 12.27              
ATOM   1754 2HD1 LEU A 126      81.275  74.680 121.817  1.00 12.27              
ATOM   1755 3HD1 LEU A 126      80.612  74.939 123.445  1.00 12.27              
ATOM   1756  CD2 LEU A 126      80.168  72.344 124.075  1.00 12.27              
ATOM   1757 1HD2 LEU A 126      81.146  72.223 124.540  1.00 12.27              
ATOM   1758 2HD2 LEU A 126      79.553  72.998 124.693  1.00 12.27              
ATOM   1759 3HD2 LEU A 126      79.700  71.362 124.014  1.00 12.27              
ATOM   1760  C   LEU A 126      76.698  72.489 121.239  1.00 12.27              
ATOM   1761  O   LEU A 126      75.943  73.213 121.880  1.00 12.27              
ATOM   1762  N   HIS A 127      76.470  72.119 119.981  1.00 12.01              
ATOM   1763  H   HIS A 127      77.127  71.471 119.574  1.00 12.01              
ATOM   1764  CA  HIS A 127      75.325  72.474 119.138  1.00 12.01              
ATOM   1765  HA  HIS A 127      75.752  72.659 118.152  1.00 12.01              
ATOM   1766  CB  HIS A 127      74.432  71.229 118.936  1.00 12.01              
ATOM   1767  HB1 HIS A 127      73.386  71.510 118.825  1.00 12.01              
ATOM   1768  HB2 HIS A 127      74.503  70.566 119.799  1.00 12.01              
ATOM   1769  CG  HIS A 127      74.826  70.472 117.690  1.00 12.01              
ATOM   1770  ND1 HIS A 127      76.137  70.154 117.321  1.00 12.01              
ATOM   1771  CE1 HIS A 127      76.049  69.633 116.084  1.00 12.01              
ATOM   1772  HE1 HIS A 127      76.895  69.307 115.492  1.00 12.01              
ATOM   1773  NE2 HIS A 127      74.770  69.610 115.668  1.00 12.01              
ATOM   1774  HE2 HIS A 127      74.441  69.282 114.763  1.00 12.01              
ATOM   1775  CD2 HIS A 127      73.986  70.146 116.664  1.00 12.01              
ATOM   1776  HD2 HIS A 127      72.921  70.322 116.623  1.00 12.01              
ATOM   1777  C   HIS A 127      74.572  73.803 119.389  1.00 12.01              
ATOM   1778  O   HIS A 127      73.344  73.821 119.504  1.00 12.01              
ATOM   1779  N   PRO A 128      75.257  74.965 119.330  1.00 12.41              
ATOM   1780  CD  PRO A 128      76.703  75.155 119.309  1.00 12.41              
ATOM   1781  HD1 PRO A 128      77.195  74.447 118.641  1.00 12.41              
ATOM   1782  HD2 PRO A 128      77.092  75.056 120.322  1.00 12.41              
ATOM   1783  CG  PRO A 128      76.944  76.584 118.818  1.00 12.41              
ATOM   1784  HG1 PRO A 128      77.110  76.576 117.739  1.00 12.41              
ATOM   1785  HG2 PRO A 128      77.787  77.048 119.330  1.00 12.41              
ATOM   1786  CB  PRO A 128      75.628  77.296 119.133  1.00 12.41              
ATOM   1787  HB1 PRO A 128      75.461  78.151 118.476  1.00 12.41              
ATOM   1788  HB2 PRO A 128      75.627  77.613 120.177  1.00 12.41              
ATOM   1789  CA  PRO A 128      74.581  76.197 118.936  1.00 12.41              
ATOM   1790  HA  PRO A 128      73.717  76.385 119.575  1.00 12.41              
ATOM   1791  C   PRO A 128      74.135  76.089 117.468  1.00 12.41              
ATOM   1792  O   PRO A 128      74.792  75.440 116.652  1.00 12.41              
ATOM   1793  N   VAL A 129      73.008  76.720 117.120  1.00 11.89              
ATOM   1794  H   VAL A 129      72.535  77.276 117.816  1.00 11.89              
ATOM   1795  CA  VAL A 129      72.202  76.239 115.987  1.00 11.89              
ATOM   1796  HA  VAL A 129      72.859  75.687 115.315  1.00 11.89              
ATOM   1797  CB  VAL A 129      71.188  75.197 116.532  1.00 11.89              
ATOM   1798  HB  VAL A 129      71.761  74.438 117.067  1.00 11.89              
ATOM   1799  CG1 VAL A 129      70.151  75.758 117.520  1.00 11.89              
ATOM   1800 1HG1 VAL A 129      69.585  74.931 117.950  1.00 11.89              
ATOM   1801 2HG1 VAL A 129      70.650  76.282 118.334  1.00 11.89              
ATOM   1802 3HG1 VAL A 129      69.460  76.434 117.019  1.00 11.89              
ATOM   1803  CG2 VAL A 129      70.436  74.466 115.419  1.00 11.89              
ATOM   1804 1HG2 VAL A 129      69.832  73.667 115.852  1.00 11.89              
ATOM   1805 2HG2 VAL A 129      69.778  75.152 114.888  1.00 11.89              
ATOM   1806 3HG2 VAL A 129      71.150  74.011 114.733  1.00 11.89              
ATOM   1807  C   VAL A 129      71.528  77.339 115.143  1.00 11.89              
ATOM   1808  O   VAL A 129      70.727  78.143 115.618  1.00 11.89              
ATOM   1809  N   VAL A 130      71.831  77.282 113.841  1.00 12.13              
ATOM   1810  H   VAL A 130      72.549  76.609 113.616  1.00 12.13              
ATOM   1811  CA  VAL A 130      71.179  77.887 112.652  1.00 12.13              
ATOM   1812  HA  VAL A 130      71.874  77.745 111.824  1.00 12.13              
ATOM   1813  CB  VAL A 130      69.910  77.075 112.288  1.00 12.13              
ATOM   1814  HB  VAL A 130      69.217  77.120 113.130  1.00 12.13              
ATOM   1815  CG1 VAL A 130      69.178  77.578 111.035  1.00 12.13              
ATOM   1816 1HG1 VAL A 130      68.361  76.904 110.779  1.00 12.13              
ATOM   1817 2HG1 VAL A 130      68.748  78.559 111.220  1.00 12.13              
ATOM   1818 3HG1 VAL A 130      69.870  77.646 110.194  1.00 12.13              
ATOM   1819  CG2 VAL A 130      70.227  75.598 112.011  1.00 12.13              
ATOM   1820 1HG2 VAL A 130      70.720  75.493 111.044  1.00 12.13              
ATOM   1821 2HG2 VAL A 130      70.878  75.173 112.767  1.00 12.13              
ATOM   1822 3HG2 VAL A 130      69.297  75.033 112.017  1.00 12.13              
ATOM   1823  C   VAL A 130      70.873  79.391 112.633  1.00 12.13              
ATOM   1824  O   VAL A 130      71.320  80.078 111.718  1.00 12.13              
ATOM   1825  N   GLY A 131      70.110  79.914 113.590  1.00 12.31              
ATOM   1826  H   GLY A 131      69.864  79.317 114.371  1.00 12.31              
ATOM   1827  CA  GLY A 131      69.685  81.311 113.600  1.00 12.31              
ATOM   1828  HA1 GLY A 131      70.518  81.949 113.304  1.00 12.31              
ATOM   1829  HA2 GLY A 131      69.418  81.571 114.624  1.00 12.31              
ATOM   1830  C   GLY A 131      68.503  81.629 112.686  1.00 12.31              
ATOM   1831  O   GLY A 131      68.293  81.048 111.627  1.00 12.31              
ATOM   1832  N   GLY A 132      67.732  82.628 113.099  1.00 12.10              
ATOM   1833  H   GLY A 132      68.019  83.108 113.937  1.00 12.10              
ATOM   1834  CA  GLY A 132      66.534  83.107 112.401  1.00 12.10              
ATOM   1835  HA1 GLY A 132      65.745  82.358 112.478  1.00 12.10              
ATOM   1836  HA2 GLY A 132      66.752  83.285 111.348  1.00 12.10              
ATOM   1837  C   GLY A 132      66.044  84.400 113.032  1.00 12.10              
ATOM   1838  O   GLY A 132      65.712  85.328 112.314  1.00 12.10              
ATOM   1839  N   ALA A 133      66.133  84.519 114.363  1.00 12.68              
ATOM   1840  H   ALA A 133      66.320  83.698 114.916  1.00 12.68              
ATOM   1841  CA  ALA A 133      65.905  85.778 115.065  1.00 12.68              
ATOM   1842  HA  ALA A 133      64.946  86.188 114.740  1.00 12.68              
ATOM   1843  CB  ALA A 133      65.808  85.481 116.569  1.00 12.68              
ATOM   1844  HB1 ALA A 133      65.590  86.404 117.109  1.00 12.68              
ATOM   1845  HB2 ALA A 133      65.000  84.772 116.755  1.00 12.68              
ATOM   1846  HB3 ALA A 133      66.746  85.066 116.941  1.00 12.68              
ATOM   1847  C   ALA A 133      66.974  86.839 114.768  1.00 12.68              
ATOM   1848  O   ALA A 133      66.655  87.937 114.320  1.00 12.68              
ATOM   1849  N   THR A 134      68.251  86.482 114.920  1.00 12.67              
ATOM   1850  H   THR A 134      68.457  85.567 115.286  1.00 12.67              
ATOM   1851  CA  THR A 134      69.400  87.296 114.487  1.00 12.67              
ATOM   1852  HA  THR A 134      69.448  88.215 115.066  1.00 12.67              
ATOM   1853  CB  THR A 134      70.710  86.529 114.709  1.00 12.67              
ATOM   1854  HB  THR A 134      71.525  87.053 114.209  1.00 12.67              
ATOM   1855  CG2 THR A 134      71.052  86.389 116.192  1.00 12.67              
ATOM   1856 1HG2 THR A 134      72.004  85.869 116.303  1.00 12.67              
ATOM   1857 2HG2 THR A 134      71.146  87.379 116.639  1.00 12.67              
ATOM   1858 3HG2 THR A 134      70.276  85.832 116.717  1.00 12.67              
ATOM   1859  OG1 THR A 134      70.591  85.222 114.178  1.00 12.67              
ATOM   1860  HG1 THR A 134      71.489  84.877 114.120  1.00 12.67              
ATOM   1861  C   THR A 134      69.319  87.644 113.012  1.00 12.67              
ATOM   1862  O   THR A 134      69.671  88.756 112.658  1.00 12.67              
ATOM   1863  N   ARG A 135      68.799  86.746 112.161  1.00 12.20              
ATOM   1864  H   ARG A 135      68.566  85.832 112.515  1.00 12.20              
ATOM   1865  CA  ARG A 135      68.599  87.039 110.737  1.00 12.20              
ATOM   1866  HA  ARG A 135      69.501  87.528 110.379  1.00 12.20              
ATOM   1867  CB  ARG A 135      68.372  85.756 109.892  1.00 12.20              
ATOM   1868  HB1 ARG A 135      68.503  86.032 108.844  1.00 12.20              
ATOM   1869  HB2 ARG A 135      67.339  85.427 110.021  1.00 12.20              
ATOM   1870  CG  ARG A 135      69.289  84.553 110.190  1.00 12.20              
ATOM   1871  HG1 ARG A 135      69.008  84.145 111.158  1.00 12.20              
ATOM   1872  HG2 ARG A 135      70.315  84.913 110.278  1.00 12.20              
ATOM   1873  CD  ARG A 135      69.284  83.398 109.155  1.00 12.20              
ATOM   1874  HD1 ARG A 135      69.476  82.456 109.672  1.00 12.20              
ATOM   1875  HD2 ARG A 135      70.132  83.560 108.486  1.00 12.20              
ATOM   1876  NE  ARG A 135      68.074  83.290 108.300  1.00 12.20              
ATOM   1877  HE  ARG A 135      68.073  83.875 107.477  1.00 12.20              
ATOM   1878  CZ  ARG A 135      67.102  82.387 108.320  1.00 12.20              
ATOM   1879  NH1 ARG A 135      66.936  81.466 109.220  1.00 12.20              
ATOM   1880 1HH1 ARG A 135      67.615  81.351 109.962  1.00 12.20              
ATOM   1881 2HH1 ARG A 135      66.181  80.804 109.125  1.00 12.20              
ATOM   1882  NH2 ARG A 135      66.220  82.369 107.372  1.00 12.20              
ATOM   1883 1HH2 ARG A 135      66.318  83.015 106.603  1.00 12.20              
ATOM   1884 2HH2 ARG A 135      65.496  81.660 107.391  1.00 12.20              
ATOM   1885  C   ARG A 135      67.434  87.994 110.458  1.00 12.20              
ATOM   1886  O   ARG A 135      67.413  88.684 109.442  1.00 12.20              
ATOM   1887  N   ALA A 136      66.427  88.013 111.323  1.00 11.65              
ATOM   1888  H   ALA A 136      66.438  87.364 112.095  1.00 11.65              
ATOM   1889  CA  ALA A 136      65.277  88.894 111.203  1.00 11.65              
ATOM   1890  HA  ALA A 136      64.963  88.942 110.159  1.00 11.65              
ATOM   1891  CB  ALA A 136      64.117  88.316 112.022  1.00 11.65              
ATOM   1892  HB1 ALA A 136      63.237  88.950 111.901  1.00 11.65              
ATOM   1893  HB2 ALA A 136      63.878  87.312 111.670  1.00 11.65              
ATOM   1894  HB3 ALA A 136      64.376  88.275 113.080  1.00 11.65              
ATOM   1895  C   ALA A 136      65.612  90.319 111.652  1.00 11.65              
ATOM   1896  O   ALA A 136      65.191  91.269 110.995  1.00 11.65              
ATOM   1897  N   VAL A 137      66.426  90.465 112.708  1.00 11.87              
ATOM   1898  H   VAL A 137      66.698  89.646 113.240  1.00 11.87              
ATOM   1899  CA  VAL A 137      67.055  91.757 112.995  1.00 11.87              
ATOM   1900  HA  VAL A 137      66.260  92.501 112.921  1.00 11.87              
ATOM   1901  CB  VAL A 137      67.585  91.894 114.434  1.00 11.87              
ATOM   1902  HB  VAL A 137      66.762  91.651 115.107  1.00 11.87              
ATOM   1903  CG1 VAL A 137      68.732  90.945 114.760  1.00 11.87              
ATOM   1904 1HG1 VAL A 137      69.047  91.086 115.794  1.00 11.87              
ATOM   1905 2HG1 VAL A 137      68.368  89.933 114.637  1.00 11.87              
ATOM   1906 3HG1 VAL A 137      69.578  91.126 114.097  1.00 11.87              
ATOM   1907  CG2 VAL A 137      68.015  93.330 114.752  1.00 11.87              
ATOM   1908 1HG2 VAL A 137      68.258  93.420 115.810  1.00 11.87              
ATOM   1909 2HG2 VAL A 137      68.891  93.606 114.162  1.00 11.87              
ATOM   1910 3HG2 VAL A 137      67.203  94.019 114.518  1.00 11.87              
ATOM   1911  C   VAL A 137      68.068  92.164 111.911  1.00 11.87              
ATOM   1912  O   VAL A 137      68.032  93.329 111.524  1.00 11.87              
ATOM   1913  N   ASP A 138      68.866  91.249 111.322  1.00 12.91              
ATOM   1914  H   ASP A 138      68.940  90.318 111.715  1.00 12.91              
ATOM   1915  CA  ASP A 138      69.748  91.614 110.189  1.00 12.91              
ATOM   1916  HA  ASP A 138      70.360  92.446 110.544  1.00 12.91              
ATOM   1917  CB  ASP A 138      70.763  90.518 109.745  1.00 12.91              
ATOM   1918  HB1 ASP A 138      70.938  89.844 110.584  1.00 12.91              
ATOM   1919  HB2 ASP A 138      71.711  91.026 109.566  1.00 12.91              
ATOM   1920  CG  ASP A 138      70.479  89.679 108.469  1.00 12.91              
ATOM   1921  OD1 ASP A 138      70.278  90.187 107.341  1.00 12.91              
ATOM   1922  OD2 ASP A 138      70.466  88.433 108.563  1.00 12.91              
ATOM   1923  C   ASP A 138      68.947  92.193 109.004  1.00 12.91              
ATOM   1924  O   ASP A 138      69.259  93.240 108.428  1.00 12.91              
ATOM   1925  N   ALA A 139      67.811  91.559 108.727  1.00 13.14              
ATOM   1926  H   ALA A 139      67.623  90.697 109.220  1.00 13.14              
ATOM   1927  CA  ALA A 139      66.873  91.986 107.710  1.00 13.14              
ATOM   1928  HA  ALA A 139      67.415  92.114 106.772  1.00 13.14              
ATOM   1929  CB  ALA A 139      65.822  90.879 107.548  1.00 13.14              
ATOM   1930  HB1 ALA A 139      65.222  91.069 106.657  1.00 13.14              
ATOM   1931  HB2 ALA A 139      66.298  89.911 107.473  1.00 13.14              
ATOM   1932  HB3 ALA A 139      65.163  90.869 108.417  1.00 13.14              
ATOM   1933  C   ALA A 139      66.110  93.284 107.998  1.00 13.14              
ATOM   1934  O   ALA A 139      65.481  93.828 107.090  1.00 13.14              
ATOM   1935  N   GLY A 140      66.108  93.745 109.246  1.00 12.69              
ATOM   1936  H   GLY A 140      66.651  93.244 109.938  1.00 12.69              
ATOM   1937  CA  GLY A 140      65.371  94.927 109.671  1.00 12.69              
ATOM   1938  HA1 GLY A 140      64.978  94.748 110.672  1.00 12.69              
ATOM   1939  HA2 GLY A 140      64.535  95.122 108.999  1.00 12.69              
ATOM   1940  C   GLY A 140      66.264  96.158 109.724  1.00 12.69              
ATOM   1941  O   GLY A 140      65.873  97.215 109.224  1.00 12.69              
ATOM   1942  N   ASP A 141      67.485  95.977 110.235  1.00 13.41              
ATOM   1943  H   ASP A 141      67.711  95.063 110.617  1.00 13.41              
ATOM   1944  CA  ASP A 141      68.609  96.908 110.112  1.00 13.41              
ATOM   1945  HA  ASP A 141      68.375  97.831 110.645  1.00 13.41              
ATOM   1946  CB  ASP A 141      69.822  96.263 110.800  1.00 13.41              
ATOM   1947  HB1 ASP A 141      69.893  95.218 110.491  1.00 13.41              
ATOM   1948  HB2 ASP A 141      69.671  96.280 111.881  1.00 13.41              
ATOM   1949  CG  ASP A 141      71.137  96.956 110.453  1.00 13.41              
ATOM   1950  OD1 ASP A 141      71.808  96.427 109.540  1.00 13.41              
ATOM   1951  OD2 ASP A 141      71.458  97.989 111.078  1.00 13.41              
ATOM   1952  C   ASP A 141      68.901  97.306 108.655  1.00 13.41              
ATOM   1953  O   ASP A 141      69.136  98.472 108.342  1.00 13.41              
ATOM   1954  N   ARG A 142      68.796  96.334 107.744  1.00 14.55              
ATOM   1955  H   ARG A 142      68.671  95.394 108.108  1.00 14.55              
ATOM   1956  CA  ARG A 142      69.027  96.489 106.300  1.00 14.55              
ATOM   1957  HA  ARG A 142      69.040  95.464 105.929  1.00 14.55              
ATOM   1958  CB  ARG A 142      67.840  97.168 105.566  1.00 14.55              
ATOM   1959  HB1 ARG A 142      68.079  97.258 104.506  1.00 14.55              
ATOM   1960  HB2 ARG A 142      67.652  98.164 105.972  1.00 14.55              
ATOM   1961  CG  ARG A 142      66.589  96.281 105.709  1.00 14.55              
ATOM   1962  HG1 ARG A 142      66.182  96.383 106.711  1.00 14.55              
ATOM   1963  HG2 ARG A 142      66.927  95.250 105.614  1.00 14.55              
ATOM   1964  CD  ARG A 142      65.467  96.406 104.661  1.00 14.55              
ATOM   1965  HD1 ARG A 142      64.777  95.577 104.831  1.00 14.55              
ATOM   1966  HD2 ARG A 142      65.910  96.254 103.675  1.00 14.55              
ATOM   1967  NE  ARG A 142      64.660  97.647 104.616  1.00 14.55              
ATOM   1968  HE  ARG A 142      64.202  97.818 103.720  1.00 14.55              
ATOM   1969  CZ  ARG A 142      64.151  98.394 105.579  1.00 14.55              
ATOM   1970  NH1 ARG A 142      64.491  98.326 106.837  1.00 14.55              
ATOM   1971 1HH1 ARG A 142      65.209  97.678 107.137  1.00 14.55              
ATOM   1972 2HH1 ARG A 142      64.069  98.913 107.525  1.00 14.55              
ATOM   1973  NH2 ARG A 142      63.231  99.250 105.242  1.00 14.55              
ATOM   1974 1HH2 ARG A 142      62.903  99.185 104.275  1.00 14.55              
ATOM   1975 2HH2 ARG A 142      62.758  99.817 105.911  1.00 14.55              
ATOM   1976  C   ARG A 142      70.432  96.915 105.885  1.00 14.55              
ATOM   1977  O   ARG A 142      70.653  97.403 104.774  1.00 14.55              
ATOM   1978  N   THR A 143      71.393  96.530 106.723  1.00 12.74              
ATOM   1979  H   THR A 143      71.128  96.402 107.697  1.00 12.74              
ATOM   1980  CA  THR A 143      72.677  95.929 106.359  1.00 12.74              
ATOM   1981  HA  THR A 143      73.433  96.672 106.616  1.00 12.74              
ATOM   1982  CB  THR A 143      72.944  94.692 107.251  1.00 12.74              
ATOM   1983  HB  THR A 143      72.016  94.389 107.741  1.00 12.74              
ATOM   1984  CG2 THR A 143      73.548  93.441 106.605  1.00 12.74              
ATOM   1985 1HG2 THR A 143      73.762  92.708 107.384  1.00 12.74              
ATOM   1986 2HG2 THR A 143      72.829  92.998 105.917  1.00 12.74              
ATOM   1987 3HG2 THR A 143      74.471  93.688 106.085  1.00 12.74              
ATOM   1988  OG1 THR A 143      73.862  95.090 108.234  1.00 12.74              
ATOM   1989  HG1 THR A 143      73.329  95.603 108.873  1.00 12.74              
ATOM   1990  C   THR A 143      72.834  95.611 104.883  1.00 12.74              
ATOM   1991  O   THR A 143      72.082  94.864 104.249  1.00 12.74              
ATOM   1992  N   SER A 144      73.899  96.186 104.350  1.00 13.20              
ATOM   1993  H   SER A 144      74.430  96.811 104.937  1.00 13.20              
ATOM   1994  CA  SER A 144      74.503  95.776 103.106  1.00 13.20              
ATOM   1995  HA  SER A 144      74.430  94.691 103.018  1.00 13.20              
ATOM   1996  CB  SER A 144      73.782  96.421 101.917  1.00 13.20              
ATOM   1997  HB1 SER A 144      74.011  97.487 101.884  1.00 13.20              
ATOM   1998  HB2 SER A 144      72.703  96.299 102.027  1.00 13.20              
ATOM   1999  OG  SER A 144      74.199  95.796 100.717  1.00 13.20              
ATOM   2000  HG  SER A 144      73.588  95.070 100.538  1.00 13.20              
ATOM   2001  C   SER A 144      75.965  96.188 103.129  1.00 13.20              
ATOM   2002  O   SER A 144      76.344  97.237 103.667  1.00 13.20              
ATOM   2003  N   THR A 145      76.797  95.306 102.594  1.00 11.85              
ATOM   2004  H   THR A 145      76.385  94.479 102.181  1.00 11.85              
ATOM   2005  CA  THR A 145      78.211  95.218 102.955  1.00 11.85              
ATOM   2006  HA  THR A 145      78.533  96.160 103.396  1.00 11.85              
ATOM   2007  CB  THR A 145      78.439  94.114 104.008  1.00 11.85              
ATOM   2008  HB  THR A 145      79.505  94.042 104.227  1.00 11.85              
ATOM   2009  CG2 THR A 145      77.705  94.378 105.321  1.00 11.85              
ATOM   2010 1HG2 THR A 145      78.005  93.633 106.059  1.00 11.85              
ATOM   2011 2HG2 THR A 145      77.958  95.369 105.698  1.00 11.85              
ATOM   2012 3HG2 THR A 145      76.627  94.309 105.178  1.00 11.85              
ATOM   2013  OG1 THR A 145      77.983  92.879 103.505  1.00 11.85              
ATOM   2014  HG1 THR A 145      78.624  92.604 102.837  1.00 11.85              
ATOM   2015  C   THR A 145      79.079  95.000 101.724  1.00 11.85              
ATOM   2016  O   THR A 145      79.931  94.116 101.698  1.00 11.85              
ATOM   2017  N   ALA A 146      78.833  95.782 100.673  1.00 11.65              
ATOM   2018  H   ALA A 146      78.118  96.488 100.755  1.00 11.65              
ATOM   2019  CA  ALA A 146      79.532  95.668  99.398  1.00 11.65              
ATOM   2020  HA  ALA A 146      79.437  94.639  99.045  1.00 11.65              
ATOM   2021  CB  ALA A 146      78.830  96.586  98.391  1.00 11.65              
ATOM   2022  HB1 ALA A 146      79.252  96.426  97.398  1.00 11.65              
ATOM   2023  HB2 ALA A 146      77.764  96.358  98.357  1.00 11.65              
ATOM   2024  HB3 ALA A 146      78.972  97.626  98.679  1.00 11.65              
ATOM   2025  C   ALA A 146      81.042  95.979  99.471  1.00 11.65              
ATOM   2026  O   ALA A 146      81.761  95.732  98.510  1.00 11.65              
ATOM   2027  N   ARG A 147      81.492  96.614 100.559  1.00 11.29              
ATOM   2028  H   ARG A 147      80.803  96.761 101.282  1.00 11.29              
ATOM   2029  CA  ARG A 147      82.701  97.446 100.660  1.00 11.29              
ATOM   2030  HA  ARG A 147      82.601  97.977 101.598  1.00 11.29              
ATOM   2031  CB  ARG A 147      83.987  96.606 100.823  1.00 11.29              
ATOM   2032  HB1 ARG A 147      84.106  95.951  99.960  1.00 11.29              
ATOM   2033  HB2 ARG A 147      83.886  95.979 101.710  1.00 11.29              
ATOM   2034  CG  ARG A 147      85.239  97.499 100.978  1.00 11.29              
ATOM   2035  HG1 ARG A 147      85.088  98.209 101.792  1.00 11.29              
ATOM   2036  HG2 ARG A 147      85.373  98.063 100.059  1.00 11.29              
ATOM   2037  CD  ARG A 147      86.539  96.731 101.234  1.00 11.29              
ATOM   2038  HD1 ARG A 147      86.464  95.759 100.744  1.00 11.29              
ATOM   2039  HD2 ARG A 147      86.656  96.575 102.308  1.00 11.29              
ATOM   2040  NE  ARG A 147      87.702  97.465 100.684  1.00 11.29              
ATOM   2041  HE  ARG A 147      87.520  98.331 100.186  1.00 11.29              
ATOM   2042  CZ  ARG A 147      88.917  96.978 100.509  1.00 11.29              
ATOM   2043  NH1 ARG A 147      89.316  95.875 101.062  1.00 11.29              
ATOM   2044 1HH1 ARG A 147      88.731  95.398 101.717  1.00 11.29              
ATOM   2045 2HH1 ARG A 147      90.174  95.469 100.700  1.00 11.29              
ATOM   2046  NH2 ARG A 147      89.764  97.557  99.713  1.00 11.29              
ATOM   2047 1HH2 ARG A 147      89.453  98.360  99.172  1.00 11.29              
ATOM   2048 2HH2 ARG A 147      90.582  97.038  99.418  1.00 11.29              
ATOM   2049  C   ARG A 147      82.790  98.594  99.638  1.00 11.29              
ATOM   2050  O   ARG A 147      83.392  99.600  99.991  1.00 11.29              
ATOM   2051  N   ILE A 148      82.150  98.555  98.456  1.00 11.11              
ATOM   2052  H   ILE A 148      81.768  97.674  98.143  1.00 11.11              
ATOM   2053  CA  ILE A 148      81.976  99.786  97.658  1.00 11.11              
ATOM   2054  HA  ILE A 148      82.951 100.270  97.568  1.00 11.11              
ATOM   2055  CB  ILE A 148      81.392  99.626  96.214  1.00 11.11              
ATOM   2056  HB  ILE A 148      80.323  99.415  96.273  1.00 11.11              
ATOM   2057  CG2 ILE A 148      81.567 100.978  95.491  1.00 11.11              
ATOM   2058 1HG2 ILE A 148      82.625 101.157  95.292  1.00 11.11              
ATOM   2059 2HG2 ILE A 148      81.016 100.981  94.550  1.00 11.11              
ATOM   2060 3HG2 ILE A 148      81.196 101.805  96.093  1.00 11.11              
ATOM   2061  CG1 ILE A 148      82.021  98.588  95.262  1.00 11.11              
ATOM   2062 1HG1 ILE A 148      83.094  98.558  95.418  1.00 11.11              
ATOM   2063 2HG1 ILE A 148      81.867  98.894  94.226  1.00 11.11              
ATOM   2064  CD1 ILE A 148      81.413  97.189  95.370  1.00 11.11              
ATOM   2065  HD1 ILE A 148      81.944  96.509  94.704  1.00 11.11              
ATOM   2066  HD2 ILE A 148      81.493  96.822  96.384  1.00 11.11              
ATOM   2067  HD3 ILE A 148      80.361  97.218  95.084  1.00 11.11              
ATOM   2068  C   ILE A 148      81.075 100.731  98.447  1.00 11.11              
ATOM   2069  O   ILE A 148      81.498 101.778  98.917  1.00 11.11              
ATOM   2070  N   MET A 149      79.849 100.275  98.698  1.00 11.12              
ATOM   2071  H   MET A 149      79.564  99.422  98.251  1.00 11.12              
ATOM   2072  CA  MET A 149      79.066 100.723  99.837  1.00 11.12              
ATOM   2073  HA  MET A 149      78.995 101.811  99.801  1.00 11.12              
ATOM   2074  CB  MET A 149      77.656 100.117  99.730  1.00 11.12              
ATOM   2075  HB1 MET A 149      77.675  99.077 100.055  1.00 11.12              
ATOM   2076  HB2 MET A 149      77.326 100.148  98.691  1.00 11.12              
ATOM   2077  CG  MET A 149      76.638 100.887 100.567  1.00 11.12              
ATOM   2078  HG1 MET A 149      76.415 101.835 100.073  1.00 11.12              
ATOM   2079  HG2 MET A 149      77.096 101.115 101.523  1.00 11.12              
ATOM   2080  SD  MET A 149      75.089  99.999 100.892  1.00 11.12              
ATOM   2081  CE  MET A 149      74.448  99.777  99.210  1.00 11.12              
ATOM   2082  HE1 MET A 149      73.475  99.287  99.257  1.00 11.12              
ATOM   2083  HE2 MET A 149      74.339 100.747  98.725  1.00 11.12              
ATOM   2084  HE3 MET A 149      75.130  99.153  98.632  1.00 11.12              
ATOM   2085  C   MET A 149      79.822 100.271 101.100  1.00 11.12              
ATOM   2086  O   MET A 149      79.939  99.068 101.359  1.00 11.12              
ATOM   2087  N   ARG A 150      80.405 101.264 101.773  1.00 11.17              
ATOM   2088  H   ARG A 150      80.137 102.174 101.409  1.00 11.17              
ATOM   2089  CA  ARG A 150      81.328 101.356 102.926  1.00 11.17              
ATOM   2090  HA  ARG A 150      80.811 101.979 103.648  1.00 11.17              
ATOM   2091  CB  ARG A 150      81.708 100.069 103.679  1.00 11.17              
ATOM   2092  HB1 ARG A 150      82.465 100.338 104.418  1.00 11.17              
ATOM   2093  HB2 ARG A 150      82.177  99.379 102.990  1.00 11.17              
ATOM   2094  CG  ARG A 150      80.578  99.347 104.444  1.00 11.17              
ATOM   2095  HG1 ARG A 150      81.036  98.561 105.045  1.00 11.17              
ATOM   2096  HG2 ARG A 150      79.932  98.837 103.735  1.00 11.17              
ATOM   2097  CD  ARG A 150      79.706 100.213 105.378  1.00 11.17              
ATOM   2098  HD1 ARG A 150      79.954 101.270 105.291  1.00 11.17              
ATOM   2099  HD2 ARG A 150      79.916  99.927 106.411  1.00 11.17              
ATOM   2100  NE  ARG A 150      78.271  99.992 105.107  1.00 11.17              
ATOM   2101  HE  ARG A 150      77.859  99.156 105.488  1.00 11.17              
ATOM   2102  CZ  ARG A 150      77.482 100.709 104.324  1.00 11.17              
ATOM   2103  NH1 ARG A 150      77.796 101.886 103.852  1.00 11.17              
ATOM   2104 1HH1 ARG A 150      78.674 102.351 104.060  1.00 11.17              
ATOM   2105 2HH1 ARG A 150      77.296 102.346 103.104  1.00 11.17              
ATOM   2106  NH2 ARG A 150      76.339 100.194 103.973  1.00 11.17              
ATOM   2107 1HH2 ARG A 150      76.167  99.210 104.127  1.00 11.17              
ATOM   2108 2HH2 ARG A 150      75.728 100.717 103.373  1.00 11.17              
ATOM   2109  C   ARG A 150      82.527 102.258 102.608  1.00 11.17              
ATOM   2110  O   ARG A 150      82.828 103.157 103.382  1.00 11.17              
ATOM   2111  N   LEU A 151      83.102 102.178 101.416  1.00 10.91              
ATOM   2112  H   LEU A 151      82.798 101.456 100.774  1.00 10.91              
ATOM   2113  CA  LEU A 151      83.959 103.235 100.868  1.00 10.91              
ATOM   2114  HA  LEU A 151      84.446 103.769 101.683  1.00 10.91              
ATOM   2115  CB  LEU A 151      85.051 102.585 100.003  1.00 10.91              
ATOM   2116  HB1 LEU A 151      85.591 103.354  99.450  1.00 10.91              
ATOM   2117  HB2 LEU A 151      84.575 101.924  99.276  1.00 10.91              
ATOM   2118  CG  LEU A 151      86.052 101.793 100.868  1.00 10.91              
ATOM   2119  HG  LEU A 151      85.525 101.183 101.602  1.00 10.91              
ATOM   2120  CD1 LEU A 151      86.857 100.847  99.992  1.00 10.91              
ATOM   2121 1HD1 LEU A 151      87.575 100.301 100.597  1.00 10.91              
ATOM   2122 2HD1 LEU A 151      86.178 100.155  99.496  1.00 10.91              
ATOM   2123 3HD1 LEU A 151      87.379 101.419  99.227  1.00 10.91              
ATOM   2124  CD2 LEU A 151      87.032 102.712 101.607  1.00 10.91              
ATOM   2125 1HD2 LEU A 151      87.754 102.116 102.163  1.00 10.91              
ATOM   2126 2HD2 LEU A 151      87.561 103.342 100.891  1.00 10.91              
ATOM   2127 3HD2 LEU A 151      86.495 103.344 102.313  1.00 10.91              
ATOM   2128  C   LEU A 151      83.094 104.287 100.145  1.00 10.91              
ATOM   2129  O   LEU A 151      83.302 104.600  98.972  1.00 10.91              
ATOM   2130  N   ASP A 152      82.049 104.746 100.849  1.00 11.42              
ATOM   2131  H   ASP A 152      82.028 104.514 101.835  1.00 11.42              
ATOM   2132  CA  ASP A 152      80.754 105.058 100.221  1.00 11.42              
ATOM   2133  HA  ASP A 152      80.410 104.096  99.834  1.00 11.42              
ATOM   2134  CB  ASP A 152      79.697 105.450 101.272  1.00 11.42              
ATOM   2135  HB1 ASP A 152      78.864 105.944 100.769  1.00 11.42              
ATOM   2136  HB2 ASP A 152      80.127 106.159 101.982  1.00 11.42              
ATOM   2137  CG  ASP A 152      79.144 104.218 102.010  1.00 11.42              
ATOM   2138  OD1 ASP A 152      78.331 103.460 101.434  1.00 11.42              
ATOM   2139  OD2 ASP A 152      79.575 103.938 103.147  1.00 11.42              
ATOM   2140  C   ASP A 152      80.707 105.941  98.944  1.00 11.42              
ATOM   2141  O   ASP A 152      79.984 105.564  98.024  1.00 11.42              
ATOM   2142  N   PRO A 153      81.404 107.085  98.808  1.00 12.39              
ATOM   2143  CD  PRO A 153      82.275 107.665  99.820  1.00 12.39              
ATOM   2144  HD1 PRO A 153      83.294 107.307  99.664  1.00 12.39              
ATOM   2145  HD2 PRO A 153      81.945 107.428 100.831  1.00 12.39              
ATOM   2146  CG  PRO A 153      82.217 109.173  99.603  1.00 12.39              
ATOM   2147  HG1 PRO A 153      83.146 109.661  99.899  1.00 12.39              
ATOM   2148  HG2 PRO A 153      81.370 109.590 100.150  1.00 12.39              
ATOM   2149  CB  PRO A 153      81.966 109.287  98.103  1.00 12.39              
ATOM   2150  HB1 PRO A 153      82.916 109.188  97.574  1.00 12.39              
ATOM   2151  HB2 PRO A 153      81.485 110.232  97.846  1.00 12.39              
ATOM   2152  CA  PRO A 153      81.062 108.089  97.787  1.00 12.39              
ATOM   2153  HA  PRO A 153      80.030 108.388  97.971  1.00 12.39              
ATOM   2154  C   PRO A 153      81.172 107.774  96.288  1.00 12.39              
ATOM   2155  O   PRO A 153      80.492 108.445  95.514  1.00 12.39              
ATOM   2156  N   VAL A 154      81.974 106.800  95.837  1.00 11.62              
ATOM   2157  H   VAL A 154      82.508 106.261  96.508  1.00 11.62              
ATOM   2158  CA  VAL A 154      81.914 106.374  94.412  1.00 11.62              
ATOM   2159  HA  VAL A 154      81.933 107.269  93.789  1.00 11.62              
ATOM   2160  CB  VAL A 154      83.109 105.504  93.980  1.00 11.62              
ATOM   2161  HB  VAL A 154      82.949 105.208  92.945  1.00 11.62              
ATOM   2162  CG1 VAL A 154      84.409 106.310  94.025  1.00 11.62              
ATOM   2163 1HG1 VAL A 154      85.228 105.712  93.622  1.00 11.62              
ATOM   2164 2HG1 VAL A 154      84.307 107.208  93.416  1.00 11.62              
ATOM   2165 3HG1 VAL A 154      84.650 106.593  95.051  1.00 11.62              
ATOM   2166  CG2 VAL A 154      83.290 104.230  94.813  1.00 11.62              
ATOM   2167 1HG2 VAL A 154      84.146 103.665  94.443  1.00 11.62              
ATOM   2168 2HG2 VAL A 154      83.465 104.475  95.862  1.00 11.62              
ATOM   2169 3HG2 VAL A 154      82.403 103.607  94.733  1.00 11.62              
ATOM   2170  C   VAL A 154      80.572 105.679  94.098  1.00 11.62              
ATOM   2171  O   VAL A 154      80.011 105.761  92.990  1.00 11.62              
ATOM   2172  N   ALA A 155      80.035 105.012  95.121  1.00 13.36              
ATOM   2173  H   ALA A 155      80.441 105.126  96.042  1.00 13.36              
ATOM   2174  CA  ALA A 155      78.872 104.164  95.022  1.00 13.36              
ATOM   2175  HA  ALA A 155      79.116 103.394  94.291  1.00 13.36              
ATOM   2176  CB  ALA A 155      78.593 103.433  96.345  1.00 13.36              
ATOM   2177  HB1 ALA A 155      78.130 104.098  97.071  1.00 13.36              
ATOM   2178  HB2 ALA A 155      77.911 102.602  96.164  1.00 13.36              
ATOM   2179  HB3 ALA A 155      79.516 103.053  96.777  1.00 13.36              
ATOM   2180  C   ALA A 155      77.616 104.880  94.483  1.00 13.36              
ATOM   2181  O   ALA A 155      77.104 104.426  93.468  1.00 13.36              
ATOM   2182  N   PRO A 156      77.097 105.981  95.058  1.00 13.67              
ATOM   2183  CD  PRO A 156      77.577 106.716  96.217  1.00 13.67              
ATOM   2184  HD1 PRO A 156      78.636 106.937  96.144  1.00 13.67              
ATOM   2185  HD2 PRO A 156      77.372 106.153  97.127  1.00 13.67              
ATOM   2186  CG  PRO A 156      76.771 108.010  96.234  1.00 13.67              
ATOM   2187  HG1 PRO A 156      77.234 108.740  95.568  1.00 13.67              
ATOM   2188  HG2 PRO A 156      76.675 108.414  97.243  1.00 13.67              
ATOM   2189  CB  PRO A 156      75.424 107.566  95.665  1.00 13.67              
ATOM   2190  HB1 PRO A 156      74.885 108.400  95.211  1.00 13.67              
ATOM   2191  HB2 PRO A 156      74.824 107.124  96.462  1.00 13.67              
ATOM   2192  CA  PRO A 156      75.789 106.479  94.644  1.00 13.67              
ATOM   2193  HA  PRO A 156      75.058 105.674  94.725  1.00 13.67              
ATOM   2194  C   PRO A 156      75.715 107.008  93.211  1.00 13.67              
ATOM   2195  O   PRO A 156      74.728 106.762  92.522  1.00 13.67              
ATOM   2196  N   SER A 157      76.763 107.678  92.728  1.00 12.35              
ATOM   2197  H   SER A 157      77.536 107.896  93.339  1.00 12.35              
ATOM   2198  CA  SER A 157      76.865 108.052  91.315  1.00 12.35              
ATOM   2199  HA  SER A 157      75.988 108.631  91.024  1.00 12.35              
ATOM   2200  CB  SER A 157      78.124 108.895  91.085  1.00 12.35              
ATOM   2201  HB1 SER A 157      78.141 109.245  90.053  1.00 12.35              
ATOM   2202  HB2 SER A 157      79.010 108.282  91.267  1.00 12.35              
ATOM   2203  OG  SER A 157      78.148 110.002  91.964  1.00 12.35              
ATOM   2204  HG  SER A 157      78.964 110.494  91.831  1.00 12.35              
ATOM   2205  C   SER A 157      76.953 106.808  90.431  1.00 12.35              
ATOM   2206  O   SER A 157      76.328 106.797  89.364  1.00 12.35              
ATOM   2207  N   TRP A 158      77.717 105.765  90.826  1.00 11.97              
ATOM   2208  H   TRP A 158      78.159 105.745  91.740  1.00 11.97              
ATOM   2209  CA  TRP A 158      77.907 104.655  89.883  1.00 11.97              
ATOM   2210  HA  TRP A 158      78.063 105.140  88.923  1.00 11.97              
ATOM   2211  CB  TRP A 158      79.208 103.858  90.099  1.00 11.97              
ATOM   2212  HB1 TRP A 158      78.984 102.794  90.080  1.00 11.97              
ATOM   2213  HB2 TRP A 158      79.611 104.082  91.085  1.00 11.97              
ATOM   2214  CG  TRP A 158      80.295 104.053  89.072  1.00 11.97              
ATOM   2215  CD1 TRP A 158      80.131 104.252  87.738  1.00 11.97              
ATOM   2216  HD1 TRP A 158      79.181 104.339  87.220  1.00 11.97              
ATOM   2217  NE1 TRP A 158      81.364 104.337  87.116  1.00 11.97              
ATOM   2218  HE1 TRP A 158      81.491 104.541  86.114  1.00 11.97              
ATOM   2219  CE2 TRP A 158      82.390 104.152  88.011  1.00 11.97              
ATOM   2220  CZ2 TRP A 158      83.782 104.083  87.871  1.00 11.97              
ATOM   2221  HZ2 TRP A 158      84.245 104.216  86.900  1.00 11.97              
ATOM   2222  CH2 TRP A 158      84.576 103.860  89.007  1.00 11.97              
ATOM   2223  HH2 TRP A 158      85.654 103.807  88.903  1.00 11.97              
ATOM   2224  CZ3 TRP A 158      83.970 103.731  90.270  1.00 11.97              
ATOM   2225  HZ3 TRP A 158      84.589 103.596  91.147  1.00 11.97              
ATOM   2226  CE3 TRP A 158      82.569 103.798  90.401  1.00 11.97              
ATOM   2227  HE3 TRP A 158      82.110 103.710  91.374  1.00 11.97              
ATOM   2228  CD2 TRP A 158      81.741 103.996  89.274  1.00 11.97              
ATOM   2229  C   TRP A 158      76.658 103.789  89.639  1.00 11.97              
ATOM   2230  O   TRP A 158      76.114 103.901  88.542  1.00 11.97              
ATOM   2231  N   PRO A 159      76.118 102.989  90.574  1.00 12.66              
ATOM   2232  CD  PRO A 159      76.864 102.182  91.528  1.00 12.66              
ATOM   2233  HD1 PRO A 159      77.645 102.732  92.041  1.00 12.66              
ATOM   2234  HD2 PRO A 159      77.322 101.348  90.993  1.00 12.66              
ATOM   2235  CG  PRO A 159      75.824 101.628  92.495  1.00 12.66              
ATOM   2236  HG1 PRO A 159      75.539 102.387  93.224  1.00 12.66              
ATOM   2237  HG2 PRO A 159      76.171 100.722  92.992  1.00 12.66              
ATOM   2238  CB  PRO A 159      74.653 101.353  91.559  1.00 12.66              
ATOM   2239  HB1 PRO A 159      73.711 101.346  92.107  1.00 12.66              
ATOM   2240  HB2 PRO A 159      74.796 100.384  91.078  1.00 12.66              
ATOM   2241  CA  PRO A 159      74.749 102.463  90.493  1.00 12.66              
ATOM   2242  HA  PRO A 159      74.646 101.971  89.526  1.00 12.66              
ATOM   2243  C   PRO A 159      73.599 103.499  90.549  1.00 12.66              
ATOM   2244  O   PRO A 159      72.624 103.363  91.283  1.00 12.66              
ATOM   2245  N   SER A 160      73.673 104.512  89.692  1.00 12.36              
ATOM   2246  H   SER A 160      74.559 104.623  89.220  1.00 12.36              
ATOM   2247  CA  SER A 160      72.535 105.210  89.082  1.00 12.36              
ATOM   2248  HA  SER A 160      71.701 104.516  88.966  1.00 12.36              
ATOM   2249  CB  SER A 160      72.067 106.372  89.962  1.00 12.36              
ATOM   2250  HB1 SER A 160      71.446 107.051  89.376  1.00 12.36              
ATOM   2251  HB2 SER A 160      72.927 106.918  90.354  1.00 12.36              
ATOM   2252  OG  SER A 160      71.291 105.853  91.022  1.00 12.36              
ATOM   2253  HG  SER A 160      71.764 105.088  91.389  1.00 12.36              
ATOM   2254  C   SER A 160      72.915 105.697  87.681  1.00 12.36              
ATOM   2255  O   SER A 160      72.064 105.732  86.797  1.00 12.36              
ATOM   2256  N   SER A 161      74.207 105.918  87.399  1.00 12.23              
ATOM   2257  H   SER A 161      74.895 105.859  88.144  1.00 12.23              
ATOM   2258  CA  SER A 161      74.688 106.030  86.010  1.00 12.23              
ATOM   2259  HA  SER A 161      73.993 106.668  85.462  1.00 12.23              
ATOM   2260  CB  SER A 161      76.054 106.720  85.928  1.00 12.23              
ATOM   2261  HB1 SER A 161      75.952 107.755  86.258  1.00 12.23              
ATOM   2262  HB2 SER A 161      76.396 106.721  84.892  1.00 12.23              
ATOM   2263  OG  SER A 161      77.013 106.076  86.735  1.00 12.23              
ATOM   2264  HG  SER A 161      76.816 106.305  87.654  1.00 12.23              
ATOM   2265  C   SER A 161      74.733 104.700  85.245  1.00 12.23              
ATOM   2266  O   SER A 161      74.610 104.689  84.025  1.00 12.23              
ATOM   2267  N   SER A 162      74.738 103.567  85.957  1.00 12.85              
ATOM   2268  H   SER A 162      74.991 103.651  86.934  1.00 12.85              
ATOM   2269  CA  SER A 162      74.339 102.240  85.457  1.00 12.85              
ATOM   2270  HA  SER A 162      74.896 102.054  84.538  1.00 12.85              
ATOM   2271  CB  SER A 162      74.743 101.172  86.483  1.00 12.85              
ATOM   2272  HB1 SER A 162      74.096 101.243  87.358  1.00 12.85              
ATOM   2273  HB2 SER A 162      75.778 101.335  86.790  1.00 12.85              
ATOM   2274  OG  SER A 162      74.636  99.883  85.917  1.00 12.85              
ATOM   2275  HG  SER A 162      73.767  99.837  85.495  1.00 12.85              
ATOM   2276  C   SER A 162      72.825 102.140  85.109  1.00 12.85              
ATOM   2277  O   SER A 162      72.293 101.045  84.916  1.00 12.85              
ATOM   2278  N   ALA A 163      72.134 103.286  85.064  1.00 13.71              
ATOM   2279  H   ALA A 163      72.636 104.087  85.421  1.00 13.71              
ATOM   2280  CA  ALA A 163      70.975 103.691  84.263  1.00 13.71              
ATOM   2281  HA  ALA A 163      70.815 104.723  84.582  1.00 13.71              
ATOM   2282  CB  ALA A 163      71.404 103.843  82.794  1.00 13.71              
ATOM   2283  HB1 ALA A 163      70.556 104.165  82.188  1.00 13.71              
ATOM   2284  HB2 ALA A 163      72.188 104.598  82.720  1.00 13.71              
ATOM   2285  HB3 ALA A 163      71.803 102.909  82.401  1.00 13.71              
ATOM   2286  C   ALA A 163      69.570 103.086  84.476  1.00 13.71              
ATOM   2287  O   ALA A 163      68.732 103.746  85.103  1.00 13.71              
ATOM   2288  N   PRO A 164      69.205 101.882  83.991  1.00 15.14              
ATOM   2289  CD  PRO A 164      69.829 101.048  82.974  1.00 15.14              
ATOM   2290  HD1 PRO A 164      70.911 101.018  83.041  1.00 15.14              
ATOM   2291  HD2 PRO A 164      69.540 101.415  81.988  1.00 15.14              
ATOM   2292  CG  PRO A 164      69.249  99.652  83.188  1.00 15.14              
ATOM   2293  HG1 PRO A 164      69.821  99.131  83.958  1.00 15.14              
ATOM   2294  HG2 PRO A 164      69.233  99.073  82.264  1.00 15.14              
ATOM   2295  CB  PRO A 164      67.839  99.945  83.701  1.00 15.14              
ATOM   2296  HB1 PRO A 164      67.447  99.123  84.303  1.00 15.14              
ATOM   2297  HB2 PRO A 164      67.184 100.132  82.849  1.00 15.14              
ATOM   2298  CA  PRO A 164      67.995 101.241  84.506  1.00 15.14              
ATOM   2299  HA  PRO A 164      67.137 101.872  84.302  1.00 15.14              
ATOM   2300  C   PRO A 164      68.090 100.985  86.000  1.00 15.14              
ATOM   2301  O   PRO A 164      67.062 101.033  86.669  1.00 15.14              
ATOM   2302  N   HIS A 165      69.333 100.779  86.456  1.00 14.72              
ATOM   2303  H   HIS A 165      70.073 100.878  85.774  1.00 14.72              
ATOM   2304  CA  HIS A 165      69.753 100.254  87.742  1.00 14.72              
ATOM   2305  HA  HIS A 165      70.670  99.694  87.550  1.00 14.72              
ATOM   2306  CB  HIS A 165      70.183 101.338  88.736  1.00 14.72              
ATOM   2307  HB1 HIS A 165      69.324 101.950  89.015  1.00 14.72              
ATOM   2308  HB2 HIS A 165      70.943 101.976  88.283  1.00 14.72              
ATOM   2309  CG  HIS A 165      70.766 100.680  89.966  1.00 14.72              
ATOM   2310  ND1 HIS A 165      71.550  99.518  89.951  1.00 14.72              
ATOM   2311  CE1 HIS A 165      71.695  99.158  91.237  1.00 14.72              
ATOM   2312  HE1 HIS A 165      72.218  98.271  91.575  1.00 14.72              
ATOM   2313  NE2 HIS A 165      71.069 100.033  92.042  1.00 14.72              
ATOM   2314  HE2 HIS A 165      71.003  99.960  93.046  1.00 14.72              
ATOM   2315  CD2 HIS A 165      70.466 100.991  91.258  1.00 14.72              
ATOM   2316  HD2 HIS A 165      69.834 101.804  91.587  1.00 14.72              
ATOM   2317  C   HIS A 165      68.773  99.285  88.357  1.00 14.72              
ATOM   2318  O   HIS A 165      67.873  99.597  89.133  1.00 14.72              
ATOM   2319  N   ALA A 166      69.031  98.065  87.949  1.00 14.11              
ATOM   2320  H   ALA A 166      69.781  97.940  87.291  1.00 14.11              
ATOM   2321  CA  ALA A 166      68.298  96.895  88.329  1.00 14.11              
ATOM   2322  HA  ALA A 166      67.585  97.120  89.125  1.00 14.11              
ATOM   2323  CB  ALA A 166      67.547  96.484  87.058  1.00 14.11              
ATOM   2324  HB1 ALA A 166      68.214  96.502  86.194  1.00 14.11              
ATOM   2325  HB2 ALA A 166      67.199  95.464  87.169  1.00 14.11              
ATOM   2326  HB3 ALA A 166      66.709  97.159  86.886  1.00 14.11              
ATOM   2327  C   ALA A 166      69.203  95.773  88.817  1.00 14.11              
ATOM   2328  O   ALA A 166      68.777  94.633  88.994  1.00 14.11              
ATOM   2329  N   ALA A 167      70.479  96.100  88.963  1.00 13.49              
ATOM   2330  H   ALA A 167      70.734  97.077  88.944  1.00 13.49              
ATOM   2331  CA  ALA A 167      71.483  95.153  89.337  1.00 13.49              
ATOM   2332  HA  ALA A 167      71.303  94.211  88.815  1.00 13.49              
ATOM   2333  CB  ALA A 167      72.841  95.710  88.885  1.00 13.49              
ATOM   2334  HB1 ALA A 167      72.863  95.807  87.799  1.00 13.49              
ATOM   2335  HB2 ALA A 167      73.017  96.688  89.338  1.00 13.49              
ATOM   2336  HB3 ALA A 167      73.639  95.035  89.194  1.00 13.49              
ATOM   2337  C   ALA A 167      71.452  94.916  90.829  1.00 13.49              
ATOM   2338  O   ALA A 167      71.507  95.836  91.647  1.00 13.49              
ATOM   2339  N   THR A 168      71.413  93.639  91.154  1.00 13.88              
ATOM   2340  H   THR A 168      71.412  92.935  90.430  1.00 13.88              
ATOM   2341  CA  THR A 168      71.602  93.175  92.497  1.00 13.88              
ATOM   2342  HA  THR A 168      72.367  93.783  92.980  1.00 13.88              
ATOM   2343  CB  THR A 168      70.308  93.314  93.330  1.00 13.88              
ATOM   2344  HB  THR A 168      70.095  94.375  93.458  1.00 13.88              
ATOM   2345  CG2 THR A 168      69.055  92.655  92.747  1.00 13.88              
ATOM   2346 1HG2 THR A 168      68.836  93.073  91.764  1.00 13.88              
ATOM   2347 2HG2 THR A 168      69.195  91.578  92.657  1.00 13.88              
ATOM   2348 3HG2 THR A 168      68.204  92.849  93.401  1.00 13.88              
ATOM   2349  OG1 THR A 168      70.509  92.751  94.603  1.00 13.88              
ATOM   2350  HG1 THR A 168      69.642  92.677  95.022  1.00 13.88              
ATOM   2351  C   THR A 168      72.071  91.743  92.452  1.00 13.88              
ATOM   2352  O   THR A 168      71.549  90.912  91.708  1.00 13.88              
ATOM   2353  N   HIS A 169      73.156  91.487  93.169  1.00 13.26              
ATOM   2354  H   HIS A 169      73.502  92.210  93.781  1.00 13.26              
ATOM   2355  CA  HIS A 169      74.037  90.387  92.827  1.00 13.26              
ATOM   2356  HA  HIS A 169      73.444  89.530  92.499  1.00 13.26              
ATOM   2357  CB  HIS A 169      74.952  90.808  91.645  1.00 13.26              
ATOM   2358  HB1 HIS A 169      75.691  90.022  91.485  1.00 13.26              
ATOM   2359  HB2 HIS A 169      75.494  91.714  91.922  1.00 13.26              
ATOM   2360  CG  HIS A 169      74.271  91.050  90.309  1.00 13.26              
ATOM   2361  ND1 HIS A 169      74.023  92.300  89.728  1.00 13.26              
ATOM   2362  CE1 HIS A 169      73.462  92.046  88.536  1.00 13.26              
ATOM   2363  HE1 HIS A 169      73.160  92.803  87.826  1.00 13.26              
ATOM   2364  NE2 HIS A 169      73.344  90.723  88.340  1.00 13.26              
ATOM   2365  HE2 HIS A 169      72.969  90.287  87.508  1.00 13.26              
ATOM   2366  CD2 HIS A 169      73.855  90.078  89.445  1.00 13.26              
ATOM   2367  HD2 HIS A 169      73.923  89.012  89.604  1.00 13.26              
ATOM   2368  C   HIS A 169      74.852  89.932  94.020  1.00 13.26              
ATOM   2369  O   HIS A 169      76.075  90.093  94.092  1.00 13.26              
ATOM   2370  N   HIS A 170      74.107  89.423  94.996  1.00 14.36              
ATOM   2371  H   HIS A 170      73.108  89.370  94.853  1.00 14.36              
ATOM   2372  CA  HIS A 170      74.633  89.083  96.303  1.00 14.36              
ATOM   2373  HA  HIS A 170      74.939  90.016  96.779  1.00 14.36              
ATOM   2374  CB  HIS A 170      73.521  88.476  97.169  1.00 14.36              
ATOM   2375  HB1 HIS A 170      73.968  87.954  98.016  1.00 14.36              
ATOM   2376  HB2 HIS A 170      72.953  87.745  96.593  1.00 14.36              
ATOM   2377  CG  HIS A 170      72.591  89.520  97.729  1.00 14.36              
ATOM   2378  ND1 HIS A 170      72.741  90.134  98.975  1.00 14.36              
ATOM   2379  CE1 HIS A 170      71.691  90.959  99.103  1.00 14.36              
ATOM   2380  HE1 HIS A 170      71.473  91.560  99.976  1.00 14.36              
ATOM   2381  NE2 HIS A 170      70.915  90.897  98.013  1.00 14.36              
ATOM   2382  HE2 HIS A 170      69.995  91.328  97.933  1.00 14.36              
ATOM   2383  CD2 HIS A 170      71.468  90.005  97.127  1.00 14.36              
ATOM   2384  HD2 HIS A 170      71.072  89.738  96.160  1.00 14.36              
ATOM   2385  C   HIS A 170      75.859  88.191  96.278  1.00 14.36              
ATOM   2386  O   HIS A 170      76.058  87.356  95.395  1.00 14.36              
ATOM   2387  N   THR A 171      76.701  88.376  97.283  1.00 13.80              
ATOM   2388  H   THR A 171      76.472  89.012  98.034  1.00 13.80              
ATOM   2389  CA  THR A 171      77.962  87.672  97.352  1.00 13.80              
ATOM   2390  HA  THR A 171      78.309  87.463  96.344  1.00 13.80              
ATOM   2391  CB  THR A 171      79.036  88.535  98.055  1.00 13.80              
ATOM   2392  HB  THR A 171      79.901  87.913  98.287  1.00 13.80              
ATOM   2393  CG2 THR A 171      79.511  89.707  97.203  1.00 13.80              
ATOM   2394 1HG2 THR A 171      79.924  89.342  96.267  1.00 13.80              
ATOM   2395 2HG2 THR A 171      78.679  90.378  96.984  1.00 13.80              
ATOM   2396 3HG2 THR A 171      80.292  90.255  97.733  1.00 13.80              
ATOM   2397  OG1 THR A 171      78.544  89.102  99.245  1.00 13.80              
ATOM   2398  HG1 THR A 171      79.132  89.814  99.515  1.00 13.80              
ATOM   2399  C   THR A 171      77.855  86.362  98.110  1.00 13.80              
ATOM   2400  O   THR A 171      77.247  86.266  99.174  1.00 13.80              
ATOM   2401  N   LEU A 172      78.517  85.338  97.576  1.00 12.72              
ATOM   2402  H   LEU A 172      78.902  85.420  96.651  1.00 12.72              
ATOM   2403  CA  LEU A 172      78.586  84.046  98.240  1.00 12.72              
ATOM   2404  HA  LEU A 172      77.609  83.858  98.689  1.00 12.72              
ATOM   2405  CB  LEU A 172      78.818  82.949  97.183  1.00 12.72              
ATOM   2406  HB1 LEU A 172      79.236  82.057  97.653  1.00 12.72              
ATOM   2407  HB2 LEU A 172      79.534  83.300  96.438  1.00 12.72              
ATOM   2408  CG  LEU A 172      77.476  82.579  96.511  1.00 12.72              
ATOM   2409  HG  LEU A 172      76.885  83.481  96.346  1.00 12.72              
ATOM   2410  CD1 LEU A 172      77.684  81.915  95.153  1.00 12.72              
ATOM   2411 1HD1 LEU A 172      76.717  81.688  94.701  1.00 12.72              
ATOM   2412 2HD1 LEU A 172      78.221  82.598  94.499  1.00 12.72              
ATOM   2413 3HD1 LEU A 172      78.242  80.988  95.271  1.00 12.72              
ATOM   2414  CD2 LEU A 172      76.672  81.611  97.378  1.00 12.72              
ATOM   2415 1HD2 LEU A 172      75.740  81.358  96.872  1.00 12.72              
ATOM   2416 2HD2 LEU A 172      77.252  80.703  97.538  1.00 12.72              
ATOM   2417 3HD2 LEU A 172      76.433  82.055  98.343  1.00 12.72              
ATOM   2418  C   LEU A 172      79.546  83.978  99.442  1.00 12.72              
ATOM   2419  O   LEU A 172      79.455  83.037 100.220  1.00 12.72              
ATOM   2420  N   ARG A 173      80.369  85.017  99.656  1.00 12.56              
ATOM   2421  H   ARG A 173      80.358  85.718  98.936  1.00 12.56              
ATOM   2422  CA  ARG A 173      81.073  85.368 100.914  1.00 12.56              
ATOM   2423  HA  ARG A 173      81.871  86.055 100.633  1.00 12.56              
ATOM   2424  CB  ARG A 173      80.122  86.179 101.826  1.00 12.56              
ATOM   2425  HB1 ARG A 173      79.714  87.013 101.251  1.00 12.56              
ATOM   2426  HB2 ARG A 173      80.714  86.609 102.636  1.00 12.56              
ATOM   2427  CG  ARG A 173      78.946  85.390 102.442  1.00 12.56              
ATOM   2428  HG1 ARG A 173      79.313  84.487 102.931  1.00 12.56              
ATOM   2429  HG2 ARG A 173      78.240  85.112 101.660  1.00 12.56              
ATOM   2430  CD  ARG A 173      78.230  86.267 103.479  1.00 12.56              
ATOM   2431  HD1 ARG A 173      77.930  87.198 102.991  1.00 12.56              
ATOM   2432  HD2 ARG A 173      78.934  86.501 104.279  1.00 12.56              
ATOM   2433  NE  ARG A 173      77.029  85.625 104.055  1.00 12.56              
ATOM   2434  HE  ARG A 173      76.834  84.668 103.784  1.00 12.56              
ATOM   2435  CZ  ARG A 173      76.198  86.194 104.911  1.00 12.56              
ATOM   2436  NH1 ARG A 173      76.501  87.322 105.498  1.00 12.56              
ATOM   2437 1HH1 ARG A 173      77.400  87.732 105.325  1.00 12.56              
ATOM   2438 2HH1 ARG A 173      75.866  87.733 106.158  1.00 12.56              
ATOM   2439  NH2 ARG A 173      75.052  85.638 105.195  1.00 12.56              
ATOM   2440 1HH2 ARG A 173      74.733  84.842 104.660  1.00 12.56              
ATOM   2441 2HH2 ARG A 173      74.400  86.079 105.820  1.00 12.56              
ATOM   2442  C   ARG A 173      81.827  84.264 101.663  1.00 12.56              
ATOM   2443  O   ARG A 173      82.119  84.426 102.844  1.00 12.56              
ATOM   2444  N   LEU A 174      82.136  83.158 100.995  1.00 11.91              
ATOM   2445  H   LEU A 174      81.853  83.109 100.030  1.00 11.91              
ATOM   2446  CA  LEU A 174      82.542  81.915 101.636  1.00 11.91              
ATOM   2447  HA  LEU A 174      81.754  81.670 102.348  1.00 11.91              
ATOM   2448  CB  LEU A 174      82.577  80.805 100.567  1.00 11.91              
ATOM   2449  HB1 LEU A 174      83.362  81.032  99.846  1.00 11.91              
ATOM   2450  HB2 LEU A 174      81.628  80.833 100.029  1.00 11.91              
ATOM   2451  CG  LEU A 174      82.765  79.356 101.066  1.00 11.91              
ATOM   2452  HG  LEU A 174      82.563  78.700 100.219  1.00 11.91              
ATOM   2453  CD1 LEU A 174      84.181  79.046 101.548  1.00 11.91              
ATOM   2454 1HD1 LEU A 174      84.320  77.965 101.582  1.00 11.91              
ATOM   2455 2HD1 LEU A 174      84.905  79.466 100.853  1.00 11.91              
ATOM   2456 3HD1 LEU A 174      84.344  79.448 102.541  1.00 11.91              
ATOM   2457  CD2 LEU A 174      81.805  78.988 102.200  1.00 11.91              
ATOM   2458 1HD2 LEU A 174      81.971  77.953 102.490  1.00 11.91              
ATOM   2459 2HD2 LEU A 174      81.969  79.608 103.077  1.00 11.91              
ATOM   2460 3HD2 LEU A 174      80.773  79.092 101.861  1.00 11.91              
ATOM   2461  C   LEU A 174      83.860  82.054 102.414  1.00 11.91              
ATOM   2462  O   LEU A 174      84.931  82.264 101.834  1.00 11.91              
ATOM   2463  N   ARG A 175      83.765  81.850 103.734  1.00 12.25              
ATOM   2464  H   ARG A 175      82.835  81.750 104.120  1.00 12.25              
ATOM   2465  CA  ARG A 175      84.896  81.644 104.644  1.00 12.25              
ATOM   2466  HA  ARG A 175      85.766  81.367 104.053  1.00 12.25              
ATOM   2467  CB  ARG A 175      85.252  82.932 105.417  1.00 12.25              
ATOM   2468  HB1 ARG A 175      85.676  82.636 106.379  1.00 12.25              
ATOM   2469  HB2 ARG A 175      84.346  83.508 105.621  1.00 12.25              
ATOM   2470  CG  ARG A 175      86.292  83.824 104.720  1.00 12.25              
ATOM   2471  HG1 ARG A 175      85.834  84.327 103.867  1.00 12.25              
ATOM   2472  HG2 ARG A 175      87.128  83.214 104.374  1.00 12.25              
ATOM   2473  CD  ARG A 175      86.811  84.857 105.735  1.00 12.25              
ATOM   2474  HD1 ARG A 175      87.213  84.331 106.604  1.00 12.25              
ATOM   2475  HD2 ARG A 175      85.966  85.456 106.079  1.00 12.25              
ATOM   2476  NE  ARG A 175      87.836  85.765 105.177  1.00 12.25              
ATOM   2477  HE  ARG A 175      87.488  86.568 104.684  1.00 12.25              
ATOM   2478  CZ  ARG A 175      89.143  85.724 105.397  1.00 12.25              
ATOM   2479  NH1 ARG A 175      89.733  84.749 106.022  1.00 12.25              
ATOM   2480 1HH1 ARG A 175      89.219  83.904 106.249  1.00 12.25              
ATOM   2481 2HH1 ARG A 175      90.732  84.805 106.182  1.00 12.25              
ATOM   2482  NH2 ARG A 175      89.929  86.673 104.981  1.00 12.25              
ATOM   2483 1HH2 ARG A 175      89.568  87.509 104.563  1.00 12.25              
ATOM   2484 2HH2 ARG A 175      90.927  86.540 105.105  1.00 12.25              
ATOM   2485  C   ARG A 175      84.602  80.534 105.649  1.00 12.25              
ATOM   2486  O   ARG A 175      83.675  80.686 106.444  1.00 12.25              
ATOM   2487  N   PRO A 176      85.378  79.437 105.654  1.00 12.36              
ATOM   2488  CD  PRO A 176      86.488  79.123 104.754  1.00 12.36              
ATOM   2489  HD1 PRO A 176      87.306  79.835 104.875  1.00 12.36              
ATOM   2490  HD2 PRO A 176      86.146  79.122 103.721  1.00 12.36              
ATOM   2491  CG  PRO A 176      86.963  77.716 105.121  1.00 12.36              
ATOM   2492  HG1 PRO A 176      87.796  77.779 105.824  1.00 12.36              
ATOM   2493  HG2 PRO A 176      87.250  77.144 104.238  1.00 12.36              
ATOM   2494  CB  PRO A 176      85.737  77.118 105.813  1.00 12.36              
ATOM   2495  HB1 PRO A 176      85.997  76.289 106.473  1.00 12.36              
ATOM   2496  HB2 PRO A 176      85.024  76.781 105.058  1.00 12.36              
ATOM   2497  CA  PRO A 176      85.154  78.325 106.560  1.00 12.36              
ATOM   2498  HA  PRO A 176      84.090  78.177 106.718  1.00 12.36              
ATOM   2499  C   PRO A 176      85.803  78.571 107.929  1.00 12.36              
ATOM   2500  O   PRO A 176      86.690  77.835 108.360  1.00 12.36              
ATOM   2501  N   SER A 177      85.375  79.629 108.618  1.00 12.33              
ATOM   2502  H   SER A 177      84.661  80.217 108.203  1.00 12.33              
ATOM   2503  CA  SER A 177      85.562  79.710 110.070  1.00 12.33              
ATOM   2504  HA  SER A 177      86.622  79.598 110.302  1.00 12.33              
ATOM   2505  CB  SER A 177      85.106  81.066 110.618  1.00 12.33              
ATOM   2506  HB1 SER A 177      85.130  81.032 111.709  1.00 12.33              
ATOM   2507  HB2 SER A 177      84.085  81.275 110.294  1.00 12.33              
ATOM   2508  OG  SER A 177      85.979  82.092 110.169  1.00 12.33              
ATOM   2509  HG  SER A 177      85.826  82.867 110.720  1.00 12.33              
ATOM   2510  C   SER A 177      84.794  78.564 110.730  1.00 12.33              
ATOM   2511  O   SER A 177      83.566  78.599 110.810  1.00 12.33              
ATOM   2512  N   ALA A 178      85.511  77.504 111.109  1.00 12.67              
ATOM   2513  H   ALA A 178      86.501  77.507 110.920  1.00 12.67              
ATOM   2514  CA  ALA A 178      84.925  76.293 111.673  1.00 12.67              
ATOM   2515  HA  ALA A 178      84.253  75.865 110.928  1.00 12.67              
ATOM   2516  CB  ALA A 178      86.049  75.285 111.944  1.00 12.67              
ATOM   2517  HB1 ALA A 178      85.623  74.353 112.319  1.00 12.67              
ATOM   2518  HB2 ALA A 178      86.597  75.081 111.024  1.00 12.67              
ATOM   2519  HB3 ALA A 178      86.734  75.687 112.693  1.00 12.67              
ATOM   2520  C   ALA A 178      84.103  76.577 112.932  1.00 12.67              
ATOM   2521  O   ALA A 178      84.524  77.368 113.776  1.00 12.67              
ATOM   2522  N   ALA A 179      82.984  75.870 113.114  1.00 12.79              
ATOM   2523  H   ALA A 179      82.636  75.239 112.400  1.00 12.79              
ATOM   2524  CA  ALA A 179      82.328  75.859 114.417  1.00 12.79              
ATOM   2525  HA  ALA A 179      83.058  76.055 115.204  1.00 12.79              
ATOM   2526  CB  ALA A 179      81.277  76.981 114.436  1.00 12.79              
ATOM   2527  HB1 ALA A 179      80.710  76.960 115.365  1.00 12.79              
ATOM   2528  HB2 ALA A 179      81.779  77.947 114.353  1.00 12.79              
ATOM   2529  HB3 ALA A 179      80.601  76.872 113.587  1.00 12.79              
ATOM   2530  C   ALA A 179      81.728  74.478 114.690  1.00 12.79              
ATOM   2531  O   ALA A 179      81.657  73.626 113.811  1.00 12.79              
ATOM   2532  N   LEU A 180      81.310  74.241 115.929  1.00 11.78              
ATOM   2533  H   LEU A 180      81.395  74.974 116.614  1.00 11.78              
ATOM   2534  CA  LEU A 180      81.012  72.891 116.401  1.00 11.78              
ATOM   2535  HA  LEU A 180      81.840  72.237 116.128  1.00 11.78              
ATOM   2536  CB  LEU A 180      80.881  72.921 117.946  1.00 11.78              
ATOM   2537  HB1 LEU A 180      80.388  72.001 118.264  1.00 11.78              
ATOM   2538  HB2 LEU A 180      80.215  73.739 118.226  1.00 11.78              
ATOM   2539  CG  LEU A 180      82.174  73.028 118.782  1.00 11.78              
ATOM   2540  HG  LEU A 180      81.871  73.024 119.829  1.00 11.78              
ATOM   2541  CD1 LEU A 180      83.098  71.829 118.573  1.00 11.78              
ATOM   2542 1HD1 LEU A 180      83.939  71.888 119.265  1.00 11.78              
ATOM   2543 2HD1 LEU A 180      82.555  70.904 118.767  1.00 11.78              
ATOM   2544 3HD1 LEU A 180      83.482  71.811 117.553  1.00 11.78              
ATOM   2545  CD2 LEU A 180      82.969  74.313 118.548  1.00 11.78              
ATOM   2546 1HD2 LEU A 180      83.764  74.384 119.292  1.00 11.78              
ATOM   2547 2HD2 LEU A 180      83.428  74.306 117.559  1.00 11.78              
ATOM   2548 3HD2 LEU A 180      82.316  75.179 118.656  1.00 11.78              
ATOM   2549  C   LEU A 180      79.768  72.236 115.794  1.00 11.78              
ATOM   2550  O   LEU A 180      79.580  71.044 116.013  1.00 11.78              
ATOM   2551  N   LEU A 181      78.932  72.979 115.065  1.00 11.89              
ATOM   2552  H   LEU A 181      79.131  73.958 114.954  1.00 11.89              
ATOM   2553  CA  LEU A 181      77.963  72.364 114.161  1.00 11.89              
ATOM   2554  HA  LEU A 181      77.500  71.539 114.704  1.00 11.89              
ATOM   2555  CB  LEU A 181      76.803  73.328 113.811  1.00 11.89              
ATOM   2556  HB1 LEU A 181      76.324  73.615 114.749  1.00 11.89              
ATOM   2557  HB2 LEU A 181      76.069  72.740 113.258  1.00 11.89              
ATOM   2558  CG  LEU A 181      77.072  74.613 112.996  1.00 11.89              
ATOM   2559  HG  LEU A 181      77.488  74.363 112.024  1.00 11.89              
ATOM   2560  CD1 LEU A 181      75.750  75.352 112.770  1.00 11.89              
ATOM   2561 1HD1 LEU A 181      75.920  76.239 112.163  1.00 11.89              
ATOM   2562 2HD1 LEU A 181      75.058  74.693 112.245  1.00 11.89              
ATOM   2563 3HD1 LEU A 181      75.319  75.636 113.732  1.00 11.89              
ATOM   2564  CD2 LEU A 181      78.026  75.584 113.693  1.00 11.89              
ATOM   2565 1HD2 LEU A 181      78.063  76.520 113.137  1.00 11.89              
ATOM   2566 2HD2 LEU A 181      77.682  75.780 114.709  1.00 11.89              
ATOM   2567 3HD2 LEU A 181      79.029  75.166 113.697  1.00 11.89              
ATOM   2568  C   LEU A 181      78.667  71.714 112.970  1.00 11.89              
ATOM   2569  O   LEU A 181      78.654  70.489 112.853  1.00 11.89              
ATOM   2570  N   GLN A 182      79.362  72.537 112.179  1.00 11.79              
ATOM   2571  H   GLN A 182      79.444  73.499 112.466  1.00 11.79              
ATOM   2572  CA  GLN A 182      80.136  72.180 110.998  1.00 11.79              
ATOM   2573  HA  GLN A 182      80.921  71.498 111.326  1.00 11.79              
ATOM   2574  CB  GLN A 182      79.224  71.386 109.999  1.00 11.79              
ATOM   2575  HB1 GLN A 182      78.598  70.670 110.520  1.00 11.79              
ATOM   2576  HB2 GLN A 182      79.861  70.736 109.407  1.00 11.79              
ATOM   2577  CG  GLN A 182      78.292  72.141 109.032  1.00 11.79              
ATOM   2578  HG1 GLN A 182      77.884  71.417 108.335  1.00 11.79              
ATOM   2579  HG2 GLN A 182      78.853  72.849 108.432  1.00 11.79              
ATOM   2580  CD  GLN A 182      77.094  72.829 109.672  1.00 11.79              
ATOM   2581  OE1 GLN A 182      76.405  72.314 110.530  1.00 11.79              
ATOM   2582  NE2 GLN A 182      76.767  74.034 109.276  1.00 11.79              
ATOM   2583 1HE2 GLN A 182      77.442  74.575 108.750  1.00 11.79              
ATOM   2584 2HE2 GLN A 182      75.952  74.427 109.704  1.00 11.79              
ATOM   2585  C   GLN A 182      80.837  73.442 110.419  1.00 11.79              
ATOM   2586  O   GLN A 182      81.009  74.460 111.115  1.00 11.79              
ATOM   2587  N   PRO A 183      81.299  73.397 109.154  1.00 11.91              
ATOM   2588  CD  PRO A 183      81.760  72.201 108.453  1.00 11.91              
ATOM   2589  HD1 PRO A 183      80.927  71.724 107.938  1.00 11.91              
ATOM   2590  HD2 PRO A 183      82.256  71.501 109.127  1.00 11.91              
ATOM   2591  CG  PRO A 183      82.721  72.693 107.388  1.00 11.91              
ATOM   2592  HG1 PRO A 183      82.798  71.996 106.553  1.00 11.91              
ATOM   2593  HG2 PRO A 183      83.699  72.894 107.829  1.00 11.91              
ATOM   2594  CB  PRO A 183      82.048  73.996 106.986  1.00 11.91              
ATOM   2595  HB1 PRO A 183      81.223  73.782 106.303  1.00 11.91              
ATOM   2596  HB2 PRO A 183      82.783  74.647 106.516  1.00 11.91              
ATOM   2597  CA  PRO A 183      81.505  74.573 108.309  1.00 11.91              
ATOM   2598  HA  PRO A 183      82.304  75.158 108.767  1.00 11.91              
ATOM   2599  C   PRO A 183      80.302  75.531 108.116  1.00 11.91              
ATOM   2600  O   PRO A 183      79.222  75.301 108.660  1.00 11.91              
ATOM   2601  N   PRO A 184      80.479  76.662 107.401  1.00 11.77              
ATOM   2602  CD  PRO A 184      81.504  76.933 106.406  1.00 11.77              
ATOM   2603  HD1 PRO A 184      81.471  76.207 105.594  1.00 11.77              
ATOM   2604  HD2 PRO A 184      82.478  76.924 106.889  1.00 11.77              
ATOM   2605  CG  PRO A 184      81.204  78.317 105.843  1.00 11.77              
ATOM   2606  HG1 PRO A 184      80.468  78.236 105.041  1.00 11.77              
ATOM   2607  HG2 PRO A 184      82.103  78.814 105.487  1.00 11.77              
ATOM   2608  CB  PRO A 184      80.588  79.016 107.049  1.00 11.77              
ATOM   2609  HB1 PRO A 184      79.970  79.865 106.753  1.00 11.77              
ATOM   2610  HB2 PRO A 184      81.381  79.344 107.722  1.00 11.77              
ATOM   2611  CA  PRO A 184      79.775  77.900 107.717  1.00 11.77              
ATOM   2612  HA  PRO A 184      79.839  78.040 108.793  1.00 11.77              
ATOM   2613  C   PRO A 184      78.322  77.952 107.266  1.00 11.77              
ATOM   2614  O   PRO A 184      78.012  77.593 106.133  1.00 11.77              
ATOM   2615  N   PRO A 185      77.418  78.485 108.101  1.00 12.92              
ATOM   2616  CD  PRO A 185      77.657  78.972 109.457  1.00 12.92              
ATOM   2617  HD1 PRO A 185      78.304  79.850 109.456  1.00 12.92              
ATOM   2618  HD2 PRO A 185      78.101  78.176 110.058  1.00 12.92              
ATOM   2619  CG  PRO A 185      76.287  79.319 110.035  1.00 12.92              
ATOM   2620  HG1 PRO A 185      76.020  80.345 109.779  1.00 12.92              
ATOM   2621  HG2 PRO A 185      76.248  79.161 111.113  1.00 12.92              
ATOM   2622  CB  PRO A 185      75.388  78.342 109.283  1.00 12.92              
ATOM   2623  HB1 PRO A 185      74.339  78.636 109.320  1.00 12.92              
ATOM   2624  HB2 PRO A 185      75.500  77.344 109.711  1.00 12.92              
ATOM   2625  CA  PRO A 185      75.992  78.359 107.868  1.00 12.92              
ATOM   2626  HA  PRO A 185      75.792  77.389 107.412  1.00 12.92              
ATOM   2627  C   PRO A 185      75.356  79.403 106.961  1.00 12.92              
ATOM   2628  O   PRO A 185      74.320  79.997 107.266  1.00 12.92              
ATOM   2629  N   SER A 186      76.030  79.702 105.862  1.00 12.44              
ATOM   2630  H   SER A 186      76.824  79.121 105.612  1.00 12.44              
ATOM   2631  CA  SER A 186      75.770  80.922 105.128  1.00 12.44              
ATOM   2632  HA  SER A 186      75.588  81.709 105.862  1.00 12.44              
ATOM   2633  CB  SER A 186      77.032  81.356 104.367  1.00 12.44              
ATOM   2634  HB1 SER A 186      77.299  80.600 103.627  1.00 12.44              
ATOM   2635  HB2 SER A 186      77.857  81.457 105.074  1.00 12.44              
ATOM   2636  OG  SER A 186      76.825  82.604 103.720  1.00 12.44              
ATOM   2637  HG  SER A 186      76.504  82.376 102.835  1.00 12.44              
ATOM   2638  C   SER A 186      74.550  80.886 104.226  1.00 12.44              
ATOM   2639  O   SER A 186      74.666  80.692 103.016  1.00 12.44              
ATOM   2640  N   THR A 187      73.391  81.190 104.810  1.00 12.46              
ATOM   2641  H   THR A 187      73.371  81.246 105.824  1.00 12.46              
ATOM   2642  CA  THR A 187      72.201  81.626 104.081  1.00 12.46              
ATOM   2643  HA  THR A 187      71.821  80.772 103.527  1.00 12.46              
ATOM   2644  CB  THR A 187      71.088  82.079 105.047  1.00 12.46              
ATOM   2645  HB  THR A 187      70.260  82.461 104.454  1.00 12.46              
ATOM   2646  CG2 THR A 187      70.563  80.944 105.925  1.00 12.46              
ATOM   2647 1HG2 THR A 187      69.747  81.315 106.545  1.00 12.46              
ATOM   2648 2HG2 THR A 187      70.193  80.132 105.300  1.00 12.46              
ATOM   2649 3HG2 THR A 187      71.357  80.568 106.572  1.00 12.46              
ATOM   2650  OG1 THR A 187      71.523  83.105 105.909  1.00 12.46              
ATOM   2651  HG1 THR A 187      71.987  83.748 105.356  1.00 12.46              
ATOM   2652  C   THR A 187      72.538  82.757 103.116  1.00 12.46              
ATOM   2653  O   THR A 187      72.874  83.856 103.581  1.00 12.46              
ATOM   2654  N   PRO A 188      72.437  82.540 101.793  1.00 12.77              
ATOM   2655  CD  PRO A 188      72.218  81.286 101.072  1.00 12.77              
ATOM   2656  HD1 PRO A 188      71.316  80.779 101.417  1.00 12.77              
ATOM   2657  HD2 PRO A 188      73.081  80.632 101.188  1.00 12.77              
ATOM   2658  CG  PRO A 188      72.069  81.653  99.593  1.00 12.77              
ATOM   2659  HG1 PRO A 188      71.013  81.710  99.328  1.00 12.77              
ATOM   2660  HG2 PRO A 188      72.578  80.934  98.950  1.00 12.77              
ATOM   2661  CB  PRO A 188      72.706  83.041  99.492  1.00 12.77              
ATOM   2662  HB1 PRO A 188      72.254  83.639  98.699  1.00 12.77              
ATOM   2663  HB2 PRO A 188      73.776  82.930  99.312  1.00 12.77              
ATOM   2664  CA  PRO A 188      72.493  83.657 100.879  1.00 12.77              
ATOM   2665  HA  PRO A 188      73.335  84.311 101.115  1.00 12.77              
ATOM   2666  C   PRO A 188      71.197  84.468 100.987  1.00 12.77              
ATOM   2667  O   PRO A 188      71.219  85.689 101.097  1.00 12.77              
ATOM   2668  N   GLN A 189      70.062  83.763 100.982  1.00 12.63              
ATOM   2669  H   GLN A 189      70.181  82.766 100.916  1.00 12.63              
ATOM   2670  CA  GLN A 189      68.684  84.249 100.868  1.00 12.63              
ATOM   2671  HA  GLN A 189      68.115  83.385 100.524  1.00 12.63              
ATOM   2672  CB  GLN A 189      68.100  84.626 102.249  1.00 12.63              
ATOM   2673  HB1 GLN A 189      67.256  85.304 102.111  1.00 12.63              
ATOM   2674  HB2 GLN A 189      68.849  85.143 102.852  1.00 12.63              
ATOM   2675  CG  GLN A 189      67.581  83.384 102.992  1.00 12.63              
ATOM   2676  HG1 GLN A 189      68.422  82.793 103.350  1.00 12.63              
ATOM   2677  HG2 GLN A 189      67.006  82.763 102.304  1.00 12.63              
ATOM   2678  CD  GLN A 189      66.679  83.737 104.172  1.00 12.63              
ATOM   2679  OE1 GLN A 189      67.120  84.004 105.280  1.00 12.63              
ATOM   2680  NE2 GLN A 189      65.373  83.720 103.993  1.00 12.63              
ATOM   2681 1HE2 GLN A 189      64.984  83.519 103.086  1.00 12.63              
ATOM   2682 2HE2 GLN A 189      64.774  83.939 104.770  1.00 12.63              
ATOM   2683  C   GLN A 189      68.342  85.278  99.787  1.00 12.63              
ATOM   2684  O   GLN A 189      67.160  85.538  99.580  1.00 12.63              
ATOM   2685  N   LEU A 190      69.341  85.784  99.067  1.00 12.09              
ATOM   2686  H   LEU A 190      70.276  85.618  99.403  1.00 12.09              
ATOM   2687  CA  LEU A 190      69.210  86.602  97.871  1.00 12.09              
ATOM   2688  HA  LEU A 190      70.200  87.013  97.676  1.00 12.09              
ATOM   2689  CB  LEU A 190      68.882  85.623  96.714  1.00 12.09              
ATOM   2690  HB1 LEU A 190      67.877  85.230  96.871  1.00 12.09              
ATOM   2691  HB2 LEU A 190      69.569  84.781  96.813  1.00 12.09              
ATOM   2692  CG  LEU A 190      68.974  86.106  95.251  1.00 12.09              
ATOM   2693  HG  LEU A 190      68.054  86.622  94.979  1.00 12.09              
ATOM   2694  CD1 LEU A 190      70.155  87.036  94.989  1.00 12.09              
ATOM   2695 1HD1 LEU A 190      70.208  87.261  93.923  1.00 12.09              
ATOM   2696 2HD1 LEU A 190      69.987  87.969  95.519  1.00 12.09              
ATOM   2697 3HD1 LEU A 190      71.084  86.570  95.314  1.00 12.09              
ATOM   2698  CD2 LEU A 190      69.148  84.887  94.338  1.00 12.09              
ATOM   2699 1HD2 LEU A 190      69.122  85.206  93.296  1.00 12.09              
ATOM   2700 2HD2 LEU A 190      70.098  84.389  94.536  1.00 12.09              
ATOM   2701 3HD2 LEU A 190      68.340  84.178  94.502  1.00 12.09              
ATOM   2702  C   LEU A 190      68.314  87.801  98.034  1.00 12.09              
ATOM   2703  O   LEU A 190      67.669  88.228  97.080  1.00 12.09              
ATOM   2704  N   ARG A 191      68.330  88.310  99.277  1.00 11.89              
ATOM   2705  H   ARG A 191      68.961  87.876  99.931  1.00 11.89              
ATOM   2706  CA  ARG A 191      67.455  89.350  99.777  1.00 11.89              
ATOM   2707  HA  ARG A 191      66.480  88.905  99.986  1.00 11.89              
ATOM   2708  CB  ARG A 191      68.012  89.994 101.075  1.00 11.89              
ATOM   2709  HB1 ARG A 191      67.333  90.808 101.334  1.00 11.89              
ATOM   2710  HB2 ARG A 191      68.982  90.443 100.851  1.00 11.89              
ATOM   2711  CG  ARG A 191      68.180  89.115 102.333  1.00 11.89              
ATOM   2712  HG1 ARG A 191      68.968  88.380 102.165  1.00 11.89              
ATOM   2713  HG2 ARG A 191      67.243  88.598 102.539  1.00 11.89              
ATOM   2714  CD  ARG A 191      68.559  90.027 103.528  1.00 11.89              
ATOM   2715  HD1 ARG A 191      67.768  90.767 103.675  1.00 11.89              
ATOM   2716  HD2 ARG A 191      69.468  90.571 103.262  1.00 11.89              
ATOM   2717  NE  ARG A 191      68.812  89.334 104.818  1.00 11.89              
ATOM   2718  HE  ARG A 191      69.679  89.552 105.303  1.00 11.89              
ATOM   2719  CZ  ARG A 191      67.948  88.723 105.604  1.00 11.89              
ATOM   2720  NH1 ARG A 191      66.693  88.600 105.271  1.00 11.89              
ATOM   2721 1HH1 ARG A 191      66.366  89.017 104.419  1.00 11.89              
ATOM   2722 2HH1 ARG A 191      66.077  88.160 105.921  1.00 11.89              
ATOM   2723  NH2 ARG A 191      68.314  88.240 106.753  1.00 11.89              
ATOM   2724 1HH2 ARG A 191      69.250  88.492 107.095  1.00 11.89              
ATOM   2725 2HH2 ARG A 191      67.661  88.057 107.496  1.00 11.89              
ATOM   2726  C   ARG A 191      67.299  90.400  98.733  1.00 11.89              
ATOM   2727  O   ARG A 191      68.209  91.182  98.473  1.00 11.89              
ATOM   2728  N   GLU A 192      66.100  90.374  98.204  1.00 13.16              
ATOM   2729  H   GLU A 192      65.582  89.504  98.311  1.00 13.16              
ATOM   2730  CA  GLU A 192      65.506  91.348  97.327  1.00 13.16              
ATOM   2731  HA  GLU A 192      65.517  90.973  96.301  1.00 13.16              
ATOM   2732  CB  GLU A 192      64.053  91.603  97.769  1.00 13.16              
ATOM   2733  HB1 GLU A 192      63.511  92.022  96.933  1.00 13.16              
ATOM   2734  HB2 GLU A 192      63.996  92.307  98.598  1.00 13.16              
ATOM   2735  CG  GLU A 192      63.321  90.372  98.234  1.00 13.16              
ATOM   2736  HG1 GLU A 192      62.279  90.657  98.309  1.00 13.16              
ATOM   2737  HG2 GLU A 192      63.664  90.086  99.233  1.00 13.16              
ATOM   2738  CD  GLU A 192      63.571  89.250  97.237  1.00 13.16              
ATOM   2739  OE1 GLU A 192      64.191  88.242  97.642  1.00 13.16              
ATOM   2740  OE2 GLU A 192      63.206  89.397  96.052  1.00 13.16              
ATOM   2741  C   GLU A 192      66.196  92.705  97.366  1.00 13.16              
ATOM   2742  O   GLU A 192      66.569  93.284  96.346  1.00 13.16              
ATOM   2743  N   HIS A 193      66.282  93.196  98.601  1.00 13.28              
ATOM   2744  H   HIS A 193      66.207  92.502  99.328  1.00 13.28              
ATOM   2745  CA  HIS A 193      66.183  94.551  99.078  1.00 13.28              
ATOM   2746  HA  HIS A 193      65.765  94.498 100.083  1.00 13.28              
ATOM   2747  CB  HIS A 193      67.601  95.138  99.246  1.00 13.28              
ATOM   2748  HB1 HIS A 193      67.525  96.225  99.288  1.00 13.28              
ATOM   2749  HB2 HIS A 193      68.203  94.889  98.371  1.00 13.28              
ATOM   2750  CG  HIS A 193      68.340  94.699 100.498  1.00 13.28              
ATOM   2751  ND1 HIS A 193      68.162  93.498 101.196  1.00 13.28              
ATOM   2752  CE1 HIS A 193      68.991  93.561 102.252  1.00 13.28              
ATOM   2753  HE1 HIS A 193      69.084  92.796 103.008  1.00 13.28              
ATOM   2754  NE2 HIS A 193      69.677  94.716 102.258  1.00 13.28              
ATOM   2755  HE2 HIS A 193      70.347  94.999 102.974  1.00 13.28              
ATOM   2756  CD2 HIS A 193      69.268  95.451 101.165  1.00 13.28              
ATOM   2757  HD2 HIS A 193      69.596  96.444 100.893  1.00 13.28              
ATOM   2758  C   HIS A 193      65.258  95.529  98.362  1.00 13.28              
ATOM   2759  O   HIS A 193      64.884  96.518  98.989  1.00 13.28              
ATOM   2760  N   VAL A 194      64.808  95.245  97.138  1.00 11.40              
ATOM   2761  H   VAL A 194      65.251  94.487  96.633  1.00 11.40              
ATOM   2762  CA  VAL A 194      63.502  95.696  96.669  1.00 11.40              
ATOM   2763  HA  VAL A 194      63.547  96.785  96.649  1.00 11.40              
ATOM   2764  CB  VAL A 194      63.151  95.268  95.232  1.00 11.40              
ATOM   2765  HB  VAL A 194      62.114  95.552  95.056  1.00 11.40              
ATOM   2766  CG1 VAL A 194      64.006  96.049  94.225  1.00 11.40              
ATOM   2767 1HG1 VAL A 194      63.708  95.789  93.210  1.00 11.40              
ATOM   2768 2HG1 VAL A 194      63.860  97.120  94.368  1.00 11.40              
ATOM   2769 3HG1 VAL A 194      65.060  95.805  94.361  1.00 11.40              
ATOM   2770  CG2 VAL A 194      63.297  93.774  94.928  1.00 11.40              
ATOM   2771 1HG2 VAL A 194      63.140  93.592  93.866  1.00 11.40              
ATOM   2772 2HG2 VAL A 194      64.288  93.411  95.189  1.00 11.40              
ATOM   2773 3HG2 VAL A 194      62.528  93.226  95.469  1.00 11.40              
ATOM   2774  C   VAL A 194      62.437  95.338  97.720  1.00 11.40              
ATOM   2775  O   VAL A 194      62.236  94.174  98.074  1.00 11.40              
ATOM   2776  N   ASP A 195      61.873  96.379  98.328  1.00 11.92              
ATOM   2777  H   ASP A 195      62.063  97.296  97.958  1.00 11.92              
ATOM   2778  CA  ASP A 195      61.470  96.331  99.734  1.00 11.92              
ATOM   2779  HA  ASP A 195      62.029  95.534 100.226  1.00 11.92              
ATOM   2780  CB  ASP A 195      61.907  97.664 100.414  1.00 11.92              
ATOM   2781  HB1 ASP A 195      61.177  98.443 100.186  1.00 11.92              
ATOM   2782  HB2 ASP A 195      62.859  97.981  99.986  1.00 11.92              
ATOM   2783  CG  ASP A 195      62.104  97.577 101.943  1.00 11.92              
ATOM   2784  OD1 ASP A 195      62.724  98.485 102.549  1.00 11.92              
ATOM   2785  OD2 ASP A 195      61.647  96.582 102.539  1.00 11.92              
ATOM   2786  C   ASP A 195      59.971  95.993  99.909  1.00 11.92              
ATOM   2787  O   ASP A 195      59.385  95.249  99.122  1.00 11.92              
ATOM   2788  N   GLU A 196      59.330  96.499 100.961  1.00 11.82              
ATOM   2789  H   GLU A 196      59.904  96.901 101.697  1.00 11.82              
ATOM   2790  CA  GLU A 196      57.896  96.350 101.218  1.00 11.82              
ATOM   2791  HA  GLU A 196      57.644  95.290 101.201  1.00 11.82              
ATOM   2792  CB  GLU A 196      57.564  96.907 102.616  1.00 11.82              
ATOM   2793  HB1 GLU A 196      56.483  96.888 102.760  1.00 11.82              
ATOM   2794  HB2 GLU A 196      57.883  97.949 102.658  1.00 11.82              
ATOM   2795  CG  GLU A 196      58.213  96.154 103.787  1.00 11.82              
ATOM   2796  HG1 GLU A 196      58.031  96.723 104.702  1.00 11.82              
ATOM   2797  HG2 GLU A 196      59.292  96.107 103.646  1.00 11.82              
ATOM   2798  CD  GLU A 196      57.643  94.744 103.964  1.00 11.82              
ATOM   2799  OE1 GLU A 196      56.546  94.607 104.551  1.00 11.82              
ATOM   2800  OE2 GLU A 196      58.304  93.763 103.547  1.00 11.82              
ATOM   2801  C   GLU A 196      56.968  97.029 100.196  1.00 11.82              
ATOM   2802  O   GLU A 196      55.815  96.628 100.044  1.00 11.82              
ATOM   2803  N   GLU A 197      57.476  98.031  99.478  1.00 12.01              
ATOM   2804  H   GLU A 197      58.416  98.323  99.699  1.00 12.01              
ATOM   2805  CA  GLU A 197      56.844  98.636  98.293  1.00 12.01              
ATOM   2806  HA  GLU A 197      55.789  98.807  98.507  1.00 12.01              
ATOM   2807  CB  GLU A 197      57.521 100.009  98.108  1.00 12.01              
ATOM   2808  HB1 GLU A 197      58.605  99.895  98.149  1.00 12.01              
ATOM   2809  HB2 GLU A 197      57.255 100.601  98.986  1.00 12.01              
ATOM   2810  CG  GLU A 197      57.116 100.842  96.878  1.00 12.01              
ATOM   2811  HG1 GLU A 197      57.095 101.889  97.191  1.00 12.01              
ATOM   2812  HG2 GLU A 197      56.098 100.586  96.577  1.00 12.01              
ATOM   2813  CD  GLU A 197      58.077 100.738  95.679  1.00 12.01              
ATOM   2814  OE1 GLU A 197      59.065  99.969  95.743  1.00 12.01              
ATOM   2815  OE2 GLU A 197      57.841 101.495  94.706  1.00 12.01              
ATOM   2816  C   GLU A 197      56.883  97.715  97.040  1.00 12.01              
ATOM   2817  O   GLU A 197      56.230  97.982  96.028  1.00 12.01              
ATOM   2818  N   VAL A 198      57.551  96.561  97.188  1.00 11.51              
ATOM   2819  H   VAL A 198      58.047  96.457  98.064  1.00 11.51              
ATOM   2820  CA  VAL A 198      57.556  95.366  96.333  1.00 11.51              
ATOM   2821  HA  VAL A 198      58.421  94.792  96.665  1.00 11.51              
ATOM   2822  CB  VAL A 198      56.351  94.425  96.584  1.00 11.51              
ATOM   2823  HB  VAL A 198      56.399  93.619  95.850  1.00 11.51              
ATOM   2824  CG1 VAL A 198      56.450  93.755  97.960  1.00 11.51              
ATOM   2825 1HG1 VAL A 198      55.682  92.990  98.061  1.00 11.51              
ATOM   2826 2HG1 VAL A 198      57.431  93.297  98.071  1.00 11.51              
ATOM   2827 3HG1 VAL A 198      56.327  94.496  98.748  1.00 11.51              
ATOM   2828  CG2 VAL A 198      54.965  95.074  96.476  1.00 11.51              
ATOM   2829 1HG2 VAL A 198      54.193  94.310  96.541  1.00 11.51              
ATOM   2830 2HG2 VAL A 198      54.827  95.803  97.275  1.00 11.51              
ATOM   2831 3HG2 VAL A 198      54.876  95.585  95.517  1.00 11.51              
ATOM   2832  C   VAL A 198      57.838  95.595  94.862  1.00 11.51              
ATOM   2833  O   VAL A 198      57.023  95.332  93.972  1.00 11.51              
ATOM   2834  N   TRP A 199      59.083  95.985  94.624  1.00 11.31              
ATOM   2835  H   TRP A 199      59.671  96.181  95.418  1.00 11.31              
ATOM   2836  CA  TRP A 199      59.616  96.181  93.289  1.00 11.31              
ATOM   2837  HA  TRP A 199      58.765  96.176  92.611  1.00 11.31              
ATOM   2838  CB  TRP A 199      60.221  97.593  93.188  1.00 11.31              
ATOM   2839  HB1 TRP A 199      61.296  97.531  93.016  1.00 11.31              
ATOM   2840  HB2 TRP A 199      60.109  98.098  94.150  1.00 11.31              
ATOM   2841  CG  TRP A 199      59.625  98.498  92.143  1.00 11.31              
ATOM   2842  CD1 TRP A 199      59.462  99.827  92.325  1.00 11.31              
ATOM   2843  HD1 TRP A 199      59.693 100.353  93.249  1.00 11.31              
ATOM   2844  NE1 TRP A 199      58.971 100.406  91.175  1.00 11.31              
ATOM   2845  HE1 TRP A 199      58.800 101.397  91.108  1.00 11.31              
ATOM   2846  CE2 TRP A 199      58.753  99.469  90.191  1.00 11.31              
ATOM   2847  CZ2 TRP A 199      58.290  99.565  88.870  1.00 11.31              
ATOM   2848  HZ2 TRP A 199      58.066 100.527  88.444  1.00 11.31              
ATOM   2849  CH2 TRP A 199      58.118  98.394  88.115  1.00 11.31              
ATOM   2850  HH2 TRP A 199      57.747  98.437  87.104  1.00 11.31              
ATOM   2851  CZ3 TRP A 199      58.405  97.148  88.689  1.00 11.31              
ATOM   2852  HZ3 TRP A 199      58.279  96.246  88.110  1.00 11.31              
ATOM   2853  CE3 TRP A 199      58.866  97.064  90.012  1.00 11.31              
ATOM   2854  HE3 TRP A 199      59.043  96.089  90.421  1.00 11.31              
ATOM   2855  CD2 TRP A 199      59.101  98.221  90.796  1.00 11.31              
ATOM   2856  C   TRP A 199      60.518  95.055  92.799  1.00 11.31              
ATOM   2857  O   TRP A 199      60.659  93.990  93.391  1.00 11.31              
ATOM   2858  N   ALA A 200      61.048  95.324  91.623  1.00 11.64              
ATOM   2859  H   ALA A 200      60.929  96.279  91.298  1.00 11.64              
ATOM   2860  CA  ALA A 200      61.688  94.467  90.650  1.00 11.64              
ATOM   2861  HA  ALA A 200      62.563  93.985  91.089  1.00 11.64              
ATOM   2862  CB  ALA A 200      60.654  93.408  90.207  1.00 11.64              
ATOM   2863  HB1 ALA A 200      61.127  92.613  89.638  1.00 11.64              
ATOM   2864  HB2 ALA A 200      60.202  92.934  91.078  1.00 11.64              
ATOM   2865  HB3 ALA A 200      59.866  93.870  89.611  1.00 11.64              
ATOM   2866  C   ALA A 200      62.123  95.446  89.524  1.00 11.64              
ATOM   2867  O   ALA A 200      61.963  96.663  89.659  1.00 11.64              
ATOM   2868  N   PRO A 201      62.744  95.013  88.425  1.00 12.37              
ATOM   2869  CD  PRO A 201      62.828  93.638  87.951  1.00 12.37              
ATOM   2870  HD1 PRO A 201      61.848  93.261  87.658  1.00 12.37              
ATOM   2871  HD2 PRO A 201      63.274  93.005  88.720  1.00 12.37              
ATOM   2872  CG  PRO A 201      63.738  93.675  86.735  1.00 12.37              
ATOM   2873  HG1 PRO A 201      63.163  93.926  85.843  1.00 12.37              
ATOM   2874  HG2 PRO A 201      64.280  92.737  86.604  1.00 12.37              
ATOM   2875  CB  PRO A 201      64.662  94.824  87.115  1.00 12.37              
ATOM   2876  HB1 PRO A 201      65.159  95.228  86.233  1.00 12.37              
ATOM   2877  HB2 PRO A 201      65.393  94.445  87.832  1.00 12.37              
ATOM   2878  CA  PRO A 201      63.765  95.857  87.821  1.00 12.37              
ATOM   2879  HA  PRO A 201      64.373  96.306  88.604  1.00 12.37              
ATOM   2880  C   PRO A 201      63.339  96.943  86.810  1.00 12.37              
ATOM   2881  O   PRO A 201      62.991  96.625  85.664  1.00 12.37              
ATOM   2882  N   PRO A 202      63.486  98.246  87.119  1.00 12.78              
ATOM   2883  CD  PRO A 202      63.920  98.814  88.391  1.00 12.78              
ATOM   2884  HD1 PRO A 202      64.971  99.103  88.322  1.00 12.78              
ATOM   2885  HD2 PRO A 202      63.782  98.153  89.243  1.00 12.78              
ATOM   2886  CG  PRO A 202      63.055 100.053  88.572  1.00 12.78              
ATOM   2887  HG1 PRO A 202      63.508 100.767  89.260  1.00 12.78              
ATOM   2888  HG2 PRO A 202      62.057  99.763  88.907  1.00 12.78              
ATOM   2889  CB  PRO A 202      62.996 100.589  87.145  1.00 12.78              
ATOM   2890  HB1 PRO A 202      63.883 101.200  86.987  1.00 12.78              
ATOM   2891  HB2 PRO A 202      62.096 101.182  86.981  1.00 12.78              
ATOM   2892  CA  PRO A 202      63.013  99.328  86.254  1.00 12.78              
ATOM   2893  HA  PRO A 202      61.975  99.102  86.003  1.00 12.78              
ATOM   2894  C   PRO A 202      63.784  99.549  84.940  1.00 12.78              
ATOM   2895  O   PRO A 202      64.703 100.367  84.837  1.00 12.78              
ATOM   2896  N   SER A 203      63.346  98.875  83.880  1.00 12.41              
ATOM   2897  H   SER A 203      62.620  98.194  84.059  1.00 12.41              
ATOM   2898  CA  SER A 203      64.121  98.722  82.643  1.00 12.41              
ATOM   2899  HA  SER A 203      65.079  99.230  82.742  1.00 12.41              
ATOM   2900  CB  SER A 203      64.449  97.232  82.456  1.00 12.41              
ATOM   2901  HB1 SER A 203      65.113  97.112  81.599  1.00 12.41              
ATOM   2902  HB2 SER A 203      63.532  96.667  82.276  1.00 12.41              
ATOM   2903  OG  SER A 203      65.087  96.724  83.615  1.00 12.41              
ATOM   2904  HG  SER A 203      64.414  96.615  84.307  1.00 12.41              
ATOM   2905  C   SER A 203      63.407  99.310  81.430  1.00 12.41              
ATOM   2906  O   SER A 203      62.687  98.636  80.692  1.00 12.41              
ATOM   2907  N   LYS A 204      63.603 100.619  81.269  1.00 12.28              
ATOM   2908  H   LYS A 204      64.216 101.042  81.949  1.00 12.28              
ATOM   2909  CA  LYS A 204      62.987 101.547  80.309  1.00 12.28              
ATOM   2910  HA  LYS A 204      61.905 101.406  80.332  1.00 12.28              
ATOM   2911  CB  LYS A 204      63.302 102.996  80.790  1.00 12.28              
ATOM   2912  HB1 LYS A 204      62.637 103.667  80.242  1.00 12.28              
ATOM   2913  HB2 LYS A 204      64.321 103.260  80.501  1.00 12.28              
ATOM   2914  CG  LYS A 204      63.135 103.310  82.301  1.00 12.28              
ATOM   2915  HG1 LYS A 204      62.354 102.674  82.721  1.00 12.28              
ATOM   2916  HG2 LYS A 204      62.800 104.344  82.391  1.00 12.28              
ATOM   2917  CD  LYS A 204      64.432 103.169  83.134  1.00 12.28              
ATOM   2918  HD1 LYS A 204      65.189 103.846  82.733  1.00 12.28              
ATOM   2919  HD2 LYS A 204      64.806 102.152  83.046  1.00 12.28              
ATOM   2920  CE  LYS A 204      64.194 103.505  84.621  1.00 12.28              
ATOM   2921  HE1 LYS A 204      63.283 102.997  84.947  1.00 12.28              
ATOM   2922  HE2 LYS A 204      64.026 104.583  84.714  1.00 12.28              
ATOM   2923  NZ  LYS A 204      65.321 103.086  85.502  1.00 12.28              
ATOM   2924  HZ1 LYS A 204      66.206 103.506  85.241  1.00 12.28              
ATOM   2925  HZ2 LYS A 204      65.150 103.323  86.471  1.00 12.28              
ATOM   2926  HZ3 LYS A 204      65.442 102.069  85.487  1.00 12.28              
ATOM   2927  C   LYS A 204      63.424 101.334  78.850  1.00 12.28              
ATOM   2928  O   LYS A 204      63.679 102.312  78.155  1.00 12.28              
ATOM   2929  N   ARG A 205      63.581 100.082  78.388  1.00 12.16              
ATOM   2930  H   ARG A 205      63.357  99.327  79.023  1.00 12.16              
ATOM   2931  CA  ARG A 205      63.964  99.762  76.997  1.00 12.16              
ATOM   2932  HA  ARG A 205      64.712 100.513  76.728  1.00 12.16              
ATOM   2933  CB  ARG A 205      64.759  98.443  76.847  1.00 12.16              
ATOM   2934  HB1 ARG A 205      65.679  98.559  77.422  1.00 12.16              
ATOM   2935  HB2 ARG A 205      65.052  98.352  75.799  1.00 12.16              
ATOM   2936  CG  ARG A 205      64.107  97.120  77.283  1.00 12.16              
ATOM   2937  HG1 ARG A 205      63.227  96.917  76.671  1.00 12.16              
ATOM   2938  HG2 ARG A 205      63.793  97.208  78.323  1.00 12.16              
ATOM   2939  CD  ARG A 205      65.107  95.944  77.170  1.00 12.16              
ATOM   2940  HD1 ARG A 205      64.671  95.078  77.671  1.00 12.16              
ATOM   2941  HD2 ARG A 205      66.025  96.211  77.694  1.00 12.16              
ATOM   2942  NE  ARG A 205      65.400  95.574  75.767  1.00 12.16              
ATOM   2943  HE  ARG A 205      64.626  95.637  75.130  1.00 12.16              
ATOM   2944  CZ  ARG A 205      66.541  95.160  75.229  1.00 12.16              
ATOM   2945  NH1 ARG A 205      67.660  94.986  75.881  1.00 12.16              
ATOM   2946 1HH1 ARG A 205      67.710  95.196  76.860  1.00 12.16              
ATOM   2947 2HH1 ARG A 205      68.511  94.745  75.380  1.00 12.16              
ATOM   2948  NH2 ARG A 205      66.599  94.916  73.954  1.00 12.16              
ATOM   2949 1HH2 ARG A 205      65.810  95.042  73.322  1.00 12.16              
ATOM   2950 2HH2 ARG A 205      67.478  94.614  73.580  1.00 12.16              
ATOM   2951  C   ARG A 205      62.873 100.033  75.955  1.00 12.16              
ATOM   2952  O   ARG A 205      62.304  99.115  75.367  1.00 12.16              
ATOM   2953  N   LEU A 206      62.589 101.328  75.808  1.00 11.86              
ATOM   2954  H   LEU A 206      63.127 101.966  76.380  1.00 11.86              
ATOM   2955  CA  LEU A 206      61.646 101.953  74.891  1.00 11.86              
ATOM   2956  HA  LEU A 206      60.653 101.577  75.130  1.00 11.86              
ATOM   2957  CB  LEU A 206      61.661 103.475  75.149  1.00 11.86              
ATOM   2958  HB1 LEU A 206      62.553 103.906  74.690  1.00 11.86              
ATOM   2959  HB2 LEU A 206      61.742 103.634  76.226  1.00 11.86              
ATOM   2960  CG  LEU A 206      60.416 104.255  74.676  1.00 11.86              
ATOM   2961  HG  LEU A 206      59.536 103.845  75.171  1.00 11.86              
ATOM   2962  CD1 LEU A 206      60.567 105.715  75.100  1.00 11.86              
ATOM   2963 1HD1 LEU A 206      59.670 106.274  74.836  1.00 11.86              
ATOM   2964 2HD1 LEU A 206      60.704 105.778  76.179  1.00 11.86              
ATOM   2965 3HD1 LEU A 206      61.428 106.164  74.603  1.00 11.86              
ATOM   2966  CD2 LEU A 206      60.178 104.230  73.163  1.00 11.86              
ATOM   2967 1HD2 LEU A 206      59.445 104.990  72.890  1.00 11.86              
ATOM   2968 2HD2 LEU A 206      61.109 104.429  72.631  1.00 11.86              
ATOM   2969 3HD2 LEU A 206      59.769 103.269  72.869  1.00 11.86              
ATOM   2970  C   LEU A 206      61.985 101.596  73.448  1.00 11.86              
ATOM   2971  O   LEU A 206      63.085 101.847  72.955  1.00 11.86              
ATOM   2972  N   ARG A 207      61.000 101.006  72.780  1.00 11.81              
ATOM   2973  H   ARG A 207      60.145 100.803  73.279  1.00 11.81              
ATOM   2974  CA  ARG A 207      61.019 100.704  71.359  1.00 11.81              
ATOM   2975  HA  ARG A 207      61.725 101.366  70.856  1.00 11.81              
ATOM   2976  CB  ARG A 207      61.412  99.235  71.136  1.00 11.81              
ATOM   2977  HB1 ARG A 207      61.574  99.099  70.067  1.00 11.81              
ATOM   2978  HB2 ARG A 207      60.555  98.628  71.433  1.00 11.81              
ATOM   2979  CG  ARG A 207      62.644  98.687  71.874  1.00 11.81              
ATOM   2980  HG1 ARG A 207      62.684  99.073  72.885  1.00 11.81              
ATOM   2981  HG2 ARG A 207      63.558  98.988  71.360  1.00 11.81              
ATOM   2982  CD  ARG A 207      62.563  97.157  71.992  1.00 11.81              
ATOM   2983  HD1 ARG A 207      61.574  96.856  72.343  1.00 11.81              
ATOM   2984  HD2 ARG A 207      63.285  96.846  72.748  1.00 11.81              
ATOM   2985  NE  ARG A 207      62.904  96.471  70.737  1.00 11.81              
ATOM   2986  HE  ARG A 207      63.835  96.067  70.711  1.00 11.81              
ATOM   2987  CZ  ARG A 207      62.172  96.243  69.667  1.00 11.81              
ATOM   2988  NH1 ARG A 207      60.911  96.565  69.593  1.00 11.81              
ATOM   2989 1HH1 ARG A 207      60.497  97.135  70.309  1.00 11.81              
ATOM   2990 2HH1 ARG A 207      60.382  96.430  68.752  1.00 11.81              
ATOM   2991  NH2 ARG A 207      62.743  95.695  68.633  1.00 11.81              
ATOM   2992 1HH2 ARG A 207      63.733  95.469  68.703  1.00 11.81              
ATOM   2993 2HH2 ARG A 207      62.244  95.549  67.777  1.00 11.81              
ATOM   2994  C   ARG A 207      59.605 100.877  70.801  1.00 11.81              
ATOM   2995  O   ARG A 207      58.652 100.460  71.467  1.00 11.81              
ATOM   2996  N   PRO A 208      59.440 101.379  69.569  1.00 11.83              
ATOM   2997  CD  PRO A 208      60.436 102.054  68.745  1.00 11.83              
ATOM   2998  HD1 PRO A 208      61.375 101.499  68.719  1.00 11.83              
ATOM   2999  HD2 PRO A 208      60.602 103.061  69.129  1.00 11.83              
ATOM   3000  CG  PRO A 208      59.846 102.124  67.335  1.00 11.83              
ATOM   3001  HG1 PRO A 208      60.229 101.295  66.739  1.00 11.83              
ATOM   3002  HG2 PRO A 208      60.070 103.076  66.852  1.00 11.83              
ATOM   3003  CB  PRO A 208      58.343 101.943  67.558  1.00 11.83              
ATOM   3004  HB1 PRO A 208      57.850 101.523  66.681  1.00 11.83              
ATOM   3005  HB2 PRO A 208      57.897 102.905  67.818  1.00 11.83              
ATOM   3006  CA  PRO A 208      58.280 101.011  68.773  1.00 11.83              
ATOM   3007  HA  PRO A 208      57.353 101.176  69.324  1.00 11.83              
ATOM   3008  C   PRO A 208      58.394  99.521  68.374  1.00 11.83              
ATOM   3009  O   PRO A 208      59.426  98.881  68.577  1.00 11.83              
ATOM   3010  N   HIS A 209      57.333  98.947  67.801  1.00 12.18              
ATOM   3011  H   HIS A 209      56.575  99.554  67.529  1.00 12.18              
ATOM   3012  CA  HIS A 209      57.022  97.517  67.984  1.00 12.18              
ATOM   3013  HA  HIS A 209      56.078  97.335  67.467  1.00 12.18              
ATOM   3014  CB  HIS A 209      58.031  96.574  67.295  1.00 12.18              
ATOM   3015  HB1 HIS A 209      58.954  96.535  67.864  1.00 12.18              
ATOM   3016  HB2 HIS A 209      58.266  96.973  66.307  1.00 12.18              
ATOM   3017  CG  HIS A 209      57.537  95.157  67.123  1.00 12.18              
ATOM   3018  ND1 HIS A 209      57.495  94.181  68.123  1.00 12.18              
ATOM   3019  CE1 HIS A 209      57.002  93.077  67.533  1.00 12.18              
ATOM   3020  HE1 HIS A 209      56.840  92.131  68.036  1.00 12.18              
ATOM   3021  NE2 HIS A 209      56.738  93.310  66.236  1.00 12.18              
ATOM   3022  HE2 HIS A 209      56.346  92.641  65.582  1.00 12.18              
ATOM   3023  CD2 HIS A 209      57.086  94.612  65.956  1.00 12.18              
ATOM   3024  HD2 HIS A 209      57.029  95.108  64.995  1.00 12.18              
ATOM   3025  C   HIS A 209      56.732  97.233  69.463  1.00 12.18              
ATOM   3026  O   HIS A 209      57.493  96.587  70.179  1.00 12.18              
ATOM   3027  N   LEU A 210      55.626  97.823  69.929  1.00 12.32              
ATOM   3028  H   LEU A 210      55.096  98.389  69.287  1.00 12.32              
ATOM   3029  CA  LEU A 210      55.126  97.767  71.304  1.00 12.32              
ATOM   3030  HA  LEU A 210      55.827  98.303  71.945  1.00 12.32              
ATOM   3031  CB  LEU A 210      53.768  98.506  71.324  1.00 12.32              
ATOM   3032  HB1 LEU A 210      53.110  98.024  70.598  1.00 12.32              
ATOM   3033  HB2 LEU A 210      53.928  99.534  70.993  1.00 12.32              
ATOM   3034  CG  LEU A 210      53.023  98.541  72.675  1.00 12.32              
ATOM   3035  HG  LEU A 210      52.851  97.525  73.029  1.00 12.32              
ATOM   3036  CD1 LEU A 210      53.800  99.315  73.739  1.00 12.32              
ATOM   3037 1HD1 LEU A 210      53.218  99.353  74.661  1.00 12.32              
ATOM   3038 2HD1 LEU A 210      54.737  98.811  73.950  1.00 12.32              
ATOM   3039 3HD1 LEU A 210      53.996 100.332  73.398  1.00 12.32              
ATOM   3040  CD2 LEU A 210      51.663  99.216  72.499  1.00 12.32              
ATOM   3041 1HD2 LEU A 210      51.128  99.218  73.449  1.00 12.32              
ATOM   3042 2HD2 LEU A 210      51.787 100.245  72.158  1.00 12.32              
ATOM   3043 3HD2 LEU A 210      51.066  98.664  71.773  1.00 12.32              
ATOM   3044  C   LEU A 210      54.987  96.345  71.855  1.00 12.32              
ATOM   3045  O   LEU A 210      55.245  96.139  73.037  1.00 12.32              
ATOM   3046  N   SER A 211      54.683  95.356  71.011  1.00 12.64              
ATOM   3047  H   SER A 211      54.412  95.582  70.065  1.00 12.64              
ATOM   3048  CA  SER A 211      54.641  93.930  71.373  1.00 12.64              
ATOM   3049  HA  SER A 211      53.903  93.793  72.160  1.00 12.64              
ATOM   3050  CB  SER A 211      54.187  93.099  70.166  1.00 12.64              
ATOM   3051  HB1 SER A 211      53.915  92.097  70.504  1.00 12.64              
ATOM   3052  HB2 SER A 211      55.008  93.019  69.454  1.00 12.64              
ATOM   3053  OG  SER A 211      53.081  93.703  69.520  1.00 12.64              
ATOM   3054  HG  SER A 211      52.649  93.039  68.970  1.00 12.64              
ATOM   3055  C   SER A 211      55.976  93.365  71.860  1.00 12.64              
ATOM   3056  O   SER A 211      56.004  92.230  72.306  1.00 12.64              
ATOM   3057  N   SER A 212      57.066  94.133  71.811  1.00 12.49              
ATOM   3058  H   SER A 212      57.015  95.006  71.298  1.00 12.49              
ATOM   3059  CA  SER A 212      58.340  93.790  72.447  1.00 12.49              
ATOM   3060  HA  SER A 212      58.365  92.728  72.698  1.00 12.49              
ATOM   3061  CB  SER A 212      59.488  94.078  71.470  1.00 12.49              
ATOM   3062  HB1 SER A 212      60.432  93.833  71.959  1.00 12.49              
ATOM   3063  HB2 SER A 212      59.491  95.142  71.240  1.00 12.49              
ATOM   3064  OG  SER A 212      59.416  93.346  70.260  1.00 12.49              
ATOM   3065  HG  SER A 212      58.662  93.654  69.728  1.00 12.49              
ATOM   3066  C   SER A 212      58.632  94.585  73.727  1.00 12.49              
ATOM   3067  O   SER A 212      59.361  94.115  74.597  1.00 12.49              
ATOM   3068  N   LEU A 213      58.066  95.789  73.866  1.00 11.93              
ATOM   3069  H   LEU A 213      57.405  96.074  73.155  1.00 11.93              
ATOM   3070  CA  LEU A 213      58.186  96.649  75.051  1.00 11.93              
ATOM   3071  HA  LEU A 213      59.218  96.631  75.405  1.00 11.93              
ATOM   3072  CB  LEU A 213      57.841  98.088  74.604  1.00 11.93              
ATOM   3073  HB1 LEU A 213      56.807  98.114  74.268  1.00 11.93              
ATOM   3074  HB2 LEU A 213      58.463  98.304  73.734  1.00 11.93              
ATOM   3075  CG  LEU A 213      58.060  99.233  75.618  1.00 11.93              
ATOM   3076  HG  LEU A 213      59.054  99.141  76.058  1.00 11.93              
ATOM   3077  CD1 LEU A 213      57.978 100.571  74.882  1.00 11.93              
ATOM   3078 1HD1 LEU A 213      58.195 101.395  75.563  1.00 11.93              
ATOM   3079 2HD1 LEU A 213      58.697 100.590  74.068  1.00 11.93              
ATOM   3080 3HD1 LEU A 213      56.980 100.708  74.462  1.00 11.93              
ATOM   3081  CD2 LEU A 213      57.015  99.317  76.736  1.00 11.93              
ATOM   3082 1HD2 LEU A 213      57.118 100.260  77.275  1.00 11.93              
ATOM   3083 2HD2 LEU A 213      56.009  99.263  76.317  1.00 11.93              
ATOM   3084 3HD2 LEU A 213      57.149  98.521  77.459  1.00 11.93              
ATOM   3085  C   LEU A 213      57.291  96.152  76.194  1.00 11.93              
ATOM   3086  O   LEU A 213      57.698  96.136  77.361  1.00 11.93              
ATOM   3087  N   THR A 214      56.105  95.655  75.836  1.00 12.03              
ATOM   3088  H   THR A 214      55.841  95.750  74.860  1.00 12.03              
ATOM   3089  CA  THR A 214      55.249  94.821  76.690  1.00 12.03              
ATOM   3090  HA  THR A 214      55.127  95.349  77.635  1.00 12.03              
ATOM   3091  CB  THR A 214      53.842  94.659  76.099  1.00 12.03              
ATOM   3092  HB  THR A 214      53.510  95.627  75.722  1.00 12.03              
ATOM   3093  CG2 THR A 214      53.763  93.637  74.967  1.00 12.03              
ATOM   3094 1HG2 THR A 214      52.809  93.746  74.452  1.00 12.03              
ATOM   3095 2HG2 THR A 214      54.574  93.812  74.267  1.00 12.03              
ATOM   3096 3HG2 THR A 214      53.841  92.621  75.355  1.00 12.03              
ATOM   3097  OG1 THR A 214      52.968  94.257  77.123  1.00 12.03              
ATOM   3098  HG1 THR A 214      53.313  93.435  77.499  1.00 12.03              
ATOM   3099  C   THR A 214      55.859  93.458  77.033  1.00 12.03              
ATOM   3100  O   THR A 214      55.318  92.742  77.871  1.00 12.03              
ATOM   3101  N   ALA A 215      57.001  93.145  76.416  1.00 12.41              
ATOM   3102  H   ALA A 215      57.355  93.802  75.741  1.00 12.41              
ATOM   3103  CA  ALA A 215      57.908  92.063  76.754  1.00 12.41              
ATOM   3104  HA  ALA A 215      58.564  91.920  75.894  1.00 12.41              
ATOM   3105  CB  ALA A 215      58.816  92.549  77.893  1.00 12.41              
ATOM   3106  HB1 ALA A 215      59.576  91.796  78.105  1.00 12.41              
ATOM   3107  HB2 ALA A 215      59.309  93.477  77.606  1.00 12.41              
ATOM   3108  HB3 ALA A 215      58.228  92.715  78.797  1.00 12.41              
ATOM   3109  C   ALA A 215      57.273  90.692  77.007  1.00 12.41              
ATOM   3110  O   ALA A 215      57.202  90.256  78.152  1.00 12.41              
ATOM   3111  N   PRO A 216      56.825  90.013  75.943  1.00 12.68              
ATOM   3112  CD  PRO A 216      56.596  90.552  74.611  1.00 12.68              
ATOM   3113  HD1 PRO A 216      57.532  90.853  74.139  1.00 12.68              
ATOM   3114  HD2 PRO A 216      55.918  91.401  74.685  1.00 12.68              
ATOM   3115  CG  PRO A 216      55.923  89.450  73.793  1.00 12.68              
ATOM   3116  HG1 PRO A 216      56.667  88.921  73.197  1.00 12.68              
ATOM   3117  HG2 PRO A 216      55.136  89.845  73.150  1.00 12.68              
ATOM   3118  CB  PRO A 216      55.349  88.528  74.869  1.00 12.68              
ATOM   3119  HB1 PRO A 216      55.240  87.504  74.509  1.00 12.68              
ATOM   3120  HB2 PRO A 216      54.381  88.914  75.190  1.00 12.68              
ATOM   3121  CA  PRO A 216      56.353  88.653  76.019  1.00 12.68              
ATOM   3122  HA  PRO A 216      55.809  88.498  76.949  1.00 12.68              
ATOM   3123  C   PRO A 216      57.451  87.612  75.899  1.00 12.68              
ATOM   3124  O   PRO A 216      57.954  87.353  74.805  1.00 12.68              
ATOM   3125  N   PRO A 217      57.802  86.953  77.008  1.00 13.28              
ATOM   3126  CD  PRO A 217      57.483  87.221  78.408  1.00 13.28              
ATOM   3127  HD1 PRO A 217      56.409  87.279  78.583  1.00 13.28              
ATOM   3128  HD2 PRO A 217      57.980  88.133  78.723  1.00 13.28              
ATOM   3129  CG  PRO A 217      58.086  86.070  79.210  1.00 13.28              
ATOM   3130  HG1 PRO A 217      57.345  85.281  79.321  1.00 13.28              
ATOM   3131  HG2 PRO A 217      58.451  86.400  80.183  1.00 13.28              
ATOM   3132  CB  PRO A 217      59.219  85.617  78.291  1.00 13.28              
ATOM   3133  HB1 PRO A 217      59.546  84.601  78.479  1.00 13.28              
ATOM   3134  HB2 PRO A 217      60.066  86.296  78.403  1.00 13.28              
ATOM   3135  CA  PRO A 217      58.618  85.786  76.899  1.00 13.28              
ATOM   3136  HA  PRO A 217      59.431  85.950  76.190  1.00 13.28              
ATOM   3137  C   PRO A 217      57.819  84.583  76.459  1.00 13.28              
ATOM   3138  O   PRO A 217      56.704  84.302  76.924  1.00 13.28              
ATOM   3139  N   ALA A 218      58.445  83.887  75.546  1.00 12.93              
ATOM   3140  H   ALA A 218      59.343  84.212  75.237  1.00 12.93              
ATOM   3141  CA  ALA A 218      57.762  82.979  74.685  1.00 12.93              
ATOM   3142  HA  ALA A 218      56.751  82.777  75.059  1.00 12.93              
ATOM   3143  CB  ALA A 218      57.601  83.619  73.299  1.00 12.93              
ATOM   3144  HB1 ALA A 218      57.082  82.946  72.625  1.00 12.93              
ATOM   3145  HB2 ALA A 218      57.024  84.534  73.384  1.00 12.93              
ATOM   3146  HB3 ALA A 218      58.563  83.866  72.873  1.00 12.93              
ATOM   3147  C   ALA A 218      58.488  81.626  74.613  1.00 12.93              
ATOM   3148  O   ALA A 218      59.331  81.350  73.807  1.00 12.93              
ATOM   3149  N   MET A 219      58.133  80.827  75.656  1.00 12.80              
ATOM   3150  H   MET A 219      57.371  81.157  76.153  1.00 12.80              
ATOM   3151  CA  MET A 219      59.064  79.967  76.319  1.00 12.80              
ATOM   3152  HA  MET A 219      59.957  79.845  75.783  1.00 12.80              
ATOM   3153  CB  MET A 219      59.522  80.632  77.640  1.00 12.80              
ATOM   3154  HB1 MET A 219      60.166  81.454  77.362  1.00 12.80              
ATOM   3155  HB2 MET A 219      60.116  79.920  78.211  1.00 12.80              
ATOM   3156  CG  MET A 219      58.388  81.184  78.520  1.00 12.80              
ATOM   3157  HG1 MET A 219      57.883  80.361  79.014  1.00 12.80              
ATOM   3158  HG2 MET A 219      57.663  81.714  77.913  1.00 12.80              
ATOM   3159  SD  MET A 219      58.996  82.347  79.756  1.00 12.80              
ATOM   3160  CE  MET A 219      57.454  82.767  80.588  1.00 12.80              
ATOM   3161  HE1 MET A 219      56.755  83.146  79.846  1.00 12.80              
ATOM   3162  HE2 MET A 219      57.045  81.881  81.071  1.00 12.80              
ATOM   3163  HE3 MET A 219      57.624  83.537  81.337  1.00 12.80              
ATOM   3164  C   MET A 219      58.451  78.600  76.523  1.00 12.80              
ATOM   3165  O   MET A 219      57.828  78.324  77.552  1.00 12.80              
ATOM   3166  N   PRO A 220      58.592  77.747  75.515  1.00 12.91              
ATOM   3167  CD  PRO A 220      58.966  78.014  74.124  1.00 12.91              
ATOM   3168  HD1 PRO A 220      59.839  78.661  74.044  1.00 12.91              
ATOM   3169  HD2 PRO A 220      58.123  78.448  73.589  1.00 12.91              
ATOM   3170  CG  PRO A 220      59.296  76.651  73.510  1.00 12.91              
ATOM   3171  HG1 PRO A 220      60.370  76.478  73.550  1.00 12.91              
ATOM   3172  HG2 PRO A 220      58.924  76.574  72.490  1.00 12.91              
ATOM   3173  CB  PRO A 220      58.600  75.662  74.443  1.00 12.91              
ATOM   3174  HB1 PRO A 220      59.091  74.695  74.442  1.00 12.91              
ATOM   3175  HB2 PRO A 220      57.552  75.580  74.166  1.00 12.91              
ATOM   3176  CA  PRO A 220      58.692  76.361  75.802  1.00 12.91              
ATOM   3177  HA  PRO A 220      57.843  76.029  76.415  1.00 12.91              
ATOM   3178  C   PRO A 220      60.063  75.968  76.557  1.00 12.91              
ATOM   3179  O   PRO A 220      60.901  76.853  76.553  1.00 12.91              
ATOM   3180  N   PRO A 221      60.429  74.740  77.152  1.00 12.91              
ATOM   3181  CD  PRO A 221      61.754  74.704  77.812  1.00 12.91              
ATOM   3182  HD1 PRO A 221      61.711  75.382  78.665  1.00 12.91              
ATOM   3183  HD2 PRO A 221      62.512  75.067  77.117  1.00 12.91              
ATOM   3184  CG  PRO A 221      62.038  73.288  78.254  1.00 12.91              
ATOM   3185  HG1 PRO A 221      62.679  73.250  79.125  1.00 12.91              
ATOM   3186  HG2 PRO A 221      62.517  72.721  77.465  1.00 12.91              
ATOM   3187  CB  PRO A 221      60.659  72.730  78.539  1.00 12.91              
ATOM   3188  HB1 PRO A 221      60.298  73.099  79.506  1.00 12.91              
ATOM   3189  HB2 PRO A 221      60.627  71.636  78.484  1.00 12.91              
ATOM   3190  CA  PRO A 221      59.837  73.359  77.413  1.00 12.91              
ATOM   3191  HA  PRO A 221      59.977  72.790  76.518  1.00 12.91              
ATOM   3192  C   PRO A 221      58.383  73.440  77.749  1.00 12.91              
ATOM   3193  O   PRO A 221      57.908  74.380  78.373  1.00 12.91              
ATOM   3194  N   SER A 222      57.686  72.405  77.341  1.00 13.10              
ATOM   3195  H   SER A 222      58.101  71.615  76.898  1.00 13.10              
ATOM   3196  CA  SER A 222      56.330  72.244  77.797  1.00 13.10              
ATOM   3197  HA  SER A 222      56.258  72.647  78.806  1.00 13.10              
ATOM   3198  CB  SER A 222      55.335  73.041  76.940  1.00 13.10              
ATOM   3199  HB1 SER A 222      55.716  74.046  76.762  1.00 13.10              
ATOM   3200  HB2 SER A 222      54.394  73.139  77.482  1.00 13.10              
ATOM   3201  OG  SER A 222      55.059  72.417  75.699  1.00 13.10              
ATOM   3202  HG  SER A 222      54.099  72.440  75.567  1.00 13.10              
ATOM   3203  C   SER A 222      55.951  70.755  77.943  1.00 13.10              
ATOM   3204  O   SER A 222      56.821  69.880  78.002  1.00 13.10              
ATOM   3205  N   ALA A 223      54.672  70.454  78.133  1.00 13.35              
ATOM   3206  H   ALA A 223      54.008  71.164  77.884  1.00 13.35              
ATOM   3207  CA  ALA A 223      54.263  69.533  79.203  1.00 13.35              
ATOM   3208  HA  ALA A 223      54.886  69.774  80.059  1.00 13.35              
ATOM   3209  CB  ALA A 223      52.827  69.925  79.536  1.00 13.35              
ATOM   3210  HB1 ALA A 223      52.419  69.244  80.276  1.00 13.35              
ATOM   3211  HB2 ALA A 223      52.771  70.935  79.943  1.00 13.35              
ATOM   3212  HB3 ALA A 223      52.183  69.875  78.658  1.00 13.35              
ATOM   3213  C   ALA A 223      54.381  68.036  78.967  1.00 13.35              
ATOM   3214  O   ALA A 223      55.167  67.352  79.606  1.00 13.35              
ATOM   3215  N   THR A 224      53.588  67.524  78.040  1.00 13.32              
ATOM   3216  H   THR A 224      52.902  68.105  77.594  1.00 13.32              
ATOM   3217  CA  THR A 224      53.639  66.132  77.571  1.00 13.32              
ATOM   3218  HA  THR A 224      53.584  65.445  78.407  1.00 13.32              
ATOM   3219  CB  THR A 224      52.448  65.914  76.592  1.00 13.32              
ATOM   3220  HB  THR A 224      52.783  66.194  75.594  1.00 13.32              
ATOM   3221  CG2 THR A 224      51.893  64.479  76.503  1.00 13.32              
ATOM   3222 1HG2 THR A 224      51.320  64.264  77.399  1.00 13.32              
ATOM   3223 2HG2 THR A 224      51.254  64.439  75.621  1.00 13.32              
ATOM   3224 3HG2 THR A 224      52.723  63.787  76.390  1.00 13.32              
ATOM   3225  OG1 THR A 224      51.352  66.736  76.908  1.00 13.32              
ATOM   3226  HG1 THR A 224      50.863  66.316  77.621  1.00 13.32              
ATOM   3227  C   THR A 224      54.917  65.848  76.757  1.00 13.32              
ATOM   3228  O   THR A 224      55.069  64.780  76.196  1.00 13.32              
ATOM   3229  N   ALA A 225      55.776  66.867  76.559  1.00 13.05              
ATOM   3230  H   ALA A 225      55.777  67.662  77.191  1.00 13.05              
ATOM   3231  CA  ALA A 225      56.219  67.180  75.219  1.00 13.05              
ATOM   3232  HA  ALA A 225      55.595  66.651  74.515  1.00 13.05              
ATOM   3233  CB  ALA A 225      55.993  68.668  74.932  1.00 13.05              
ATOM   3234  HB1 ALA A 225      56.168  68.878  73.880  1.00 13.05              
ATOM   3235  HB2 ALA A 225      54.968  68.924  75.176  1.00 13.05              
ATOM   3236  HB3 ALA A 225      56.662  69.280  75.529  1.00 13.05              
ATOM   3237  C   ALA A 225      57.697  66.796  74.958  1.00 13.05              
ATOM   3238  O   ALA A 225      58.617  67.344  75.541  1.00 13.05              
ATOM   3239  N   PRO A 226      57.911  65.977  73.906  1.00 12.57              
ATOM   3240  CD  PRO A 226      57.072  64.857  73.522  1.00 12.57              
ATOM   3241  HD1 PRO A 226      56.104  65.196  73.154  1.00 12.57              
ATOM   3242  HD2 PRO A 226      56.933  64.148  74.338  1.00 12.57              
ATOM   3243  CG  PRO A 226      57.815  64.189  72.374  1.00 12.57              
ATOM   3244  HG1 PRO A 226      57.136  63.648  71.715  1.00 12.57              
ATOM   3245  HG2 PRO A 226      58.597  63.551  72.779  1.00 12.57              
ATOM   3246  CB  PRO A 226      58.430  65.407  71.686  1.00 12.57              
ATOM   3247  HB1 PRO A 226      57.649  65.874  71.088  1.00 12.57              
ATOM   3248  HB2 PRO A 226      59.268  65.147  71.056  1.00 12.57              
ATOM   3249  CA  PRO A 226      58.853  66.318  72.858  1.00 12.57              
ATOM   3250  HA  PRO A 226      59.858  66.030  73.159  1.00 12.57              
ATOM   3251  C   PRO A 226      58.825  67.776  72.470  1.00 12.57              
ATOM   3252  O   PRO A 226      58.012  68.219  71.655  1.00 12.57              
ATOM   3253  N   GLY A 227      59.731  68.537  73.066  1.00 13.36              
ATOM   3254  H   GLY A 227      60.227  68.165  73.858  1.00 13.36              
ATOM   3255  CA  GLY A 227      59.852  69.942  72.734  1.00 13.36              
ATOM   3256  HA1 GLY A 227      60.660  70.367  73.327  1.00 13.36              
ATOM   3257  HA2 GLY A 227      58.930  70.452  73.013  1.00 13.36              
ATOM   3258  C   GLY A 227      60.143  70.221  71.300  1.00 13.36              
ATOM   3259  O   GLY A 227      59.656  71.203  70.741  1.00 13.36              
ATOM   3260  N   GLY A 228      60.919  69.343  70.689  1.00 12.56              
ATOM   3261  H   GLY A 228      61.279  68.588  71.244  1.00 12.56              
ATOM   3262  CA  GLY A 228      61.450  69.593  69.391  1.00 12.56              
ATOM   3263  HA1 GLY A 228      60.697  70.027  68.752  1.00 12.56              
ATOM   3264  HA2 GLY A 228      61.742  68.657  68.953  1.00 12.56              
ATOM   3265  C   GLY A 228      62.655  70.487  69.389  1.00 12.56              
ATOM   3266  O   GLY A 228      63.173  70.896  70.431  1.00 12.56              
ATOM   3267  N   LEU A 229      63.056  70.787  68.178  1.00 13.54              
ATOM   3268  H   LEU A 229      62.570  70.460  67.365  1.00 13.54              
ATOM   3269  CA  LEU A 229      63.891  71.955  67.981  1.00 13.54              
ATOM   3270  HA  LEU A 229      64.627  71.995  68.783  1.00 13.54              
ATOM   3271  CB  LEU A 229      64.621  71.881  66.642  1.00 13.54              
ATOM   3272  HB1 LEU A 229      65.013  72.865  66.369  1.00 13.54              
ATOM   3273  HB2 LEU A 229      63.966  71.571  65.826  1.00 13.54              
ATOM   3274  CG  LEU A 229      65.891  70.964  66.593  1.00 13.54              
ATOM   3275  HG  LEU A 229      66.478  71.204  67.478  1.00 13.54              
ATOM   3276  CD1 LEU A 229      65.535  69.487  66.593  1.00 13.54              
ATOM   3277 1HD1 LEU A 229      66.437  68.892  66.458  1.00 13.54              
ATOM   3278 2HD1 LEU A 229      65.102  69.193  67.546  1.00 13.54              
ATOM   3279 3HD1 LEU A 229      64.835  69.256  65.792  1.00 13.54              
ATOM   3280  CD2 LEU A 229      66.707  71.259  65.350  1.00 13.54              
ATOM   3281 1HD2 LEU A 229      67.611  70.655  65.337  1.00 13.54              
ATOM   3282 2HD2 LEU A 229      66.147  71.055  64.438  1.00 13.54              
ATOM   3283 3HD2 LEU A 229      67.025  72.300  65.320  1.00 13.54              
ATOM   3284  C   LEU A 229      63.063  73.243  68.036  1.00 13.54              
ATOM   3285  O   LEU A 229      61.911  73.275  67.636  1.00 13.54              
ATOM   3286  N   SER A 230      63.825  74.253  68.385  1.00 12.98              
ATOM   3287  H   SER A 230      64.728  74.130  68.830  1.00 12.98              
ATOM   3288  CA  SER A 230      63.700  75.592  67.838  1.00 12.98              
ATOM   3289  HA  SER A 230      63.305  75.556  66.833  1.00 12.98              
ATOM   3290  CB  SER A 230      62.788  76.464  68.721  1.00 12.98              
ATOM   3291  HB1 SER A 230      62.739  77.489  68.342  1.00 12.98              
ATOM   3292  HB2 SER A 230      63.173  76.505  69.743  1.00 12.98              
ATOM   3293  OG  SER A 230      61.439  75.994  68.806  1.00 12.98              
ATOM   3294  HG  SER A 230      60.980  76.521  69.467  1.00 12.98              
ATOM   3295  C   SER A 230      65.071  76.242  67.850  1.00 12.98              
ATOM   3296  O   SER A 230      65.822  76.120  68.786  1.00 12.98              
ATOM   3297  N   THR A 231      65.309  76.985  66.781  1.00 13.86              
ATOM   3298  H   THR A 231      64.612  77.064  66.049  1.00 13.86              
ATOM   3299  CA  THR A 231      66.239  78.083  66.918  1.00 13.86              
ATOM   3300  HA  THR A 231      67.095  77.746  67.501  1.00 13.86              
ATOM   3301  CB  THR A 231      66.784  78.486  65.536  1.00 13.86              
ATOM   3302  HB  THR A 231      67.226  77.601  65.073  1.00 13.86              
ATOM   3303  CG2 THR A 231      65.750  79.070  64.572  1.00 13.86              
ATOM   3304 1HG2 THR A 231      66.227  79.278  63.615  1.00 13.86              
ATOM   3305 2HG2 THR A 231      64.943  78.357  64.412  1.00 13.86              
ATOM   3306 3HG2 THR A 231      65.338  79.996  64.971  1.00 13.86              
ATOM   3307  OG1 THR A 231      67.796  79.445  65.700  1.00 13.86              
ATOM   3308  HG1 THR A 231      68.399  79.363  64.957  1.00 13.86              
ATOM   3309  C   THR A 231      65.599  79.232  67.633  1.00 13.86              
ATOM   3310  O   THR A 231      64.395  79.446  67.537  1.00 13.86              
ATOM   3311  N   THR A 232      66.424  79.984  68.340  1.00 13.09              
ATOM   3312  H   THR A 232      67.420  79.828  68.286  1.00 13.09              
ATOM   3313  CA  THR A 232      65.978  81.214  68.946  1.00 13.09              
ATOM   3314  HA  THR A 232      65.127  81.588  68.378  1.00 13.09              
ATOM   3315  CB  THR A 232      65.518  81.043  70.411  1.00 13.09              
ATOM   3316  HB  THR A 232      65.117  81.999  70.748  1.00 13.09              
ATOM   3317  CG2 THR A 232      64.441  79.982  70.649  1.00 13.09              
ATOM   3318 1HG2 THR A 232      64.146  79.993  71.699  1.00 13.09              
ATOM   3319 2HG2 THR A 232      63.567  80.208  70.037  1.00 13.09              
ATOM   3320 3HG2 THR A 232      64.815  78.991  70.390  1.00 13.09              
ATOM   3321  OG1 THR A 232      66.602  80.716  71.243  1.00 13.09              
ATOM   3322  HG1 THR A 232      66.636  79.755  71.282  1.00 13.09              
ATOM   3323  C   THR A 232      67.052  82.264  68.888  1.00 13.09              
ATOM   3324  O   THR A 232      68.252  81.988  68.806  1.00 13.09              
ATOM   3325  N   GLY A 233      66.593  83.503  68.992  1.00 13.14              
ATOM   3326  H   GLY A 233      65.595  83.640  69.051  1.00 13.14              
ATOM   3327  CA  GLY A 233      67.445  84.656  69.174  1.00 13.14              
ATOM   3328  HA1 GLY A 233      67.027  85.499  68.623  1.00 13.14              
ATOM   3329  HA2 GLY A 233      68.437  84.447  68.775  1.00 13.14              
ATOM   3330  C   GLY A 233      67.596  85.057  70.630  1.00 13.14              
ATOM   3331  O   GLY A 233      67.523  86.251  70.925  1.00 13.14              
ATOM   3332  N   VAL A 234      67.698  84.076  71.529  1.00 12.67              
ATOM   3333  H   VAL A 234      67.756  83.124  71.191  1.00 12.67              
ATOM   3334  CA  VAL A 234      67.529  84.273  72.970  1.00 12.67              
ATOM   3335  HA  VAL A 234      66.496  84.606  73.084  1.00 12.67              
ATOM   3336  CB  VAL A 234      67.559  82.949  73.768  1.00 12.67              
ATOM   3337  HB  VAL A 234      66.741  82.334  73.393  1.00 12.67              
ATOM   3338  CG1 VAL A 234      68.843  82.142  73.614  1.00 12.67              
ATOM   3339 1HG1 VAL A 234      68.725  81.172  74.098  1.00 12.67              
ATOM   3340 2HG1 VAL A 234      69.050  81.973  72.558  1.00 12.67              
ATOM   3341 3HG1 VAL A 234      69.666  82.673  74.087  1.00 12.67              
ATOM   3342  CG2 VAL A 234      67.312  83.155  75.266  1.00 12.67              
ATOM   3343 1HG2 VAL A 234      67.286  82.186  75.766  1.00 12.67              
ATOM   3344 2HG2 VAL A 234      68.101  83.758  75.712  1.00 12.67              
ATOM   3345 3HG2 VAL A 234      66.346  83.636  75.415  1.00 12.67              
ATOM   3346  C   VAL A 234      68.387  85.402  73.563  1.00 12.67              
ATOM   3347  O   VAL A 234      69.595  85.283  73.798  1.00 12.67              
ATOM   3348  N   GLY A 235      67.691  86.504  73.851  1.00 12.77              
ATOM   3349  H   GLY A 235      66.759  86.543  73.468  1.00 12.77              
ATOM   3350  CA  GLY A 235      67.886  87.284  75.066  1.00 12.77              
ATOM   3351  HA1 GLY A 235      67.504  88.295  74.927  1.00 12.77              
ATOM   3352  HA2 GLY A 235      68.950  87.342  75.298  1.00 12.77              
ATOM   3353  C   GLY A 235      67.140  86.633  76.219  1.00 12.77              
ATOM   3354  O   GLY A 235      66.038  86.123  76.037  1.00 12.77              
ATOM   3355  N   GLY A 236      67.751  86.617  77.397  1.00 12.94              
ATOM   3356  H   GLY A 236      68.641  87.082  77.492  1.00 12.94              
ATOM   3357  CA  GLY A 236      67.327  85.717  78.461  1.00 12.94              
ATOM   3358  HA1 GLY A 236      67.799  84.744  78.322  1.00 12.94              
ATOM   3359  HA2 GLY A 236      66.246  85.578  78.427  1.00 12.94              
ATOM   3360  C   GLY A 236      67.685  86.237  79.837  1.00 12.94              
ATOM   3361  O   GLY A 236      68.451  85.608  80.566  1.00 12.94              
ATOM   3362  N   SER A 237      67.132  87.402  80.161  1.00 12.80              
ATOM   3363  H   SER A 237      66.669  87.927  79.430  1.00 12.80              
ATOM   3364  CA  SER A 237      67.120  88.030  81.482  1.00 12.80              
ATOM   3365  HA  SER A 237      68.155  88.229  81.762  1.00 12.80              
ATOM   3366  CB  SER A 237      66.419  89.396  81.374  1.00 12.80              
ATOM   3367  HB1 SER A 237      66.585  89.959  82.293  1.00 12.80              
ATOM   3368  HB2 SER A 237      65.347  89.249  81.237  1.00 12.80              
ATOM   3369  OG  SER A 237      66.931  90.126  80.262  1.00 12.80              
ATOM   3370  HG  SER A 237      66.648  91.044  80.335  1.00 12.80              
ATOM   3371  C   SER A 237      66.522  87.148  82.582  1.00 12.80              
ATOM   3372  O   SER A 237      65.411  87.389  83.049  1.00 12.80              
ATOM   3373  N   ARG A 238      67.251  86.101  82.987  1.00 12.79              
ATOM   3374  H   ARG A 238      68.106  85.921  82.469  1.00 12.79              
ATOM   3375  CA  ARG A 238      66.876  85.176  84.062  1.00 12.79              
ATOM   3376  HA  ARG A 238      65.823  84.922  83.914  1.00 12.79              
ATOM   3377  CB  ARG A 238      67.655  83.850  84.004  1.00 12.79              
ATOM   3378  HB1 ARG A 238      67.276  83.219  84.811  1.00 12.79              
ATOM   3379  HB2 ARG A 238      68.713  84.042  84.191  1.00 12.79              
ATOM   3380  CG  ARG A 238      67.507  83.078  82.675  1.00 12.79              
ATOM   3381  HG1 ARG A 238      68.222  83.476  81.958  1.00 12.79              
ATOM   3382  HG2 ARG A 238      66.502  83.222  82.275  1.00 12.79              
ATOM   3383  CD  ARG A 238      67.752  81.566  82.829  1.00 12.79              
ATOM   3384  HD1 ARG A 238      67.884  81.122  81.840  1.00 12.79              
ATOM   3385  HD2 ARG A 238      66.862  81.124  83.284  1.00 12.79              
ATOM   3386  NE  ARG A 238      68.932  81.286  83.672  1.00 12.79              
ATOM   3387  HE  ARG A 238      69.600  82.032  83.756  1.00 12.79              
ATOM   3388  CZ  ARG A 238      69.067  80.276  84.511  1.00 12.79              
ATOM   3389  NH1 ARG A 238      68.337  79.201  84.468  1.00 12.79              
ATOM   3390 1HH1 ARG A 238      67.746  79.015  83.665  1.00 12.79              
ATOM   3391 2HH1 ARG A 238      68.479  78.445  85.112  1.00 12.79              
ATOM   3392  NH2 ARG A 238      69.945  80.342  85.468  1.00 12.79              
ATOM   3393 1HH2 ARG A 238      70.513  81.159  85.586  1.00 12.79              
ATOM   3394 2HH2 ARG A 238      69.968  79.615  86.161  1.00 12.79              
ATOM   3395  C   ARG A 238      66.925  85.820  85.450  1.00 12.79              
ATOM   3396  O   ARG A 238      67.773  85.488  86.274  1.00 12.79              
ATOM   3397  N   CYS A 239      66.022  86.770  85.668  1.00 12.66              
ATOM   3398  H   CYS A 239      65.422  87.028  84.894  1.00 12.66              
ATOM   3399  CA  CYS A 239      65.820  87.448  86.930  1.00 12.66              
ATOM   3400  HA  CYS A 239      66.759  87.930  87.213  1.00 12.66              
ATOM   3401  CB  CYS A 239      64.759  88.544  86.745  1.00 12.66              
ATOM   3402  HB1 CYS A 239      63.782  88.093  86.551  1.00 12.66              
ATOM   3403  HB2 CYS A 239      65.030  89.179  85.899  1.00 12.66              
ATOM   3404  SG  CYS A 239      64.668  89.574  88.240  1.00 12.66              
ATOM   3405  HG  CYS A 239      63.935  88.734  88.985  1.00 12.66              
ATOM   3406  C   CYS A 239      65.432  86.456  88.028  1.00 12.66              
ATOM   3407  O   CYS A 239      64.407  85.776  87.949  1.00 12.66              
ATOM   3408  N   ARG A 240      66.254  86.407  89.072  1.00 12.77              
ATOM   3409  H   ARG A 240      67.086  86.981  89.048  1.00 12.77              
ATOM   3410  CA  ARG A 240      66.016  85.626  90.277  1.00 12.77              
ATOM   3411  HA  ARG A 240      64.972  85.305  90.312  1.00 12.77              
ATOM   3412  CB  ARG A 240      66.886  84.349  90.280  1.00 12.77              
ATOM   3413  HB1 ARG A 240      67.926  84.656  90.154  1.00 12.77              
ATOM   3414  HB2 ARG A 240      66.623  83.744  89.411  1.00 12.77              
ATOM   3415  CG  ARG A 240      66.830  83.448  91.538  1.00 12.77              
ATOM   3416  HG1 ARG A 240      66.967  84.056  92.431  1.00 12.77              
ATOM   3417  HG2 ARG A 240      67.697  82.787  91.474  1.00 12.77              
ATOM   3418  CD  ARG A 240      65.587  82.551  91.741  1.00 12.77              
ATOM   3419  HD1 ARG A 240      65.291  82.125  90.781  1.00 12.77              
ATOM   3420  HD2 ARG A 240      64.764  83.147  92.138  1.00 12.77              
ATOM   3421  NE  ARG A 240      65.929  81.448  92.666  1.00 12.77              
ATOM   3422  HE  ARG A 240      66.922  81.275  92.801  1.00 12.77              
ATOM   3423  CZ  ARG A 240      65.194  80.590  93.360  1.00 12.77              
ATOM   3424  NH1 ARG A 240      63.894  80.527  93.324  1.00 12.77              
ATOM   3425 1HH1 ARG A 240      63.374  81.123  92.721  1.00 12.77              
ATOM   3426 2HH1 ARG A 240      63.434  79.799  93.886  1.00 12.77              
ATOM   3427  NH2 ARG A 240      65.786  79.728  94.124  1.00 12.77              
ATOM   3428 1HH2 ARG A 240      66.803  79.686  94.097  1.00 12.77              
ATOM   3429 2HH2 ARG A 240      65.216  78.997  94.552  1.00 12.77              
ATOM   3430  C   ARG A 240      66.248  86.531  91.466  1.00 12.77              
ATOM   3431  O   ARG A 240      67.374  86.732  91.897  1.00 12.77              
ATOM   3432  N   VAL A 241      65.150  87.081  91.947  1.00 12.61              
ATOM   3433  H   VAL A 241      64.275  86.847  91.503  1.00 12.61              
ATOM   3434  CA  VAL A 241      65.033  87.588  93.309  1.00 12.61              
ATOM   3435  HA  VAL A 241      65.918  87.301  93.879  1.00 12.61              
ATOM   3436  CB  VAL A 241      64.954  89.126  93.362  1.00 12.61              
ATOM   3437  HB  VAL A 241      64.979  89.427  94.404  1.00 12.61              
ATOM   3438  CG1 VAL A 241      66.177  89.779  92.703  1.00 12.61              
ATOM   3439 1HG1 VAL A 241      66.150  90.855  92.873  1.00 12.61              
ATOM   3440 2HG1 VAL A 241      67.088  89.379  93.151  1.00 12.61              
ATOM   3441 3HG1 VAL A 241      66.188  89.585  91.630  1.00 12.61              
ATOM   3442  CG2 VAL A 241      63.688  89.691  92.709  1.00 12.61              
ATOM   3443 1HG2 VAL A 241      63.676  90.775  92.820  1.00 12.61              
ATOM   3444 2HG2 VAL A 241      63.650  89.433  91.652  1.00 12.61              
ATOM   3445 3HG2 VAL A 241      62.808  89.296  93.217  1.00 12.61              
ATOM   3446  C   VAL A 241      63.856  86.838  93.934  1.00 12.61              
ATOM   3447  O   VAL A 241      63.044  86.242  93.215  1.00 12.61              
ATOM   3448  N   LEU A 242      63.827  86.728  95.255  1.00 11.77              
ATOM   3449  H   LEU A 242      64.335  87.395  95.837  1.00 11.77              
ATOM   3450  CA  LEU A 242      63.129  85.645  95.934  1.00 11.77              
ATOM   3451  HA  LEU A 242      62.854  84.889  95.200  1.00 11.77              
ATOM   3452  CB  LEU A 242      64.076  84.997  96.971  1.00 11.77              
ATOM   3453  HB1 LEU A 242      63.517  84.777  97.881  1.00 11.77              
ATOM   3454  HB2 LEU A 242      64.855  85.707  97.256  1.00 11.77              
ATOM   3455  CG  LEU A 242      64.749  83.691  96.518  1.00 11.77              
ATOM   3456  HG  LEU A 242      65.443  83.390  97.303  1.00 11.77              
ATOM   3457  CD1 LEU A 242      63.740  82.557  96.320  1.00 11.77              
ATOM   3458 1HD1 LEU A 242      63.085  82.748  95.470  1.00 11.77              
ATOM   3459 2HD1 LEU A 242      64.271  81.620  96.148  1.00 11.77              
ATOM   3460 3HD1 LEU A 242      63.129  82.448  97.216  1.00 11.77              
ATOM   3461  CD2 LEU A 242      65.544  83.870  95.227  1.00 11.77              
ATOM   3462 1HD2 LEU A 242      66.152  82.984  95.051  1.00 11.77              
ATOM   3463 2HD2 LEU A 242      64.869  84.020  94.386  1.00 11.77              
ATOM   3464 3HD2 LEU A 242      66.190  84.742  95.317  1.00 11.77              
ATOM   3465  C   LEU A 242      61.793  86.049  96.581  1.00 11.77              
ATOM   3466  O   LEU A 242      61.007  85.185  96.983  1.00 11.77              
ATOM   3467  N   ARG A 243      61.486  87.349  96.612  1.00 11.16              
ATOM   3468  H   ARG A 243      62.206  87.981  96.274  1.00 11.16              
ATOM   3469  CA  ARG A 243      60.190  87.919  96.994  1.00 11.16              
ATOM   3470  HA  ARG A 243      59.705  87.145  97.590  1.00 11.16              
ATOM   3471  CB  ARG A 243      60.266  89.132  97.931  1.00 11.16              
ATOM   3472  HB1 ARG A 243      60.464  90.019  97.328  1.00 11.16              
ATOM   3473  HB2 ARG A 243      61.081  88.946  98.627  1.00 11.16              
ATOM   3474  CG  ARG A 243      59.005  89.347  98.804  1.00 11.16              
ATOM   3475  HG1 ARG A 243      59.234  89.071  99.835  1.00 11.16              
ATOM   3476  HG2 ARG A 243      58.207  88.681  98.478  1.00 11.16              
ATOM   3477  CD  ARG A 243      58.456  90.782  98.778  1.00 11.16              
ATOM   3478  HD1 ARG A 243      57.438  90.772  99.169  1.00 11.16              
ATOM   3479  HD2 ARG A 243      58.400  91.116  97.740  1.00 11.16              
ATOM   3480  NE  ARG A 243      59.280  91.732  99.556  1.00 11.16              
ATOM   3481  HE  ARG A 243      60.082  92.127  99.086  1.00 11.16              
ATOM   3482  CZ  ARG A 243      59.050  92.192 100.777  1.00 11.16              
ATOM   3483  NH1 ARG A 243      58.020  91.862 101.502  1.00 11.16              
ATOM   3484 1HH1 ARG A 243      57.226  91.375 101.115  1.00 11.16              
ATOM   3485 2HH1 ARG A 243      57.897  92.391 102.361  1.00 11.16              
ATOM   3486  NH2 ARG A 243      59.865  93.042 101.319  1.00 11.16              
ATOM   3487 1HH2 ARG A 243      60.586  93.468 100.765  1.00 11.16              
ATOM   3488 2HH2 ARG A 243      59.605  93.438 102.221  1.00 11.16              
ATOM   3489  C   ARG A 243      59.231  88.097  95.823  1.00 11.16              
ATOM   3490  O   ARG A 243      58.081  88.476  96.014  1.00 11.16              
ATOM   3491  N   LEU A 244      59.672  87.750  94.623  1.00 11.35              
ATOM   3492  H   LEU A 244      60.649  87.508  94.550  1.00 11.35              
ATOM   3493  CA  LEU A 244      58.827  87.603  93.446  1.00 11.35              
ATOM   3494  HA  LEU A 244      57.813  87.343  93.755  1.00 11.35              
ATOM   3495  CB  LEU A 244      58.783  88.970  92.723  1.00 11.35              
ATOM   3496  HB1 LEU A 244      59.807  89.295  92.530  1.00 11.35              
ATOM   3497  HB2 LEU A 244      58.333  89.693  93.405  1.00 11.35              
ATOM   3498  CG  LEU A 244      58.008  89.019  91.391  1.00 11.35              
ATOM   3499  HG  LEU A 244      58.538  88.466  90.619  1.00 11.35              
ATOM   3500  CD1 LEU A 244      56.605  88.429  91.523  1.00 11.35              
ATOM   3501 1HD1 LEU A 244      56.673  87.356  91.689  1.00 11.35              
ATOM   3502 2HD1 LEU A 244      56.088  88.894  92.364  1.00 11.35              
ATOM   3503 3HD1 LEU A 244      56.049  88.601  90.602  1.00 11.35              
ATOM   3504  CD2 LEU A 244      57.921  90.470  90.930  1.00 11.35              
ATOM   3505 1HD2 LEU A 244      57.463  90.515  89.944  1.00 11.35              
ATOM   3506 2HD2 LEU A 244      57.334  91.061  91.634  1.00 11.35              
ATOM   3507 3HD2 LEU A 244      58.924  90.891  90.865  1.00 11.35              
ATOM   3508  C   LEU A 244      59.388  86.472  92.575  1.00 11.35              
ATOM   3509  O   LEU A 244      60.001  86.723  91.535  1.00 11.35              
ATOM   3510  N   PRO A 245      59.242  85.203  92.995  1.00 11.39              
ATOM   3511  CD  PRO A 245      58.628  84.771  94.247  1.00 11.39              
ATOM   3512  HD1 PRO A 245      57.597  85.119  94.326  1.00 11.39              
ATOM   3513  HD2 PRO A 245      59.214  85.140  95.088  1.00 11.39              
ATOM   3514  CG  PRO A 245      58.669  83.242  94.239  1.00 11.39              
ATOM   3515  HG1 PRO A 245      57.746  82.849  93.812  1.00 11.39              
ATOM   3516  HG2 PRO A 245      58.834  82.839  95.240  1.00 11.39              
ATOM   3517  CB  PRO A 245      59.843  82.940  93.307  1.00 11.39              
ATOM   3518  HB1 PRO A 245      59.785  81.935  92.885  1.00 11.39              
ATOM   3519  HB2 PRO A 245      60.777  83.050  93.860  1.00 11.39              
ATOM   3520  CA  PRO A 245      59.739  84.052  92.255  1.00 11.39              
ATOM   3521  HA  PRO A 245      60.734  84.261  91.859  1.00 11.39              
ATOM   3522  C   PRO A 245      58.821  83.713  91.076  1.00 11.39              
ATOM   3523  O   PRO A 245      58.178  82.664  91.039  1.00 11.39              
ATOM   3524  N   LEU A 246      58.745  84.628  90.107  1.00 11.64              
ATOM   3525  H   LEU A 246      59.283  85.481  90.231  1.00 11.64              
ATOM   3526  CA  LEU A 246      57.954  84.470  88.893  1.00 11.64              
ATOM   3527  HA  LEU A 246      57.569  83.456  88.914  1.00 11.64              
ATOM   3528  CB  LEU A 246      56.698  85.346  88.945  1.00 11.64              
ATOM   3529  HB1 LEU A 246      56.979  86.390  88.797  1.00 11.64              
ATOM   3530  HB2 LEU A 246      56.284  85.268  89.952  1.00 11.64              
ATOM   3531  CG  LEU A 246      55.595  84.973  87.925  1.00 11.64              
ATOM   3532  HG  LEU A 246      55.560  85.788  87.211  1.00 11.64              
ATOM   3533  CD1 LEU A 246      55.723  83.657  87.133  1.00 11.64              
ATOM   3534 1HD1 LEU A 246      54.857  83.532  86.482  1.00 11.64              
ATOM   3535 2HD1 LEU A 246      56.603  83.681  86.492  1.00 11.64              
ATOM   3536 3HD1 LEU A 246      55.778  82.805  87.810  1.00 11.64              
ATOM   3537  CD2 LEU A 246      54.249  84.883  88.643  1.00 11.64              
ATOM   3538 1HD2 LEU A 246      53.453  84.679  87.930  1.00 11.64              
ATOM   3539 2HD2 LEU A 246      54.269  84.090  89.393  1.00 11.64              
ATOM   3540 3HD2 LEU A 246      54.043  85.833  89.127  1.00 11.64              
ATOM   3541  C   LEU A 246      58.807  84.549  87.657  1.00 11.64              
ATOM   3542  O   LEU A 246      58.769  85.537  86.917  1.00 11.64              
ATOM   3543  N   PRO A 247      59.638  83.514  87.459  1.00 12.25              
ATOM   3544  CD  PRO A 247      59.768  82.272  88.223  1.00 12.25              
ATOM   3545  HD1 PRO A 247      58.812  81.763  88.345  1.00 12.25              
ATOM   3546  HD2 PRO A 247      60.216  82.484  89.192  1.00 12.25              
ATOM   3547  CG  PRO A 247      60.730  81.389  87.432  1.00 12.25              
ATOM   3548  HG1 PRO A 247      60.172  80.790  86.710  1.00 12.25              
ATOM   3549  HG2 PRO A 247      61.328  80.752  88.084  1.00 12.25              
ATOM   3550  CB  PRO A 247      61.577  82.429  86.704  1.00 12.25              
ATOM   3551  HB1 PRO A 247      62.058  82.011  85.823  1.00 12.25              
ATOM   3552  HB2 PRO A 247      62.333  82.823  87.386  1.00 12.25              
ATOM   3553  CA  PRO A 247      60.560  83.528  86.373  1.00 12.25              
ATOM   3554  HA  PRO A 247      61.075  84.486  86.332  1.00 12.25              
ATOM   3555  C   PRO A 247      59.889  83.279  85.043  1.00 12.25              
ATOM   3556  O   PRO A 247      58.890  82.563  84.915  1.00 12.25              
ATOM   3557  N   SER A 248      60.567  83.775  84.030  1.00 13.13              
ATOM   3558  H   SER A 248      61.312  84.418  84.199  1.00 13.13              
ATOM   3559  CA  SER A 248      60.491  83.165  82.728  1.00 13.13              
ATOM   3560  HA  SER A 248      59.465  83.230  82.387  1.00 13.13              
ATOM   3561  CB  SER A 248      61.366  83.956  81.741  1.00 13.13              
ATOM   3562  HB1 SER A 248      61.321  83.493  80.756  1.00 13.13              
ATOM   3563  HB2 SER A 248      62.397  83.929  82.091  1.00 13.13              
ATOM   3564  OG  SER A 248      60.929  85.298  81.663  1.00 13.13              
ATOM   3565  HG  SER A 248      60.039  85.329  81.299  1.00 13.13              
ATOM   3566  C   SER A 248      60.928  81.720  82.792  1.00 13.13              
ATOM   3567  O   SER A 248      61.981  81.358  83.322  1.00 13.13              
ATOM   3568  N   SER A 249      60.035  80.911  82.262  1.00 12.86              
ATOM   3569  H   SER A 249      59.197  81.336  81.891  1.00 12.86              
ATOM   3570  CA  SER A 249      59.983  79.473  82.340  1.00 12.86              
ATOM   3571  HA  SER A 249      60.119  79.183  83.382  1.00 12.86              
ATOM   3572  CB  SER A 249      58.567  79.044  81.919  1.00 12.86              
ATOM   3573  HB1 SER A 249      58.512  77.967  81.759  1.00 12.86              
ATOM   3574  HB2 SER A 249      58.287  79.536  80.989  1.00 12.86              
ATOM   3575  OG  SER A 249      57.670  79.408  82.949  1.00 12.86              
ATOM   3576  HG  SER A 249      57.838  78.810  83.684  1.00 12.86              
ATOM   3577  C   SER A 249      61.044  78.743  81.532  1.00 12.86              
ATOM   3578  O   SER A 249      60.763  77.975  80.623  1.00 12.86              
ATOM   3579  N   ASN A 250      62.295  78.908  81.940  1.00 13.64              
ATOM   3580  H   ASN A 250      62.472  79.668  82.586  1.00 13.64              
ATOM   3581  CA  ASN A 250      63.207  77.775  81.916  1.00 13.64              
ATOM   3582  HA  ASN A 250      63.187  77.329  80.918  1.00 13.64              
ATOM   3583  CB  ASN A 250      64.622  78.322  82.190  1.00 13.64              
ATOM   3584  HB1 ASN A 250      64.621  78.840  83.149  1.00 13.64              
ATOM   3585  HB2 ASN A 250      64.856  79.049  81.412  1.00 13.64              
ATOM   3586  CG  ASN A 250      65.777  77.325  82.214  1.00 13.64              
ATOM   3587  OD1 ASN A 250      66.876  77.693  82.602  1.00 13.64              
ATOM   3588  ND2 ASN A 250      65.622  76.084  81.821  1.00 13.64              
ATOM   3589 1HD2 ASN A 250      64.693  75.713  81.658  1.00 13.64              
ATOM   3590 2HD2 ASN A 250      66.430  75.490  81.851  1.00 13.64              
ATOM   3591  C   ASN A 250      62.786  76.688  82.912  1.00 13.64              
ATOM   3592  O   ASN A 250      62.970  75.504  82.645  1.00 13.64              
ATOM   3593  N   ALA A 251      62.199  77.107  84.033  1.00 14.34              
ATOM   3594  H   ALA A 251      62.097  78.101  84.160  1.00 14.34              
ATOM   3595  CA  ALA A 251      61.381  76.259  84.879  1.00 14.34              
ATOM   3596  HA  ALA A 251      61.939  75.364  85.163  1.00 14.34              
ATOM   3597  CB  ALA A 251      61.043  77.076  86.133  1.00 14.34              
ATOM   3598  HB1 ALA A 251      60.272  76.560  86.706  1.00 14.34              
ATOM   3599  HB2 ALA A 251      61.933  77.203  86.749  1.00 14.34              
ATOM   3600  HB3 ALA A 251      60.648  78.055  85.856  1.00 14.34              
ATOM   3601  C   ALA A 251      60.098  75.842  84.181  1.00 14.34              
ATOM   3602  O   ALA A 251      59.455  76.688  83.571  1.00 14.34              
ATOM   3603  N   ALA A 252      59.677  74.594  84.371  1.00 13.36              
ATOM   3604  H   ALA A 252      60.270  73.927  84.847  1.00 13.36              
ATOM   3605  CA  ALA A 252      58.267  74.256  84.254  1.00 13.36              
ATOM   3606  HA  ALA A 252      57.833  74.756  83.389  1.00 13.36              
ATOM   3607  CB  ALA A 252      58.156  72.746  83.999  1.00 13.36              
ATOM   3608  HB1 ALA A 252      57.106  72.481  83.872  1.00 13.36              
ATOM   3609  HB2 ALA A 252      58.698  72.483  83.091  1.00 13.36              
ATOM   3610  HB3 ALA A 252      58.568  72.187  84.840  1.00 13.36              
ATOM   3611  C   ALA A 252      57.524  74.690  85.532  1.00 13.36              
ATOM   3612  O   ALA A 252      57.638  73.999  86.547  1.00 13.36              
ATOM   3613  N   PRO A 253      56.715  75.768  85.501  1.00 12.81              
ATOM   3614  CD  PRO A 253      56.726  76.902  84.588  1.00 12.81              
ATOM   3615  HD1 PRO A 253      56.938  76.603  83.562  1.00 12.81              
ATOM   3616  HD2 PRO A 253      57.467  77.620  84.938  1.00 12.81              
ATOM   3617  CG  PRO A 253      55.336  77.541  84.636  1.00 12.81              
ATOM   3618  HG1 PRO A 253      54.750  77.207  83.779  1.00 12.81              
ATOM   3619  HG2 PRO A 253      55.397  78.629  84.659  1.00 12.81              
ATOM   3620  CB  PRO A 253      54.720  76.999  85.918  1.00 12.81              
ATOM   3621  HB1 PRO A 253      53.635  76.925  85.847  1.00 12.81              
ATOM   3622  HB2 PRO A 253      55.003  77.635  86.758  1.00 12.81              
ATOM   3623  CA  PRO A 253      55.389  75.635  86.065  1.00 12.81              
ATOM   3624  HA  PRO A 253      55.442  75.364  87.120  1.00 12.81              
ATOM   3625  C   PRO A 253      54.671  74.523  85.288  1.00 12.81              
ATOM   3626  O   PRO A 253      54.889  74.328  84.085  1.00 12.81              
ATOM   3627  N   ALA A 254      53.920  73.707  86.006  1.00 13.69              
ATOM   3628  H   ALA A 254      53.559  74.054  86.893  1.00 13.69              
ATOM   3629  CA  ALA A 254      53.563  72.371  85.543  1.00 13.69              
ATOM   3630  HA  ALA A 254      53.518  72.365  84.453  1.00 13.69              
ATOM   3631  CB  ALA A 254      54.659  71.403  85.980  1.00 13.69              
ATOM   3632  HB1 ALA A 254      54.417  70.398  85.636  1.00 13.69              
ATOM   3633  HB2 ALA A 254      55.611  71.709  85.548  1.00 13.69              
ATOM   3634  HB3 ALA A 254      54.741  71.409  87.069  1.00 13.69              
ATOM   3635  C   ALA A 254      52.196  71.918  86.029  1.00 13.69              
ATOM   3636  O   ALA A 254      51.482  71.217  85.317  1.00 13.69              
ATOM   3637  N   ASP A 255      51.798  72.436  87.187  1.00 12.68              
ATOM   3638  H   ASP A 255      52.492  72.968  87.698  1.00 12.68              
ATOM   3639  CA  ASP A 255      50.434  72.858  87.477  1.00 12.68              
ATOM   3640  HA  ASP A 255      50.487  73.256  88.491  1.00 12.68              
ATOM   3641  CB  ASP A 255      50.053  74.068  86.596  1.00 12.68              
ATOM   3642  HB1 ASP A 255      49.133  74.510  86.982  1.00 12.68              
ATOM   3643  HB2 ASP A 255      49.857  73.714  85.582  1.00 12.68              
ATOM   3644  CG  ASP A 255      51.142  75.163  86.546  1.00 12.68              
ATOM   3645  OD1 ASP A 255      51.165  75.894  85.531  1.00 12.68              
ATOM   3646  OD2 ASP A 255      51.998  75.215  87.468  1.00 12.68              
ATOM   3647  C   ASP A 255      49.382  71.752  87.581  1.00 12.68              
ATOM   3648  O   ASP A 255      48.204  71.998  87.844  1.00 12.68              
ATOM   3649  N   THR A 256      49.849  70.514  87.456  1.00 13.38              
ATOM   3650  H   THR A 256      50.816  70.453  87.167  1.00 13.38              
ATOM   3651  CA  THR A 256      49.150  69.267  87.702  1.00 13.38              
ATOM   3652  HA  THR A 256      48.212  69.312  87.147  1.00 13.38              
ATOM   3653  CB  THR A 256      49.954  68.115  87.066  1.00 13.38              
ATOM   3654  HB  THR A 256      50.239  68.472  86.077  1.00 13.38              
ATOM   3655  CG2 THR A 256      51.253  67.677  87.742  1.00 13.38              
ATOM   3656 1HG2 THR A 256      51.859  68.550  87.983  1.00 13.38              
ATOM   3657 2HG2 THR A 256      51.050  67.121  88.657  1.00 13.38              
ATOM   3658 3HG2 THR A 256      51.816  67.038  87.061  1.00 13.38              
ATOM   3659  OG1 THR A 256      49.146  66.982  86.860  1.00 13.38              
ATOM   3660  HG1 THR A 256      49.391  66.341  87.532  1.00 13.38              
ATOM   3661  C   THR A 256      48.786  69.149  89.172  1.00 13.38              
ATOM   3662  O   THR A 256      49.507  68.578  89.982  1.00 13.38              
ATOM   3663  N   ALA A 257      47.655  69.766  89.515  1.00 13.09              
ATOM   3664  H   ALA A 257      47.236  70.345  88.798  1.00 13.09              
ATOM   3665  CA  ALA A 257      47.021  69.788  90.829  1.00 13.09              
ATOM   3666  HA  ALA A 257      47.777  69.997  91.583  1.00 13.09              
ATOM   3667  CB  ALA A 257      45.984  70.920  90.809  1.00 13.09              
ATOM   3668  HB1 ALA A 257      45.553  71.051  91.801  1.00 13.09              
ATOM   3669  HB2 ALA A 257      46.447  71.859  90.505  1.00 13.09              
ATOM   3670  HB3 ALA A 257      45.182  70.681  90.109  1.00 13.09              
ATOM   3671  C   ALA A 257      46.392  68.427  91.223  1.00 13.09              
ATOM   3672  O   ALA A 257      45.348  68.369  91.868  1.00 13.09              
ATOM   3673  N   THR A 258      47.022  67.333  90.801  1.00 14.28              
ATOM   3674  H   THR A 258      47.967  67.456  90.459  1.00 14.28              
ATOM   3675  CA  THR A 258      46.502  65.979  90.822  1.00 14.28              
ATOM   3676  HA  THR A 258      45.423  66.024  90.985  1.00 14.28              
ATOM   3677  CB  THR A 258      46.708  65.276  89.468  1.00 14.28              
ATOM   3678  HB  THR A 258      46.283  65.906  88.686  1.00 14.28              
ATOM   3679  CG2 THR A 258      48.156  64.958  89.086  1.00 14.28              
ATOM   3680 1HG2 THR A 258      48.188  64.679  88.033  1.00 14.28              
ATOM   3681 2HG2 THR A 258      48.792  65.823  89.264  1.00 14.28              
ATOM   3682 3HG2 THR A 258      48.525  64.118  89.674  1.00 14.28              
ATOM   3683  OG1 THR A 258      46.024  64.049  89.494  1.00 14.28              
ATOM   3684  HG1 THR A 258      45.115  64.269  89.213  1.00 14.28              
ATOM   3685  C   THR A 258      47.144  65.173  91.939  1.00 14.28              
ATOM   3686  O   THR A 258      48.368  65.032  92.059  1.00 14.28              
ATOM   3687  N   ALA A 259      46.282  64.665  92.806  1.00 13.85              
ATOM   3688  H   ALA A 259      45.301  64.801  92.623  1.00 13.85              
ATOM   3689  CA  ALA A 259      46.685  64.281  94.140  1.00 13.85              
ATOM   3690  HA  ALA A 259      47.103  65.181  94.598  1.00 13.85              
ATOM   3691  CB  ALA A 259      45.422  63.935  94.945  1.00 13.85              
ATOM   3692  HB1 ALA A 259      45.697  63.727  95.980  1.00 13.85              
ATOM   3693  HB2 ALA A 259      44.733  64.782  94.931  1.00 13.85              
ATOM   3694  HB3 ALA A 259      44.923  63.062  94.526  1.00 13.85              
ATOM   3695  C   ALA A 259      47.764  63.218  94.304  1.00 13.85              
ATOM   3696  O   ALA A 259      48.686  63.441  95.088  1.00 13.85              
ATOM   3697  N   PRO A 260      47.707  62.076  93.604  1.00 13.75              
ATOM   3698  CD  PRO A 260      46.733  61.669  92.595  1.00 13.75              
ATOM   3699  HD1 PRO A 260      46.730  62.348  91.742  1.00 13.75              
ATOM   3700  HD2 PRO A 260      45.740  61.612  93.039  1.00 13.75              
ATOM   3701  CG  PRO A 260      47.164  60.279  92.134  1.00 13.75              
ATOM   3702  HG1 PRO A 260      47.848  60.366  91.288  1.00 13.75              
ATOM   3703  HG2 PRO A 260      46.308  59.655  91.876  1.00 13.75              
ATOM   3704  CB  PRO A 260      47.913  59.745  93.352  1.00 13.75              
ATOM   3705  HB1 PRO A 260      48.594  58.935  93.089  1.00 13.75              
ATOM   3706  HB2 PRO A 260      47.195  59.400  94.098  1.00 13.75              
ATOM   3707  CA  PRO A 260      48.635  60.995  93.879  1.00 13.75              
ATOM   3708  HA  PRO A 260      48.788  60.888  94.954  1.00 13.75              
ATOM   3709  C   PRO A 260      50.010  61.178  93.221  1.00 13.75              
ATOM   3710  O   PRO A 260      50.775  60.225  93.090  1.00 13.75              
ATOM   3711  N   ALA A 261      50.324  62.391  92.770  1.00 14.05              
ATOM   3712  H   ALA A 261      49.672  63.145  92.920  1.00 14.05              
ATOM   3713  CA  ALA A 261      51.621  62.732  92.223  1.00 14.05              
ATOM   3714  HA  ALA A 261      52.381  62.086  92.659  1.00 14.05              
ATOM   3715  CB  ALA A 261      51.581  62.469  90.706  1.00 14.05              
ATOM   3716  HB1 ALA A 261      52.557  62.708  90.282  1.00 14.05              
ATOM   3717  HB2 ALA A 261      51.360  61.415  90.530  1.00 14.05              
ATOM   3718  HB3 ALA A 261      50.814  63.095  90.246  1.00 14.05              
ATOM   3719  C   ALA A 261      52.050  64.183  92.515  1.00 14.05              
ATOM   3720  O   ALA A 261      53.177  64.549  92.220  1.00 14.05              
ATOM   3721  N   HIS A 262      51.176  64.980  93.133  1.00 14.68              
ATOM   3722  H   HIS A 262      50.191  64.802  92.972  1.00 14.68              
ATOM   3723  CA  HIS A 262      51.398  65.647  94.425  1.00 14.68              
ATOM   3724  HA  HIS A 262      50.844  65.026  95.136  1.00 14.68              
ATOM   3725  CB  HIS A 262      52.845  65.590  95.000  1.00 14.68              
ATOM   3726  HB1 HIS A 262      53.463  66.359  94.534  1.00 14.68              
ATOM   3727  HB2 HIS A 262      53.285  64.622  94.762  1.00 14.68              
ATOM   3728  CG  HIS A 262      52.880  65.726  96.505  1.00 14.68              
ATOM   3729  ND1 HIS A 262      52.561  66.876  97.237  1.00 14.68              
ATOM   3730  CE1 HIS A 262      52.726  66.543  98.529  1.00 14.68              
ATOM   3731  HE1 HIS A 262      52.603  67.220  99.363  1.00 14.68              
ATOM   3732  NE2 HIS A 262      53.091  65.257  98.640  1.00 14.68              
ATOM   3733  HE2 HIS A 262      53.322  64.781  99.505  1.00 14.68              
ATOM   3734  CD2 HIS A 262      53.198  64.727  97.376  1.00 14.68              
ATOM   3735  HD2 HIS A 262      53.501  63.713  97.136  1.00 14.68              
ATOM   3736  C   HIS A 262      50.651  66.957  94.547  1.00 14.68              
ATOM   3737  O   HIS A 262      49.428  66.989  94.421  1.00 14.68              
ATOM   3738  N   THR A 263      51.381  68.031  94.809  1.00 13.89              
ATOM   3739  H   THR A 263      52.383  67.922  94.894  1.00 13.89              
ATOM   3740  CA  THR A 263      50.817  69.355  94.994  1.00 13.89              
ATOM   3741  HA  THR A 263      49.748  69.277  94.828  1.00 13.89              
ATOM   3742  CB  THR A 263      51.016  69.913  96.404  1.00 13.89              
ATOM   3743  HB  THR A 263      50.766  70.972  96.399  1.00 13.89              
ATOM   3744  CG2 THR A 263      50.077  69.242  97.419  1.00 13.89              
ATOM   3745 1HG2 THR A 263      50.292  69.639  98.410  1.00 13.89              
ATOM   3746 2HG2 THR A 263      49.047  69.463  97.149  1.00 13.89              
ATOM   3747 3HG2 THR A 263      50.233  68.165  97.412  1.00 13.89              
ATOM   3748  OG1 THR A 263      52.332  69.780  96.845  1.00 13.89              
ATOM   3749  HG1 THR A 263      52.513  68.832  96.934  1.00 13.89              
ATOM   3750  C   THR A 263      51.377  70.296  93.976  1.00 13.89              
ATOM   3751  O   THR A 263      52.563  70.194  93.610  1.00 13.89              
ATOM   3752  N   PRO A 264      50.530  71.162  93.421  1.00 13.87              
ATOM   3753  CD  PRO A 264      49.181  71.511  93.852  1.00 13.87              
ATOM   3754  HD1 PRO A 264      49.169  71.863  94.883  1.00 13.87              
ATOM   3755  HD2 PRO A 264      48.514  70.659  93.720  1.00 13.87              
ATOM   3756  CG  PRO A 264      48.741  72.631  92.913  1.00 13.87              
ATOM   3757  HG1 PRO A 264      49.092  73.592  93.297  1.00 13.87              
ATOM   3758  HG2 PRO A 264      47.658  72.638  92.768  1.00 13.87              
ATOM   3759  CB  PRO A 264      49.481  72.305  91.612  1.00 13.87              
ATOM   3760  HB1 PRO A 264      49.727  73.229  91.089  1.00 13.87              
ATOM   3761  HB2 PRO A 264      48.874  71.694  90.964  1.00 13.87              
ATOM   3762  CA  PRO A 264      50.724  71.520  92.052  1.00 13.87              
ATOM   3763  HA  PRO A 264      50.834  70.647  91.437  1.00 13.87              
ATOM   3764  C   PRO A 264      51.969  72.469  91.826  1.00 13.87              
ATOM   3765  O   PRO A 264      52.411  72.445  90.669  1.00 13.87              
ATOM   3766  N   ALA A 265      52.620  73.350  92.639  1.00 13.69              
ATOM   3767  H   ALA A 265      53.423  73.723  92.165  1.00 13.69              
ATOM   3768  CA  ALA A 265      52.466  74.038  93.970  1.00 13.69              
ATOM   3769  HA  ALA A 265      51.442  73.997  94.281  1.00 13.69              
ATOM   3770  CB  ALA A 265      53.374  73.388  95.002  1.00 13.69              
ATOM   3771  HB1 ALA A 265      53.084  72.348  95.127  1.00 13.69              
ATOM   3772  HB2 ALA A 265      54.414  73.424  94.675  1.00 13.69              
ATOM   3773  HB3 ALA A 265      53.288  73.894  95.963  1.00 13.69              
ATOM   3774  C   ALA A 265      52.799  75.521  93.770  1.00 13.69              
ATOM   3775  O   ALA A 265      53.799  75.882  93.149  1.00 13.69              
ATOM   3776  N   SER A 266      51.858  76.358  94.184  1.00 13.53              
ATOM   3777  H   SER A 266      51.157  75.979  94.770  1.00 13.53              
ATOM   3778  CA  SER A 266      51.678  77.619  93.494  1.00 13.53              
ATOM   3779  HA  SER A 266      51.621  77.388  92.423  1.00 13.53              
ATOM   3780  CB  SER A 266      50.322  78.212  93.918  1.00 13.53              
ATOM   3781  HB1 SER A 266      49.538  77.585  93.534  1.00 13.53              
ATOM   3782  HB2 SER A 266      50.234  79.190  93.468  1.00 13.53              
ATOM   3783  OG  SER A 266      50.239  78.280  95.318  1.00 13.53              
ATOM   3784  HG  SER A 266      51.004  78.758  95.656  1.00 13.53              
ATOM   3785  C   SER A 266      52.763  78.636  93.741  1.00 13.53              
ATOM   3786  O   SER A 266      53.194  78.840  94.857  1.00 13.53              
ATOM   3787  N   VAL A 267      53.029  79.385  92.672  1.00 12.77              
ATOM   3788  H   VAL A 267      52.691  79.147  91.762  1.00 12.77              
ATOM   3789  CA  VAL A 267      53.515  80.752  92.785  1.00 12.77              
ATOM   3790  HA  VAL A 267      54.485  80.721  93.283  1.00 12.77              
ATOM   3791  CB  VAL A 267      53.774  81.400  91.398  1.00 12.77              
ATOM   3792  HB  VAL A 267      53.903  82.472  91.537  1.00 12.77              
ATOM   3793  CG1 VAL A 267      55.078  80.865  90.801  1.00 12.77              
ATOM   3794 1HG1 VAL A 267      55.905  81.056  91.485  1.00 12.77              
ATOM   3795 2HG1 VAL A 267      55.001  79.793  90.619  1.00 12.77              
ATOM   3796 3HG1 VAL A 267      55.289  81.380  89.865  1.00 12.77              
ATOM   3797  CG2 VAL A 267      52.648  81.183  90.372  1.00 12.77              
ATOM   3798 1HG2 VAL A 267      52.866  81.748  89.467  1.00 12.77              
ATOM   3799 2HG2 VAL A 267      52.566  80.130  90.105  1.00 12.77              
ATOM   3800 3HG2 VAL A 267      51.699  81.538  90.772  1.00 12.77              
ATOM   3801  C   VAL A 267      52.617  81.637  93.664  1.00 12.77              
ATOM   3802  O   VAL A 267      51.752  82.344  93.175  1.00 12.77              
ATOM   3803  N   ALA A 268      52.822  81.571  94.984  1.00 12.22              
ATOM   3804  H   ALA A 268      53.420  80.828  95.322  1.00 12.22              
ATOM   3805  CA  ALA A 268      52.127  82.401  95.971  1.00 12.22              
ATOM   3806  HA  ALA A 268      51.055  82.211  95.886  1.00 12.22              
ATOM   3807  CB  ALA A 268      52.584  81.968  97.369  1.00 12.22              
ATOM   3808  HB1 ALA A 268      52.034  82.534  98.123  1.00 12.22              
ATOM   3809  HB2 ALA A 268      52.389  80.905  97.516  1.00 12.22              
ATOM   3810  HB3 ALA A 268      53.651  82.159  97.494  1.00 12.22              
ATOM   3811  C   ALA A 268      52.324  83.918  95.764  1.00 12.22              
ATOM   3812  O   ALA A 268      51.469  84.720  96.123  1.00 12.22              
ATOM   3813  N   VAL A 269      53.432  84.255  95.100  1.00 11.67              
ATOM   3814  H   VAL A 269      54.070  83.489  94.962  1.00 11.67              
ATOM   3815  CA  VAL A 269      53.751  85.465  94.328  1.00 11.67              
ATOM   3816  HA  VAL A 269      54.789  85.308  94.037  1.00 11.67              
ATOM   3817  CB  VAL A 269      52.988  85.492  92.987  1.00 11.67              
ATOM   3818  HB  VAL A 269      53.049  84.497  92.551  1.00 11.67              
ATOM   3819  CG1 VAL A 269      51.510  85.867  93.095  1.00 11.67              
ATOM   3820 1HG1 VAL A 269      51.073  85.835  92.103  1.00 11.67              
ATOM   3821 2HG1 VAL A 269      50.973  85.144  93.704  1.00 11.67              
ATOM   3822 3HG1 VAL A 269      51.389  86.866  93.513  1.00 11.67              
ATOM   3823  CG2 VAL A 269      53.645  86.436  91.981  1.00 11.67              
ATOM   3824 1HG2 VAL A 269      54.686  86.156  91.834  1.00 11.67              
ATOM   3825 2HG2 VAL A 269      53.122  86.350  91.035  1.00 11.67              
ATOM   3826 3HG2 VAL A 269      53.581  87.472  92.315  1.00 11.67              
ATOM   3827  C   VAL A 269      53.803  86.828  94.994  1.00 11.67              
ATOM   3828  O   VAL A 269      54.667  87.633  94.653  1.00 11.67              
ATOM   3829  N   ALA A 270      52.945  87.090  95.962  1.00 12.67              
ATOM   3830  H   ALA A 270      52.304  86.361  96.253  1.00 12.67              
ATOM   3831  CA  ALA A 270      52.860  88.373  96.618  1.00 12.67              
ATOM   3832  HA  ALA A 270      53.603  89.060  96.211  1.00 12.67              
ATOM   3833  CB  ALA A 270      51.470  88.964  96.351  1.00 12.67              
ATOM   3834  HB1 ALA A 270      51.378  89.942  96.824  1.00 12.67              
ATOM   3835  HB2 ALA A 270      51.318  89.077  95.276  1.00 12.67              
ATOM   3836  HB3 ALA A 270      50.702  88.299  96.752  1.00 12.67              
ATOM   3837  C   ALA A 270      53.139  88.218  98.098  1.00 12.67              
ATOM   3838  O   ALA A 270      53.017  87.141  98.681  1.00 12.67              
ATOM   3839  N   GLY A 271      53.518  89.330  98.711  1.00 13.37              
ATOM   3840  H   GLY A 271      53.636  90.170  98.160  1.00 13.37              
ATOM   3841  CA  GLY A 271      54.014  89.279 100.066  1.00 13.37              
ATOM   3842  HA1 GLY A 271      54.992  88.796 100.070  1.00 13.37              
ATOM   3843  HA2 GLY A 271      53.340  88.674 100.675  1.00 13.37              
ATOM   3844  C   GLY A 271      54.148  90.631 100.726  1.00 13.37              
ATOM   3845  O   GLY A 271      55.240  91.046 101.109  1.00 13.37              
ATOM   3846  N   SER A 272      53.017  91.320 100.817  1.00 13.07              
ATOM   3847  H   SER A 272      52.194  90.915 100.395  1.00 13.07              
ATOM   3848  CA  SER A 272      52.948  92.739 101.158  1.00 13.07              
ATOM   3849  HA  SER A 272      53.939  93.178 101.024  1.00 13.07              
ATOM   3850  CB  SER A 272      52.011  93.457 100.181  1.00 13.07              
ATOM   3851  HB1 SER A 272      52.041  94.534 100.354  1.00 13.07              
ATOM   3852  HB2 SER A 272      50.990  93.100 100.328  1.00 13.07              
ATOM   3853  OG  SER A 272      52.413  93.181  98.852  1.00 13.07              
ATOM   3854  HG  SER A 272      53.143  93.773  98.628  1.00 13.07              
ATOM   3855  C   SER A 272      52.565  93.032 102.604  1.00 13.07              
ATOM   3856  O   SER A 272      51.979  94.068 102.910  1.00 13.07              
ATOM   3857  N   ARG A 273      52.906  92.105 103.497  1.00 12.66              
ATOM   3858  H   ARG A 273      53.322  91.259 103.131  1.00 12.66              
ATOM   3859  CA  ARG A 273      53.183  92.405 104.899  1.00 12.66              
ATOM   3860  HA  ARG A 273      53.475  93.455 104.986  1.00 12.66              
ATOM   3861  CB  ARG A 273      51.960  92.164 105.803  1.00 12.66              
ATOM   3862  HB1 ARG A 273      52.305  92.047 106.833  1.00 12.66              
ATOM   3863  HB2 ARG A 273      51.466  91.249 105.496  1.00 12.66              
ATOM   3864  CG  ARG A 273      50.934  93.306 105.765  1.00 12.66              
ATOM   3865  HG1 ARG A 273      50.475  93.354 104.779  1.00 12.66              
ATOM   3866  HG2 ARG A 273      51.442  94.251 105.961  1.00 12.66              
ATOM   3867  CD  ARG A 273      49.826  93.121 106.812  1.00 12.66              
ATOM   3868  HD1 ARG A 273      49.176  93.997 106.800  1.00 12.66              
ATOM   3869  HD2 ARG A 273      50.286  93.063 107.801  1.00 12.66              
ATOM   3870  NE  ARG A 273      49.028  91.899 106.583  1.00 12.66              
ATOM   3871  HE  ARG A 273      49.252  91.087 107.152  1.00 12.66              
ATOM   3872  CZ  ARG A 273      48.056  91.712 105.712  1.00 12.66              
ATOM   3873  NH1 ARG A 273      47.640  92.650 104.903  1.00 12.66              
ATOM   3874 1HH1 ARG A 273      48.091  93.548 104.926  1.00 12.66              
ATOM   3875 2HH1 ARG A 273      46.900  92.469 104.255  1.00 12.66              
ATOM   3876  NH2 ARG A 273      47.472  90.552 105.649  1.00 12.66              
ATOM   3877 1HH2 ARG A 273      47.836  89.815 106.253  1.00 12.66              
ATOM   3878 2HH2 ARG A 273      46.741  90.357 104.994  1.00 12.66              
ATOM   3879  C   ARG A 273      54.376  91.586 105.330  1.00 12.66              
ATOM   3880  O   ARG A 273      54.310  90.361 105.271  1.00 12.66              
ATOM   3881  N   SER A 274      55.442  92.253 105.756  1.00 12.99              
ATOM   3882  H   SER A 274      55.486  93.259 105.608  1.00 12.99              
ATOM   3883  CA  SER A 274      56.687  91.610 106.175  1.00 12.99              
ATOM   3884  HA  SER A 274      57.139  91.191 105.275  1.00 12.99              
ATOM   3885  CB  SER A 274      57.719  92.606 106.734  1.00 12.99              
ATOM   3886  HB1 SER A 274      58.432  92.856 105.948  1.00 12.99              
ATOM   3887  HB2 SER A 274      58.276  92.144 107.551  1.00 12.99              
ATOM   3888  OG  SER A 274      57.120  93.801 107.192  1.00 12.99              
ATOM   3889  HG  SER A 274      57.001  94.354 106.398  1.00 12.99              
ATOM   3890  C   SER A 274      56.505  90.444 107.130  1.00 12.99              
ATOM   3891  O   SER A 274      57.161  89.428 106.945  1.00 12.99              
ATOM   3892  N   ARG A 275      55.554  90.527 108.066  1.00 13.11              
ATOM   3893  H   ARG A 275      55.072  91.409 108.148  1.00 13.11              
ATOM   3894  CA  ARG A 275      55.142  89.399 108.915  1.00 13.11              
ATOM   3895  HA  ARG A 275      56.010  89.069 109.487  1.00 13.11              
ATOM   3896  CB  ARG A 275      54.066  89.890 109.906  1.00 13.11              
ATOM   3897  HB1 ARG A 275      53.224  90.285 109.341  1.00 13.11              
ATOM   3898  HB2 ARG A 275      54.478  90.712 110.494  1.00 13.11              
ATOM   3899  CG  ARG A 275      53.575  88.797 110.878  1.00 13.11              
ATOM   3900  HG1 ARG A 275      54.387  88.559 111.567  1.00 13.11              
ATOM   3901  HG2 ARG A 275      53.318  87.889 110.332  1.00 13.11              
ATOM   3902  CD  ARG A 275      52.344  89.230 111.691  1.00 13.11              
ATOM   3903  HD1 ARG A 275      52.539  90.199 112.154  1.00 13.11              
ATOM   3904  HD2 ARG A 275      52.185  88.490 112.478  1.00 13.11              
ATOM   3905  NE  ARG A 275      51.137  89.308 110.843  1.00 13.11              
ATOM   3906  HE  ARG A 275      51.292  89.392 109.839  1.00 13.11              
ATOM   3907  CZ  ARG A 275      49.868  89.267 111.201  1.00 13.11              
ATOM   3908  NH1 ARG A 275      49.502  89.235 112.454  1.00 13.11              
ATOM   3909 1HH1 ARG A 275      50.221  89.241 113.152  1.00 13.11              
ATOM   3910 2HH1 ARG A 275      48.532  89.213 112.711  1.00 13.11              
ATOM   3911  NH2 ARG A 275      48.933  89.258 110.296  1.00 13.11              
ATOM   3912 1HH2 ARG A 275      49.204  89.253 109.311  1.00 13.11              
ATOM   3913 2HH2 ARG A 275      47.969  89.166 110.537  1.00 13.11              
ATOM   3914  C   ARG A 275      54.680  88.196 108.103  1.00 13.11              
ATOM   3915  O   ARG A 275      55.364  87.190 108.150  1.00 13.11              
ATOM   3916  N   GLU A 276      53.557  88.249 107.385  1.00 13.01              
ATOM   3917  H   GLU A 276      52.968  89.071 107.443  1.00 13.01              
ATOM   3918  CA  GLU A 276      53.096  87.079 106.616  1.00 13.01              
ATOM   3919  HA  GLU A 276      53.113  86.251 107.324  1.00 13.01              
ATOM   3920  CB  GLU A 276      51.622  87.127 106.154  1.00 13.01              
ATOM   3921  HB1 GLU A 276      51.016  86.597 106.890  1.00 13.01              
ATOM   3922  HB2 GLU A 276      51.539  86.563 105.224  1.00 13.01              
ATOM   3923  CG  GLU A 276      50.986  88.499 105.927  1.00 13.01              
ATOM   3924  HG1 GLU A 276      50.171  88.386 105.208  1.00 13.01              
ATOM   3925  HG2 GLU A 276      51.730  89.152 105.478  1.00 13.01              
ATOM   3926  CD  GLU A 276      50.412  89.100 107.221  1.00 13.01              
ATOM   3927  OE1 GLU A 276      51.167  89.614 108.069  1.00 13.01              
ATOM   3928  OE2 GLU A 276      49.172  89.144 107.407  1.00 13.01              
ATOM   3929  C   GLU A 276      54.058  86.591 105.529  1.00 13.01              
ATOM   3930  O   GLU A 276      54.105  85.390 105.269  1.00 13.01              
ATOM   3931  N   GLY A 277      54.911  87.467 104.998  1.00 12.96              
ATOM   3932  H   GLY A 277      54.818  88.448 105.244  1.00 12.96              
ATOM   3933  CA  GLY A 277      56.027  87.056 104.156  1.00 12.96              
ATOM   3934  HA1 GLY A 277      56.521  87.949 103.776  1.00 12.96              
ATOM   3935  HA2 GLY A 277      55.650  86.486 103.307  1.00 12.96              
ATOM   3936  C   GLY A 277      57.071  86.218 104.890  1.00 12.96              
ATOM   3937  O   GLY A 277      57.477  85.170 104.388  1.00 12.96              
ATOM   3938  N   VAL A 278      57.504  86.630 106.087  1.00 12.74              
ATOM   3939  H   VAL A 278      57.135  87.485 106.496  1.00 12.74              
ATOM   3940  CA  VAL A 278      58.518  85.866 106.830  1.00 12.74              
ATOM   3941  HA  VAL A 278      59.218  85.478 106.092  1.00 12.74              
ATOM   3942  CB  VAL A 278      59.387  86.686 107.806  1.00 12.74              
ATOM   3943  HB  VAL A 278      60.155  86.012 108.187  1.00 12.74              
ATOM   3944  CG1 VAL A 278      60.136  87.805 107.070  1.00 12.74              
ATOM   3945 1HG1 VAL A 278      60.820  88.302 107.758  1.00 12.74              
ATOM   3946 2HG1 VAL A 278      60.705  87.382 106.244  1.00 12.74              
ATOM   3947 3HG1 VAL A 278      59.440  88.541 106.676  1.00 12.74              
ATOM   3948  CG2 VAL A 278      58.645  87.228 109.033  1.00 12.74              
ATOM   3949 1HG2 VAL A 278      59.349  87.755 109.677  1.00 12.74              
ATOM   3950 2HG2 VAL A 278      57.861  87.910 108.730  1.00 12.74              
ATOM   3951 3HG2 VAL A 278      58.203  86.409 109.600  1.00 12.74              
ATOM   3952  C   VAL A 278      57.964  84.633 107.529  1.00 12.74              
ATOM   3953  O   VAL A 278      58.701  83.681 107.751  1.00 12.74              
ATOM   3954  N   ALA A 279      56.669  84.609 107.822  1.00 13.65              
ATOM   3955  H   ALA A 279      56.143  85.462 107.665  1.00 13.65              
ATOM   3956  CA  ALA A 279      55.968  83.457 108.365  1.00 13.65              
ATOM   3957  HA  ALA A 279      56.572  83.009 109.155  1.00 13.65              
ATOM   3958  CB  ALA A 279      54.643  83.936 108.972  1.00 13.65              
ATOM   3959  HB1 ALA A 279      54.137  83.094 109.446  1.00 13.65              
ATOM   3960  HB2 ALA A 279      54.836  84.704 109.723  1.00 13.65              
ATOM   3961  HB3 ALA A 279      54.000  84.345 108.193  1.00 13.65              
ATOM   3962  C   ALA A 279      55.731  82.393 107.290  1.00 13.65              
ATOM   3963  O   ALA A 279      56.012  81.222 107.535  1.00 13.65              
ATOM   3964  N   THR A 280      55.295  82.791 106.086  1.00 14.40              
ATOM   3965  H   THR A 280      55.041  83.762 105.930  1.00 14.40              
ATOM   3966  CA  THR A 280      55.210  81.860 104.958  1.00 14.40              
ATOM   3967  HA  THR A 280      54.670  80.983 105.315  1.00 14.40              
ATOM   3968  CB  THR A 280      54.400  82.391 103.757  1.00 14.40              
ATOM   3969  HB  THR A 280      53.506  82.889 104.131  1.00 14.40              
ATOM   3970  CG2 THR A 280      55.128  83.335 102.801  1.00 14.40              
ATOM   3971 1HG2 THR A 280      54.439  83.647 102.015  1.00 14.40              
ATOM   3972 2HG2 THR A 280      55.446  84.216 103.344  1.00 14.40              
ATOM   3973 3HG2 THR A 280      55.991  82.850 102.346  1.00 14.40              
ATOM   3974  OG1 THR A 280      53.996  81.300 102.966  1.00 14.40              
ATOM   3975  HG1 THR A 280      54.773  80.748 102.822  1.00 14.40              
ATOM   3976  C   THR A 280      56.587  81.362 104.519  1.00 14.40              
ATOM   3977  O   THR A 280      56.699  80.212 104.106  1.00 14.40              
ATOM   3978  N   ALA A 281      57.644  82.176 104.652  1.00 13.98              
ATOM   3979  H   ALA A 281      57.486  83.155 104.859  1.00 13.98              
ATOM   3980  CA  ALA A 281      59.018  81.719 104.439  1.00 13.98              
ATOM   3981  HA  ALA A 281      59.053  81.190 103.484  1.00 13.98              
ATOM   3982  CB  ALA A 281      59.943  82.937 104.330  1.00 13.98              
ATOM   3983  HB1 ALA A 281      60.950  82.602 104.077  1.00 13.98              
ATOM   3984  HB2 ALA A 281      59.585  83.605 103.546  1.00 13.98              
ATOM   3985  HB3 ALA A 281      59.973  83.471 105.279  1.00 13.98              
ATOM   3986  C   ALA A 281      59.545  80.735 105.513  1.00 13.98              
ATOM   3987  O   ALA A 281      60.300  79.811 105.214  1.00 13.98              
ATOM   3988  N   SER A 282      59.150  80.944 106.769  1.00 13.95              
ATOM   3989  H   SER A 282      58.575  81.766 106.913  1.00 13.95              
ATOM   3990  CA  SER A 282      59.529  80.244 108.002  1.00 13.95              
ATOM   3991  HA  SER A 282      59.266  80.915 108.820  1.00 13.95              
ATOM   3992  CB  SER A 282      58.640  78.995 108.173  1.00 13.95              
ATOM   3993  HB1 SER A 282      58.732  78.372 107.281  1.00 13.95              
ATOM   3994  HB2 SER A 282      57.600  79.309 108.259  1.00 13.95              
ATOM   3995  OG  SER A 282      58.987  78.210 109.315  1.00 13.95              
ATOM   3996  HG  SER A 282      58.400  77.443 109.314  1.00 13.95              
ATOM   3997  C   SER A 282      61.013  79.903 108.227  1.00 13.95              
ATOM   3998  O   SER A 282      61.699  80.542 109.023  1.00 13.95              
ATOM   3999  N   THR A 283      61.531  78.867 107.567  1.00 13.28              
ATOM   4000  H   THR A 283      60.978  78.523 106.790  1.00 13.28              
ATOM   4001  CA  THR A 283      62.829  78.206 107.830  1.00 13.28              
ATOM   4002  HA  THR A 283      62.805  77.290 107.240  1.00 13.28              
ATOM   4003  CB  THR A 283      64.028  79.022 107.272  1.00 13.28              
ATOM   4004  HB  THR A 283      64.922  78.401 107.334  1.00 13.28              
ATOM   4005  CG2 THR A 283      63.846  79.398 105.803  1.00 13.28              
ATOM   4006 1HG2 THR A 283      64.763  79.848 105.425  1.00 13.28              
ATOM   4007 2HG2 THR A 283      63.630  78.502 105.219  1.00 13.28              
ATOM   4008 3HG2 THR A 283      63.025  80.105 105.686  1.00 13.28              
ATOM   4009  OG1 THR A 283      64.285  80.229 107.978  1.00 13.28              
ATOM   4010  HG1 THR A 283      63.438  80.458 108.400  1.00 13.28              
ATOM   4011  C   THR A 283      63.132  77.715 109.254  1.00 13.28              
ATOM   4012  O   THR A 283      64.284  77.423 109.584  1.00 13.28              
ATOM   4013  N   ASN A 284      62.118  77.585 110.107  1.00 13.07              
ATOM   4014  H   ASN A 284      61.194  77.865 109.806  1.00 13.07              
ATOM   4015  CA  ASN A 284      62.269  77.020 111.447  1.00 13.07              
ATOM   4016  HA  ASN A 284      63.078  77.553 111.949  1.00 13.07              
ATOM   4017  CB  ASN A 284      60.991  77.287 112.254  1.00 13.07              
ATOM   4018  HB1 ASN A 284      61.056  76.780 113.215  1.00 13.07              
ATOM   4019  HB2 ASN A 284      60.120  76.901 111.724  1.00 13.07              
ATOM   4020  CG  ASN A 284      60.827  78.764 112.543  1.00 13.07              
ATOM   4021  OD1 ASN A 284      61.578  79.354 113.300  1.00 13.07              
ATOM   4022  ND2 ASN A 284      59.866  79.410 111.931  1.00 13.07              
ATOM   4023 1HD2 ASN A 284      59.331  78.960 111.205  1.00 13.07              
ATOM   4024 2HD2 ASN A 284      59.802  80.393 112.118  1.00 13.07              
ATOM   4025  C   ASN A 284      62.660  75.542 111.424  1.00 13.07              
ATOM   4026  O   ASN A 284      61.800  74.672 111.375  1.00 13.07              
ATOM   4027  N   VAL A 285      63.965  75.283 111.544  1.00 12.18              
ATOM   4028  H   VAL A 285      64.590  76.067 111.407  1.00 12.18              
ATOM   4029  CA  VAL A 285      64.566  73.974 111.861  1.00 12.18              
ATOM   4030  HA  VAL A 285      64.591  73.384 110.944  1.00 12.18              
ATOM   4031  CB  VAL A 285      66.034  74.189 112.324  1.00 12.18              
ATOM   4032  HB  VAL A 285      66.600  74.503 111.446  1.00 12.18              
ATOM   4033  CG1 VAL A 285      66.220  75.284 113.392  1.00 12.18              
ATOM   4034 1HG1 VAL A 285      67.281  75.391 113.616  1.00 12.18              
ATOM   4035 2HG1 VAL A 285      65.861  76.247 113.033  1.00 12.18              
ATOM   4036 3HG1 VAL A 285      65.706  75.019 114.315  1.00 12.18              
ATOM   4037  CG2 VAL A 285      66.700  72.925 112.869  1.00 12.18              
ATOM   4038 1HG2 VAL A 285      67.770  73.086 112.997  1.00 12.18              
ATOM   4039 2HG2 VAL A 285      66.272  72.638 113.829  1.00 12.18              
ATOM   4040 3HG2 VAL A 285      66.556  72.117 112.162  1.00 12.18              
ATOM   4041  C   VAL A 285      63.743  73.164 112.863  1.00 12.18              
ATOM   4042  O   VAL A 285      63.427  72.012 112.596  1.00 12.18              
ATOM   4043  N   SER A 286      63.317  73.807 113.958  1.00 12.96              
ATOM   4044  H   SER A 286      63.604  74.765 114.060  1.00 12.96              
ATOM   4045  CA  SER A 286      62.326  73.306 114.914  1.00 12.96              
ATOM   4046  HA  SER A 286      62.468  73.851 115.847  1.00 12.96              
ATOM   4047  CB  SER A 286      60.918  73.655 114.409  1.00 12.96              
ATOM   4048  HB1 SER A 286      60.716  73.119 113.480  1.00 12.96              
ATOM   4049  HB2 SER A 286      60.851  74.726 114.221  1.00 12.96              
ATOM   4050  OG  SER A 286      59.961  73.297 115.383  1.00 12.96              
ATOM   4051  HG  SER A 286      60.065  72.343 115.511  1.00 12.96              
ATOM   4052  C   SER A 286      62.456  71.819 115.253  1.00 12.96              
ATOM   4053  O   SER A 286      61.511  71.034 115.089  1.00 12.96              
ATOM   4054  N   ALA A 287      63.646  71.446 115.734  1.00 12.11              
ATOM   4055  H   ALA A 287      64.362  72.144 115.845  1.00 12.11              
ATOM   4056  CA  ALA A 287      63.941  70.092 116.151  1.00 12.11              
ATOM   4057  HA  ALA A 287      63.986  69.480 115.259  1.00 12.11              
ATOM   4058  CB  ALA A 287      65.312  70.059 116.840  1.00 12.11              
ATOM   4059  HB1 ALA A 287      65.563  69.032 117.112  1.00 12.11              
ATOM   4060  HB2 ALA A 287      66.080  70.440 116.165  1.00 12.11              
ATOM   4061  HB3 ALA A 287      65.289  70.667 117.745  1.00 12.11              
ATOM   4062  C   ALA A 287      62.822  69.511 117.022  1.00 12.11              
ATOM   4063  O   ALA A 287      62.388  70.095 118.013  1.00 12.11              
ATOM   4064  N   ARG A 288      62.400  68.306 116.638  1.00 12.72              
ATOM   4065  H   ARG A 288      62.801  67.929 115.790  1.00 12.72              
ATOM   4066  CA  ARG A 288      61.689  67.383 117.517  1.00 12.72              
ATOM   4067  HA  ARG A 288      61.622  66.458 116.959  1.00 12.72              
ATOM   4068  CB  ARG A 288      62.577  67.057 118.745  1.00 12.72              
ATOM   4069  HB1 ARG A 288      62.076  67.322 119.677  1.00 12.72              
ATOM   4070  HB2 ARG A 288      63.506  67.628 118.716  1.00 12.72              
ATOM   4071  CG  ARG A 288      62.971  65.578 118.750  1.00 12.72              
ATOM   4072  HG1 ARG A 288      63.730  65.425 119.517  1.00 12.72              
ATOM   4073  HG2 ARG A 288      63.415  65.323 117.787  1.00 12.72              
ATOM   4074  CD  ARG A 288      61.775  64.653 119.013  1.00 12.72              
ATOM   4075  HD1 ARG A 288      62.050  63.626 118.783  1.00 12.72              
ATOM   4076  HD2 ARG A 288      60.945  64.915 118.361  1.00 12.72              
ATOM   4077  NE  ARG A 288      61.332  64.760 120.407  1.00 12.72              
ATOM   4078  HE  ARG A 288      60.560  65.382 120.578  1.00 12.72              
ATOM   4079  CZ  ARG A 288      61.924  64.175 121.432  1.00 12.72              
ATOM   4080  NH1 ARG A 288      62.925  63.351 121.306  1.00 12.72              
ATOM   4081 1HH1 ARG A 288      63.250  63.092 120.361  1.00 12.72              
ATOM   4082 2HH1 ARG A 288      63.335  62.848 122.062  1.00 12.72              
ATOM   4083  NH2 ARG A 288      61.509  64.445 122.636  1.00 12.72              
ATOM   4084 1HH2 ARG A 288      60.773  65.114 122.760  1.00 12.72              
ATOM   4085 2HH2 ARG A 288      61.971  64.016 123.413  1.00 12.72              
ATOM   4086  C   ARG A 288      60.212  67.646 117.822  1.00 12.72              
ATOM   4087  O   ARG A 288      59.703  67.205 118.852  1.00 12.72              
ATOM   4088  N   GLY A 289      59.496  68.199 116.845  1.00 11.62              
ATOM   4089  H   GLY A 289      59.994  68.566 116.047  1.00 11.62              
ATOM   4090  CA  GLY A 289      58.044  68.017 116.762  1.00 11.62              
ATOM   4091  HA1 GLY A 289      57.553  68.794 117.347  1.00 11.62              
ATOM   4092  HA2 GLY A 289      57.768  67.049 117.185  1.00 11.62              
ATOM   4093  C   GLY A 289      57.514  68.063 115.331  1.00 11.62              
ATOM   4094  O   GLY A 289      57.312  67.031 114.699  1.00 11.62              
ATOM   4095  N   GLU A 290      57.308  69.263 114.794  1.00 11.57              
ATOM   4096  H   GLU A 290      57.455  70.082 115.361  1.00 11.57              
ATOM   4097  CA  GLU A 290      56.709  69.448 113.465  1.00 11.57              
ATOM   4098  HA  GLU A 290      55.770  68.893 113.426  1.00 11.57              
ATOM   4099  CB  GLU A 290      56.403  70.946 113.278  1.00 11.57              
ATOM   4100  HB1 GLU A 290      57.343  71.491 113.176  1.00 11.57              
ATOM   4101  HB2 GLU A 290      55.905  71.320 114.174  1.00 11.57              
ATOM   4102  CG  GLU A 290      55.514  71.266 112.067  1.00 11.57              
ATOM   4103  HG1 GLU A 290      56.011  70.921 111.157  1.00 11.57              
ATOM   4104  HG2 GLU A 290      55.406  72.350 111.994  1.00 11.57              
ATOM   4105  CD  GLU A 290      54.121  70.633 112.182  1.00 11.57              
ATOM   4106  OE1 GLU A 290      53.729  69.841 111.299  1.00 11.57              
ATOM   4107  OE2 GLU A 290      53.404  70.871 113.185  1.00 11.57              
ATOM   4108  C   GLU A 290      57.593  68.915 112.337  1.00 11.57              
ATOM   4109  O   GLU A 290      57.110  68.166 111.499  1.00 11.57              
ATOM   4110  N   ALA A 291      58.901  69.176 112.388  1.00 11.87              
ATOM   4111  H   ALA A 291      59.237  69.815 113.090  1.00 11.87              
ATOM   4112  CA  ALA A 291      59.897  68.574 111.496  1.00 11.87              
ATOM   4113  HA  ALA A 291      59.504  68.597 110.477  1.00 11.87              
ATOM   4114  CB  ALA A 291      61.144  69.471 111.557  1.00 11.87              
ATOM   4115  HB1 ALA A 291      61.878  69.126 110.828  1.00 11.87              
ATOM   4116  HB2 ALA A 291      60.879  70.501 111.318  1.00 11.87              
ATOM   4117  HB3 ALA A 291      61.590  69.434 112.553  1.00 11.87              
ATOM   4118  C   ALA A 291      60.230  67.091 111.807  1.00 11.87              
ATOM   4119  O   ALA A 291      61.298  66.606 111.427  1.00 11.87              
ATOM   4120  N   LEU A 292      59.332  66.398 112.521  1.00 11.31              
ATOM   4121  H   LEU A 292      58.485  66.888 112.772  1.00 11.31              
ATOM   4122  CA  LEU A 292      59.259  64.934 112.599  1.00 11.31              
ATOM   4123  HA  LEU A 292      59.931  64.500 111.855  1.00 11.31              
ATOM   4124  CB  LEU A 292      59.653  64.406 113.995  1.00 11.31              
ATOM   4125  HB1 LEU A 292      59.263  63.391 114.074  1.00 11.31              
ATOM   4126  HB2 LEU A 292      59.150  64.996 114.762  1.00 11.31              
ATOM   4127  CG  LEU A 292      61.156  64.316 114.306  1.00 11.31              
ATOM   4128  HG  LEU A 292      61.674  63.796 113.500  1.00 11.31              
ATOM   4129  CD1 LEU A 292      61.797  65.687 114.524  1.00 11.31              
ATOM   4130 1HD1 LEU A 292      61.050  66.397 114.870  1.00 11.31              
ATOM   4131 2HD1 LEU A 292      62.618  65.609 115.232  1.00 11.31              
ATOM   4132 3HD1 LEU A 292      62.209  66.042 113.584  1.00 11.31              
ATOM   4133  CD2 LEU A 292      61.331  63.505 115.593  1.00 11.31              
ATOM   4134 1HD2 LEU A 292      62.388  63.431 115.856  1.00 11.31              
ATOM   4135 2HD2 LEU A 292      60.775  63.969 116.402  1.00 11.31              
ATOM   4136 3HD2 LEU A 292      60.953  62.494 115.452  1.00 11.31              
ATOM   4137  C   LEU A 292      57.854  64.415 112.260  1.00 11.31              
ATOM   4138  O   LEU A 292      57.682  63.225 111.995  1.00 11.31              
ATOM   4139  N   LYS A 293      56.844  65.294 112.266  1.00 11.45              
ATOM   4140  H   LYS A 293      57.068  66.251 112.505  1.00 11.45              
ATOM   4141  CA  LYS A 293      55.549  65.016 111.640  1.00 11.45              
ATOM   4142  HA  LYS A 293      55.224  64.018 111.934  1.00 11.45              
ATOM   4143  CB  LYS A 293      54.512  66.052 112.111  1.00 11.45              
ATOM   4144  HB1 LYS A 293      54.736  67.016 111.652  1.00 11.45              
ATOM   4145  HB2 LYS A 293      54.586  66.167 113.193  1.00 11.45              
ATOM   4146  CG  LYS A 293      53.070  65.639 111.758  1.00 11.45              
ATOM   4147  HG1 LYS A 293      52.703  64.938 112.510  1.00 11.45              
ATOM   4148  HG2 LYS A 293      53.055  65.135 110.790  1.00 11.45              
ATOM   4149  CD  LYS A 293      52.123  66.844 111.664  1.00 11.45              
ATOM   4150  HD1 LYS A 293      51.117  66.493 111.429  1.00 11.45              
ATOM   4151  HD2 LYS A 293      52.466  67.466 110.834  1.00 11.45              
ATOM   4152  CE  LYS A 293      52.092  67.685 112.946  1.00 11.45              
ATOM   4153  HE1 LYS A 293      53.122  67.815 113.289  1.00 11.45              
ATOM   4154  HE2 LYS A 293      51.525  67.169 113.725  1.00 11.45              
ATOM   4155  NZ  LYS A 293      51.541  69.029 112.673  1.00 11.45              
ATOM   4156  HZ1 LYS A 293      50.554  69.057 112.488  1.00 11.45              
ATOM   4157  HZ2 LYS A 293      51.834  69.702 113.382  1.00 11.45              
ATOM   4158  HZ3 LYS A 293      52.065  69.413 111.881  1.00 11.45              
ATOM   4159  C   LYS A 293      55.684  65.014 110.124  1.00 11.45              
ATOM   4160  O   LYS A 293      55.353  64.016 109.498  1.00 11.45              
ATOM   4161  N   GLU A 294      56.202  66.097 109.550  1.00 12.08              
ATOM   4162  H   GLU A 294      56.452  66.865 110.161  1.00 12.08              
ATOM   4163  CA  GLU A 294      56.876  66.068 108.253  1.00 12.08              
ATOM   4164  HA  GLU A 294      56.318  65.395 107.601  1.00 12.08              
ATOM   4165  CB  GLU A 294      56.886  67.487 107.657  1.00 12.08              
ATOM   4166  HB1 GLU A 294      57.517  68.137 108.266  1.00 12.08              
ATOM   4167  HB2 GLU A 294      55.868  67.880 107.684  1.00 12.08              
ATOM   4168  CG  GLU A 294      57.370  67.530 106.201  1.00 12.08              
ATOM   4169  HG1 GLU A 294      58.448  67.358 106.173  1.00 12.08              
ATOM   4170  HG2 GLU A 294      57.182  68.525 105.793  1.00 12.08              
ATOM   4171  CD  GLU A 294      56.648  66.468 105.369  1.00 12.08              
ATOM   4172  OE1 GLU A 294      55.518  66.737 104.912  1.00 12.08              
ATOM   4173  OE2 GLU A 294      57.184  65.339 105.288  1.00 12.08              
ATOM   4174  C   GLU A 294      58.299  65.498 108.454  1.00 12.08              
ATOM   4175  O   GLU A 294      58.827  65.509 109.564  1.00 12.08              
ATOM   4176  N   GLY A 295      58.905  64.916 107.421  1.00 12.77              
ATOM   4177  H   GLY A 295      58.488  65.042 106.501  1.00 12.77              
ATOM   4178  CA  GLY A 295      59.755  63.737 107.625  1.00 12.77              
ATOM   4179  HA1 GLY A 295      60.394  63.876 108.499  1.00 12.77              
ATOM   4180  HA2 GLY A 295      60.382  63.601 106.745  1.00 12.77              
ATOM   4181  C   GLY A 295      58.925  62.469 107.817  1.00 12.77              
ATOM   4182  O   GLY A 295      59.391  61.482 108.387  1.00 12.77              
ATOM   4183  N   ARG A 296      57.676  62.524 107.343  1.00 12.16              
ATOM   4184  H   ARG A 296      57.420  63.369 106.846  1.00 12.16              
ATOM   4185  CA  ARG A 296      56.658  61.484 107.434  1.00 12.16              
ATOM   4186  HA  ARG A 296      56.446  61.333 108.494  1.00 12.16              
ATOM   4187  CB  ARG A 296      55.353  62.064 106.766  1.00 12.16              
ATOM   4188  HB1 ARG A 296      55.039  62.938 107.331  1.00 12.16              
ATOM   4189  HB2 ARG A 296      54.553  61.328 106.855  1.00 12.16              
ATOM   4190  CG  ARG A 296      55.450  62.512 105.282  1.00 12.16              
ATOM   4191  HG1 ARG A 296      55.461  61.596 104.740  1.00 12.16              
ATOM   4192  HG2 ARG A 296      56.398  63.015 105.127  1.00 12.16              
ATOM   4193  CD  ARG A 296      54.347  63.372 104.605  1.00 12.16              
ATOM   4194  HD1 ARG A 296      54.451  64.407 104.931  1.00 12.16              
ATOM   4195  HD2 ARG A 296      53.372  63.009 104.939  1.00 12.16              
ATOM   4196  NE  ARG A 296      54.383  63.290 103.105  1.00 12.16              
ATOM   4197  HE  ARG A 296      54.038  62.431 102.689  1.00 12.16              
ATOM   4198  CZ  ARG A 296      54.799  64.176 102.195  1.00 12.16              
ATOM   4199  NH1 ARG A 296      55.191  65.385 102.439  1.00 12.16              
ATOM   4200 1HH1 ARG A 296      55.237  65.742 103.390  1.00 12.16              
ATOM   4201 2HH1 ARG A 296      55.503  65.951 101.652  1.00 12.16              
ATOM   4202  NH2 ARG A 296      54.868  63.898 100.929  1.00 12.16              
ATOM   4203 1HH2 ARG A 296      54.642  62.955 100.600  1.00 12.16              
ATOM   4204 2HH2 ARG A 296      55.320  64.591 100.329  1.00 12.16              
ATOM   4205  C   ARG A 296      57.170  60.145 106.858  1.00 12.16              
ATOM   4206  O   ARG A 296      57.786  60.076 105.788  1.00 12.16              
ATOM   4207  N   GLY A 297      56.884  59.047 107.561  1.00 12.42              
ATOM   4208  H   GLY A 297      56.462  59.147 108.470  1.00 12.42              
ATOM   4209  CA  GLY A 297      57.136  57.702 107.026  1.00 12.42              
ATOM   4210  HA1 GLY A 297      56.769  56.955 107.730  1.00 12.42              
ATOM   4211  HA2 GLY A 297      58.210  57.564 106.894  1.00 12.42              
ATOM   4212  C   GLY A 297      56.456  57.465 105.678  1.00 12.42              
ATOM   4213  O   GLY A 297      57.062  56.913 104.768  1.00 12.42              
ATOM   4214  N   GLU A 298      55.254  58.019 105.530  1.00 11.87              
ATOM   4215  H   GLU A 298      54.824  58.431 106.341  1.00 11.87              
ATOM   4216  CA  GLU A 298      54.541  58.164 104.264  1.00 11.87              
ATOM   4217  HA  GLU A 298      54.188  57.185 103.934  1.00 11.87              
ATOM   4218  CB  GLU A 298      53.324  59.046 104.556  1.00 11.87              
ATOM   4219  HB1 GLU A 298      53.679  60.013 104.914  1.00 11.87              
ATOM   4220  HB2 GLU A 298      52.754  58.582 105.363  1.00 11.87              
ATOM   4221  CG  GLU A 298      52.380  59.265 103.374  1.00 11.87              
ATOM   4222  HG1 GLU A 298      52.051  58.295 102.993  1.00 11.87              
ATOM   4223  HG2 GLU A 298      52.907  59.793 102.580  1.00 11.87              
ATOM   4224  CD  GLU A 298      51.178  60.096 103.838  1.00 11.87              
ATOM   4225  OE1 GLU A 298      51.427  61.175 104.428  1.00 11.87              
ATOM   4226  OE2 GLU A 298      50.033  59.617 103.673  1.00 11.87              
ATOM   4227  C   GLU A 298      55.429  58.721 103.145  1.00 11.87              
ATOM   4228  O   GLU A 298      55.589  58.058 102.131  1.00 11.87              
ATOM   4229  N   ALA A 299      56.115  59.842 103.382  1.00 11.48              
ATOM   4230  H   ALA A 299      56.007  60.280 104.280  1.00 11.48              
ATOM   4231  CA  ALA A 299      57.058  60.470 102.465  1.00 11.48              
ATOM   4232  HA  ALA A 299      56.524  60.670 101.535  1.00 11.48              
ATOM   4233  CB  ALA A 299      57.627  61.806 102.961  1.00 11.48              
ATOM   4234  HB1 ALA A 299      58.395  62.148 102.266  1.00 11.48              
ATOM   4235  HB2 ALA A 299      56.858  62.565 102.967  1.00 11.48              
ATOM   4236  HB3 ALA A 299      58.077  61.708 103.946  1.00 11.48              
ATOM   4237  C   ALA A 299      58.212  59.562 102.105  1.00 11.48              
ATOM   4238  O   ALA A 299      58.651  59.581 100.951  1.00 11.48              
ATOM   4239  N   LEU A 300      58.703  58.759 103.062  1.00 11.85              
ATOM   4240  H   LEU A 300      58.270  58.740 103.978  1.00 11.85              
ATOM   4241  CA  LEU A 300      59.640  57.714 102.647  1.00 11.85              
ATOM   4242  HA  LEU A 300      60.412  58.196 102.044  1.00 11.85              
ATOM   4243  CB  LEU A 300      60.372  57.054 103.829  1.00 11.85              
ATOM   4244  HB1 LEU A 300      61.022  56.289 103.400  1.00 11.85              
ATOM   4245  HB2 LEU A 300      59.652  56.542 104.467  1.00 11.85              
ATOM   4246  CG  LEU A 300      61.237  57.996 104.700  1.00 11.85              
ATOM   4247  HG  LEU A 300      60.614  58.409 105.494  1.00 11.85              
ATOM   4248  CD1 LEU A 300      62.382  57.193 105.330  1.00 11.85              
ATOM   4249 1HD1 LEU A 300      62.846  57.777 106.124  1.00 11.85              
ATOM   4250 2HD1 LEU A 300      61.985  56.271 105.732  1.00 11.85              
ATOM   4251 3HD1 LEU A 300      63.124  56.944 104.570  1.00 11.85              
ATOM   4252  CD2 LEU A 300      61.909  59.155 103.954  1.00 11.85              
ATOM   4253 1HD2 LEU A 300      62.557  59.704 104.638  1.00 11.85              
ATOM   4254 2HD2 LEU A 300      62.498  58.776 103.117  1.00 11.85              
ATOM   4255 3HD2 LEU A 300      61.154  59.851 103.588  1.00 11.85              
ATOM   4256  C   LEU A 300      59.008  56.695 101.679  1.00 11.85              
ATOM   4257  O   LEU A 300      59.550  56.514 100.592  1.00 11.85              
ATOM   4258  N   GLU A 301      57.869  56.081 102.011  1.00 12.00              
ATOM   4259  H   GLU A 301      57.395  56.357 102.863  1.00 12.00              
ATOM   4260  CA  GLU A 301      57.266  55.028 101.177  1.00 12.00              
ATOM   4261  HA  GLU A 301      58.026  54.261 101.019  1.00 12.00              
ATOM   4262  CB  GLU A 301      56.088  54.341 101.899  1.00 12.00              
ATOM   4263  HB1 GLU A 301      55.630  53.652 101.190  1.00 12.00              
ATOM   4264  HB2 GLU A 301      55.344  55.083 102.194  1.00 12.00              
ATOM   4265  CG  GLU A 301      56.565  53.551 103.143  1.00 12.00              
ATOM   4266  HG1 GLU A 301      56.828  54.261 103.929  1.00 12.00              
ATOM   4267  HG2 GLU A 301      57.473  53.003 102.879  1.00 12.00              
ATOM   4268  CD  GLU A 301      55.545  52.530 103.690  1.00 12.00              
ATOM   4269  OE1 GLU A 301      55.521  52.309 104.928  1.00 12.00              
ATOM   4270  OE2 GLU A 301      54.836  51.906 102.873  1.00 12.00              
ATOM   4271  C   GLU A 301      56.913  55.528  99.750  1.00 12.00              
ATOM   4272  O   GLU A 301      57.392  54.972  98.754  1.00 12.00              
ATOM   4273  N   GLU A 302      56.217  56.668  99.644  1.00 11.43              
ATOM   4274  H   GLU A 302      55.916  57.101 100.515  1.00 11.43              
ATOM   4275  CA  GLU A 302      56.026  57.453  98.412  1.00 11.43              
ATOM   4276  HA  GLU A 302      55.280  56.982  97.774  1.00 11.43              
ATOM   4277  CB  GLU A 302      55.581  58.904  98.757  1.00 11.43              
ATOM   4278  HB1 GLU A 302      55.685  59.494  97.844  1.00 11.43              
ATOM   4279  HB2 GLU A 302      56.288  59.314  99.479  1.00 11.43              
ATOM   4280  CG  GLU A 302      54.171  59.187  99.296  1.00 11.43              
ATOM   4281  HG1 GLU A 302      53.999  58.629 100.215  1.00 11.43              
ATOM   4282  HG2 GLU A 302      53.437  58.854  98.559  1.00 11.43              
ATOM   4283  CD  GLU A 302      54.017  60.707  99.544  1.00 11.43              
ATOM   4284  OE1 GLU A 302      54.198  61.178 100.696  1.00 11.43              
ATOM   4285  OE2 GLU A 302      53.804  61.442  98.555  1.00 11.43              
ATOM   4286  C   GLU A 302      57.330  57.600  97.621  1.00 11.43              
ATOM   4287  O   GLU A 302      57.412  57.233  96.433  1.00 11.43              
ATOM   4288  N   SER A 303      58.357  58.135  98.300  1.00 11.94              
ATOM   4289  H   SER A 303      58.255  58.340  99.289  1.00 11.94              
ATOM   4290  CA  SER A 303      59.623  58.428  97.653  1.00 11.94              
ATOM   4291  HA  SER A 303      59.429  59.112  96.826  1.00 11.94              
ATOM   4292  CB  SER A 303      60.607  59.108  98.610  1.00 11.94              
ATOM   4293  HB1 SER A 303      60.779  58.471  99.478  1.00 11.94              
ATOM   4294  HB2 SER A 303      60.178  60.053  98.946  1.00 11.94              
ATOM   4295  OG  SER A 303      61.849  59.369  97.974  1.00 11.94              
ATOM   4296  HG  SER A 303      61.676  59.725  97.095  1.00 11.94              
ATOM   4297  C   SER A 303      60.214  57.158  97.073  1.00 11.94              
ATOM   4298  O   SER A 303      60.703  57.221  95.953  1.00 11.94              
ATOM   4299  N   GLU A 304      60.107  55.982  97.707  1.00 11.94              
ATOM   4300  H   GLU A 304      59.618  55.919  98.599  1.00 11.94              
ATOM   4301  CA  GLU A 304      60.681  54.789  97.072  1.00 11.94              
ATOM   4302  HA  GLU A 304      61.684  55.068  96.758  1.00 11.94              
ATOM   4303  CB  GLU A 304      60.870  53.594  98.029  1.00 11.94              
ATOM   4304  HB1 GLU A 304      60.339  52.720  97.648  1.00 11.94              
ATOM   4305  HB2 GLU A 304      60.438  53.845  99.000  1.00 11.94              
ATOM   4306  CG  GLU A 304      62.361  53.231  98.240  1.00 11.94              
ATOM   4307  HG1 GLU A 304      62.424  52.569  99.106  1.00 11.94              
ATOM   4308  HG2 GLU A 304      62.912  54.139  98.497  1.00 11.94              
ATOM   4309  CD  GLU A 304      63.046  52.529  97.044  1.00 11.94              
ATOM   4310  OE1 GLU A 304      63.781  53.189  96.265  1.00 11.94              
ATOM   4311  OE2 GLU A 304      62.891  51.299  96.891  1.00 11.94              
ATOM   4312  C   GLU A 304      59.958  54.409  95.786  1.00 11.94              
ATOM   4313  O   GLU A 304      60.634  54.086  94.812  1.00 11.94              
ATOM   4314  N   SER A 305      58.629  54.570  95.696  1.00 11.60              
ATOM   4315  H   SER A 305      58.123  54.932  96.500  1.00 11.60              
ATOM   4316  CA  SER A 305      57.950  54.396  94.402  1.00 11.60              
ATOM   4317  HA  SER A 305      58.158  53.377  94.077  1.00 11.60              
ATOM   4318  CB  SER A 305      56.423  54.504  94.525  1.00 11.60              
ATOM   4319  HB1 SER A 305      56.098  53.991  95.432  1.00 11.60              
ATOM   4320  HB2 SER A 305      55.975  53.996  93.671  1.00 11.60              
ATOM   4321  OG  SER A 305      55.943  55.829  94.540  1.00 11.60              
ATOM   4322  HG  SER A 305      56.353  56.299  95.284  1.00 11.60              
ATOM   4323  C   SER A 305      58.558  55.321  93.335  1.00 11.60              
ATOM   4324  O   SER A 305      59.009  54.840  92.271  1.00 11.60              
ATOM   4325  N   THR A 306      58.715  56.621  93.658  1.00 11.43              
ATOM   4326  H   THR A 306      58.467  56.966  94.582  1.00 11.43              
ATOM   4327  CA  THR A 306      59.256  57.545  92.645  1.00 11.43              
ATOM   4328  HA  THR A 306      58.701  57.375  91.724  1.00 11.43              
ATOM   4329  CB  THR A 306      59.088  59.047  92.963  1.00 11.43              
ATOM   4330  HB  THR A 306      59.301  59.597  92.046  1.00 11.43              
ATOM   4331  CG2 THR A 306      57.676  59.416  93.408  1.00 11.43              
ATOM   4332 1HG2 THR A 306      57.599  60.497  93.526  1.00 11.43              
ATOM   4333 2HG2 THR A 306      56.954  59.089  92.660  1.00 11.43              
ATOM   4334 3HG2 THR A 306      57.442  58.943  94.362  1.00 11.43              
ATOM   4335  OG1 THR A 306      59.981  59.516  93.943  1.00 11.43              
ATOM   4336  HG1 THR A 306      59.906  60.480  93.976  1.00 11.43              
ATOM   4337  C   THR A 306      60.720  57.241  92.325  1.00 11.43              
ATOM   4338  O   THR A 306      61.127  57.466  91.192  1.00 11.43              
ATOM   4339  N   ARG A 307      61.474  56.632  93.253  1.00 12.01              
ATOM   4340  H   ARG A 307      61.042  56.522  94.168  1.00 12.01              
ATOM   4341  CA  ARG A 307      62.885  56.242  93.136  1.00 12.01              
ATOM   4342  HA  ARG A 307      63.412  57.016  92.578  1.00 12.01              
ATOM   4343  CB  ARG A 307      63.504  56.174  94.570  1.00 12.01              
ATOM   4344  HB1 ARG A 307      62.979  55.397  95.119  1.00 12.01              
ATOM   4345  HB2 ARG A 307      63.290  57.123  95.064  1.00 12.01              
ATOM   4346  CG  ARG A 307      65.027  55.907  94.736  1.00 12.01              
ATOM   4347  HG1 ARG A 307      65.579  56.618  94.120  1.00 12.01              
ATOM   4348  HG2 ARG A 307      65.242  54.900  94.375  1.00 12.01              
ATOM   4349  CD  ARG A 307      65.528  56.027  96.210  1.00 12.01              
ATOM   4350  HD1 ARG A 307      64.900  55.393  96.839  1.00 12.01              
ATOM   4351  HD2 ARG A 307      65.398  57.059  96.541  1.00 12.01              
ATOM   4352  NE  ARG A 307      66.953  55.618  96.392  1.00 12.01              
ATOM   4353  HE  ARG A 307      67.355  55.114  95.620  1.00 12.01              
ATOM   4354  CZ  ARG A 307      67.724  55.680  97.487  1.00 12.01              
ATOM   4355  NH1 ARG A 307      67.386  56.240  98.612  1.00 12.01              
ATOM   4356 1HH1 ARG A 307      66.487  56.663  98.711  1.00 12.01              
ATOM   4357 2HH1 ARG A 307      68.081  56.248  99.367  1.00 12.01              
ATOM   4358  NH2 ARG A 307      68.919  55.171  97.499  1.00 12.01              
ATOM   4359 1HH2 ARG A 307      69.379  54.824  96.682  1.00 12.01              
ATOM   4360 2HH2 ARG A 307      69.448  55.128  98.379  1.00 12.01              
ATOM   4361  C   ARG A 307      63.048  54.941  92.365  1.00 12.01              
ATOM   4362  O   ARG A 307      64.109  54.748  91.798  1.00 12.01              
ATOM   4363  N   LYS A 308      62.014  54.097  92.246  1.00 11.86              
ATOM   4364  H   LYS A 308      61.204  54.282  92.832  1.00 11.86              
ATOM   4365  CA  LYS A 308      62.011  52.882  91.410  1.00 11.86              
ATOM   4366  HA  LYS A 308      63.016  52.477  91.324  1.00 11.86              
ATOM   4367  CB  LYS A 308      61.064  51.825  92.023  1.00 11.86              
ATOM   4368  HB1 LYS A 308      60.401  51.438  91.246  1.00 11.86              
ATOM   4369  HB2 LYS A 308      60.422  52.289  92.775  1.00 11.86              
ATOM   4370  CG  LYS A 308      61.764  50.611  92.654  1.00 11.86              
ATOM   4371  HG1 LYS A 308      62.272  50.038  91.877  1.00 11.86              
ATOM   4372  HG2 LYS A 308      60.989  49.973  93.081  1.00 11.86              
ATOM   4373  CD  LYS A 308      62.759  50.959  93.769  1.00 11.86              
ATOM   4374  HD1 LYS A 308      62.844  50.103  94.441  1.00 11.86              
ATOM   4375  HD2 LYS A 308      62.375  51.804  94.343  1.00 11.86              
ATOM   4376  CE  LYS A 308      64.146  51.283  93.208  1.00 11.86              
ATOM   4377  HE1 LYS A 308      64.070  52.128  92.522  1.00 11.86              
ATOM   4378  HE2 LYS A 308      64.528  50.428  92.639  1.00 11.86              
ATOM   4379  NZ  LYS A 308      65.098  51.637  94.273  1.00 11.86              
ATOM   4380  HZ1 LYS A 308      65.995  51.850  93.833  1.00 11.86              
ATOM   4381  HZ2 LYS A 308      64.739  52.420  94.821  1.00 11.86              
ATOM   4382  HZ3 LYS A 308      65.192  50.877  94.927  1.00 11.86              
ATOM   4383  C   LYS A 308      61.599  53.175  89.991  1.00 11.86              
ATOM   4384  O   LYS A 308      62.200  52.618  89.087  1.00 11.86              
ATOM   4385  N   THR A 309      60.663  54.098  89.782  1.00 11.59              
ATOM   4386  H   THR A 309      60.208  54.526  90.579  1.00 11.59              
ATOM   4387  CA  THR A 309      60.408  54.563  88.412  1.00 11.59              
ATOM   4388  HA  THR A 309      60.284  53.698  87.759  1.00 11.59              
ATOM   4389  CB  THR A 309      59.121  55.400  88.333  1.00 11.59              
ATOM   4390  HB  THR A 309      59.259  56.338  88.873  1.00 11.59              
ATOM   4391  CG2 THR A 309      58.712  55.700  86.891  1.00 11.59              
ATOM   4392 1HG2 THR A 309      57.774  56.256  86.888  1.00 11.59              
ATOM   4393 2HG2 THR A 309      59.472  56.306  86.397  1.00 11.59              
ATOM   4394 3HG2 THR A 309      58.575  54.769  86.339  1.00 11.59              
ATOM   4395  OG1 THR A 309      58.039  54.703  88.910  1.00 11.59              
ATOM   4396  HG1 THR A 309      58.212  54.578  89.849  1.00 11.59              
ATOM   4397  C   THR A 309      61.584  55.372  87.884  1.00 11.59              
ATOM   4398  O   THR A 309      62.102  55.067  86.814  1.00 11.59              
ATOM   4399  N   ASN A 310      62.062  56.348  88.664  1.00 11.66              
ATOM   4400  H   ASN A 310      61.602  56.554  89.543  1.00 11.66              
ATOM   4401  CA  ASN A 310      63.231  57.143  88.328  1.00 11.66              
ATOM   4402  HA  ASN A 310      63.007  57.656  87.391  1.00 11.66              
ATOM   4403  CB  ASN A 310      63.491  58.214  89.407  1.00 11.66              
ATOM   4404  HB1 ASN A 310      63.783  57.734  90.340  1.00 11.66              
ATOM   4405  HB2 ASN A 310      62.569  58.768  89.575  1.00 11.66              
ATOM   4406  CG  ASN A 310      64.545  59.257  89.061  1.00 11.66              
ATOM   4407  OD1 ASN A 310      64.775  60.189  89.813  1.00 11.66              
ATOM   4408  ND2 ASN A 310      65.219  59.156  87.943  1.00 11.66              
ATOM   4409 1HD2 ASN A 310      65.126  58.351  87.339  1.00 11.66              
ATOM   4410 2HD2 ASN A 310      65.958  59.826  87.778  1.00 11.66              
ATOM   4411  C   ASN A 310      64.434  56.252  88.067  1.00 11.66              
ATOM   4412  O   ASN A 310      65.012  56.403  87.003  1.00 11.66              
ATOM   4413  N   GLU A 311      64.778  55.320  88.963  1.00 11.93              
ATOM   4414  H   GLU A 311      64.288  55.272  89.850  1.00 11.93              
ATOM   4415  CA  GLU A 311      65.846  54.344  88.735  1.00 11.93              
ATOM   4416  HA  GLU A 311      66.779  54.885  88.591  1.00 11.93              
ATOM   4417  CB  GLU A 311      66.023  53.455  89.967  1.00 11.93              
ATOM   4418  HB1 GLU A 311      65.099  52.894  90.119  1.00 11.93              
ATOM   4419  HB2 GLU A 311      66.206  54.096  90.828  1.00 11.93              
ATOM   4420  CG  GLU A 311      67.201  52.481  89.909  1.00 11.93              
ATOM   4421  HG1 GLU A 311      68.129  53.010  90.140  1.00 11.93              
ATOM   4422  HG2 GLU A 311      67.295  52.049  88.913  1.00 11.93              
ATOM   4423  CD  GLU A 311      66.949  51.364  90.916  1.00 11.93              
ATOM   4424  OE1 GLU A 311      66.993  51.633  92.141  1.00 11.93              
ATOM   4425  OE2 GLU A 311      66.614  50.250  90.452  1.00 11.93              
ATOM   4426  C   GLU A 311      65.621  53.509  87.481  1.00 11.93              
ATOM   4427  O   GLU A 311      66.580  53.335  86.745  1.00 11.93              
ATOM   4428  N   GLU A 312      64.400  53.065  87.167  1.00 11.72              
ATOM   4429  H   GLU A 312      63.620  53.231  87.793  1.00 11.72              
ATOM   4430  CA  GLU A 312      64.148  52.292  85.947  1.00 11.72              
ATOM   4431  HA  GLU A 312      64.791  51.412  85.964  1.00 11.72              
ATOM   4432  CB  GLU A 312      62.675  51.831  85.905  1.00 11.72              
ATOM   4433  HB1 GLU A 312      62.024  52.682  85.707  1.00 11.72              
ATOM   4434  HB2 GLU A 312      62.402  51.423  86.877  1.00 11.72              
ATOM   4435  CG  GLU A 312      62.401  50.748  84.854  1.00 11.72              
ATOM   4436  HG1 GLU A 312      62.635  51.142  83.862  1.00 11.72              
ATOM   4437  HG2 GLU A 312      61.338  50.495  84.875  1.00 11.72              
ATOM   4438  CD  GLU A 312      63.227  49.489  85.138  1.00 11.72              
ATOM   4439  OE1 GLU A 312      63.226  49.005  86.293  1.00 11.72              
ATOM   4440  OE2 GLU A 312      64.001  49.059  84.259  1.00 11.72              
ATOM   4441  C   GLU A 312      64.528  53.118  84.706  1.00 11.72              
ATOM   4442  O   GLU A 312      65.419  52.749  83.933  1.00 11.72              
ATOM   4443  N   ALA A 313      63.951  54.319  84.610  1.00 11.58              
ATOM   4444  H   ALA A 313      63.289  54.562  85.340  1.00 11.58              
ATOM   4445  CA  ALA A 313      64.252  55.344  83.616  1.00 11.58              
ATOM   4446  HA  ALA A 313      64.072  54.919  82.629  1.00 11.58              
ATOM   4447  CB  ALA A 313      63.272  56.505  83.828  1.00 11.58              
ATOM   4448  HB1 ALA A 313      63.410  57.249  83.043  1.00 11.58              
ATOM   4449  HB2 ALA A 313      62.246  56.136  83.796  1.00 11.58              
ATOM   4450  HB3 ALA A 313      63.452  56.971  84.797  1.00 11.58              
ATOM   4451  C   ALA A 313      65.711  55.841  83.634  1.00 11.58              
ATOM   4452  O   ALA A 313      66.116  56.521  82.691  1.00 11.58              
ATOM   4453  N   GLN A 314      66.514  55.534  84.664  1.00 11.54              
ATOM   4454  H   GLN A 314      66.121  55.021  85.446  1.00 11.54              
ATOM   4455  CA  GLN A 314      67.955  55.772  84.629  1.00 11.54              
ATOM   4456  HA  GLN A 314      68.176  56.612  83.971  1.00 11.54              
ATOM   4457  CB  GLN A 314      68.611  56.067  85.997  1.00 11.54              
ATOM   4458  HB1 GLN A 314      69.658  56.297  85.791  1.00 11.54              
ATOM   4459  HB2 GLN A 314      68.610  55.151  86.589  1.00 11.54              
ATOM   4460  CG  GLN A 314      68.091  57.189  86.913  1.00 11.54              
ATOM   4461  HG1 GLN A 314      68.879  57.407  87.634  1.00 11.54              
ATOM   4462  HG2 GLN A 314      67.264  56.811  87.494  1.00 11.54              
ATOM   4463  CD  GLN A 314      67.677  58.516  86.280  1.00 11.54              
ATOM   4464  OE1 GLN A 314      67.847  59.574  86.871  1.00 11.54              
ATOM   4465  NE2 GLN A 314      67.023  58.558  85.138  1.00 11.54              
ATOM   4466 1HE2 GLN A 314      66.799  57.717  84.628  1.00 11.54              
ATOM   4467 2HE2 GLN A 314      66.849  59.472  84.748  1.00 11.54              
ATOM   4468  C   GLN A 314      68.677  54.571  84.027  1.00 11.54              
ATOM   4469  O   GLN A 314      69.495  54.745  83.133  1.00 11.54              
ATOM   4470  N   ARG A 315      68.361  53.346  84.464  1.00 11.61              
ATOM   4471  H   ARG A 315      67.619  53.267  85.156  1.00 11.61              
ATOM   4472  CA  ARG A 315      69.017  52.120  84.004  1.00 11.61              
ATOM   4473  HA  ARG A 315      70.093  52.211  84.174  1.00 11.61              
ATOM   4474  CB  ARG A 315      68.489  50.895  84.785  1.00 11.61              
ATOM   4475  HB1 ARG A 315      68.813  49.993  84.262  1.00 11.61              
ATOM   4476  HB2 ARG A 315      67.398  50.909  84.808  1.00 11.61              
ATOM   4477  CG  ARG A 315      69.044  50.842  86.224  1.00 11.61              
ATOM   4478  HG1 ARG A 315      68.664  51.683  86.804  1.00 11.61              
ATOM   4479  HG2 ARG A 315      70.128  50.951  86.162  1.00 11.61              
ATOM   4480  CD  ARG A 315      68.765  49.521  86.973  1.00 11.61              
ATOM   4481  HD1 ARG A 315      69.577  49.372  87.688  1.00 11.61              
ATOM   4482  HD2 ARG A 315      68.797  48.683  86.275  1.00 11.61              
ATOM   4483  NE  ARG A 315      67.499  49.512  87.738  1.00 11.61              
ATOM   4484  HE  ARG A 315      67.518  49.818  88.708  1.00 11.61              
ATOM   4485  CZ  ARG A 315      66.304  49.125  87.337  1.00 11.61              
ATOM   4486  NH1 ARG A 315      66.050  48.711  86.137  1.00 11.61              
ATOM   4487 1HH1 ARG A 315      66.740  48.737  85.425  1.00 11.61              
ATOM   4488 2HH1 ARG A 315      65.076  48.573  85.844  1.00 11.61              
ATOM   4489  NH2 ARG A 315      65.317  49.173  88.165  1.00 11.61              
ATOM   4490 1HH2 ARG A 315      65.494  49.478  89.118  1.00 11.61              
ATOM   4491 2HH2 ARG A 315      64.376  49.013  87.807  1.00 11.61              
ATOM   4492  C   ARG A 315      68.858  51.970  82.486  1.00 11.61              
ATOM   4493  O   ARG A 315      69.833  51.804  81.754  1.00 11.61              
ATOM   4494  N   ALA A 316      67.646  52.197  81.987  1.00 11.71              
ATOM   4495  H   ALA A 316      66.898  52.355  82.658  1.00 11.71              
ATOM   4496  CA  ALA A 316      67.312  52.259  80.560  1.00 11.71              
ATOM   4497  HA  ALA A 316      67.859  51.467  80.047  1.00 11.71              
ATOM   4498  CB  ALA A 316      65.812  51.939  80.456  1.00 11.71              
ATOM   4499  HB1 ALA A 316      65.516  51.868  79.408  1.00 11.71              
ATOM   4500  HB2 ALA A 316      65.597  50.986  80.944  1.00 11.71              
ATOM   4501  HB3 ALA A 316      65.230  52.724  80.941  1.00 11.71              
ATOM   4502  C   ALA A 316      67.668  53.591  79.844  1.00 11.71              
ATOM   4503  O   ALA A 316      66.975  54.035  78.930  1.00 11.71              
ATOM   4504  N   LEU A 317      68.770  54.212  80.258  1.00 11.79              
ATOM   4505  H   LEU A 317      69.236  53.809  81.068  1.00 11.79              
ATOM   4506  CA  LEU A 317      69.469  55.379  79.685  1.00 11.79              
ATOM   4507  HA  LEU A 317      69.316  55.432  78.608  1.00 11.79              
ATOM   4508  CB  LEU A 317      68.836  56.631  80.343  1.00 11.79              
ATOM   4509  HB1 LEU A 317      68.552  56.398  81.369  1.00 11.79              
ATOM   4510  HB2 LEU A 317      67.903  56.813  79.809  1.00 11.79              
ATOM   4511  CG  LEU A 317      69.647  57.942  80.384  1.00 11.79              
ATOM   4512  HG  LEU A 317      70.237  58.043  79.473  1.00 11.79              
ATOM   4513  CD1 LEU A 317      68.682  59.128  80.470  1.00 11.79              
ATOM   4514 1HD1 LEU A 317      69.248  60.058  80.519  1.00 11.79              
ATOM   4515 2HD1 LEU A 317      68.044  59.155  79.589  1.00 11.79              
ATOM   4516 3HD1 LEU A 317      68.062  59.041  81.364  1.00 11.79              
ATOM   4517  CD2 LEU A 317      70.554  58.029  81.617  1.00 11.79              
ATOM   4518 1HD2 LEU A 317      71.112  58.966  81.598  1.00 11.79              
ATOM   4519 2HD2 LEU A 317      69.962  57.985  82.531  1.00 11.79              
ATOM   4520 3HD2 LEU A 317      71.271  57.211  81.625  1.00 11.79              
ATOM   4521  C   LEU A 317      70.983  55.203  79.931  1.00 11.79              
ATOM   4522  O   LEU A 317      71.805  55.782  79.231  1.00 11.79              
ATOM   4523  N   ASP A 318      71.295  54.274  80.839  1.00 11.81              
ATOM   4524  H   ASP A 318      70.532  53.953  81.423  1.00 11.81              
ATOM   4525  CA  ASP A 318      72.594  53.712  81.185  1.00 11.81              
ATOM   4526  HA  ASP A 318      73.367  54.413  80.865  1.00 11.81              
ATOM   4527  CB  ASP A 318      72.651  53.604  82.726  1.00 11.81              
ATOM   4528  HB1 ASP A 318      72.130  52.697  83.036  1.00 11.81              
ATOM   4529  HB2 ASP A 318      72.112  54.450  83.153  1.00 11.81              
ATOM   4530  CG  ASP A 318      74.046  53.635  83.370  1.00 11.81              
ATOM   4531  OD1 ASP A 318      74.972  54.246  82.792  1.00 11.81              
ATOM   4532  OD2 ASP A 318      74.126  53.155  84.529  1.00 11.81              
ATOM   4533  C   ASP A 318      72.879  52.362  80.482  1.00 11.81              
ATOM   4534  O   ASP A 318      73.897  51.715  80.720  1.00 11.81              
ATOM   4535  N   THR A 319      71.996  51.945  79.561  1.00 11.70              
ATOM   4536  H   THR A 319      71.138  52.464  79.494  1.00 11.70              
ATOM   4537  CA  THR A 319      72.274  50.857  78.604  1.00 11.70              
ATOM   4538  HA  THR A 319      73.360  50.774  78.547  1.00 11.70              
ATOM   4539  CB  THR A 319      71.789  49.507  79.162  1.00 11.70              
ATOM   4540  HB  THR A 319      72.165  49.393  80.179  1.00 11.70              
ATOM   4541  CG2 THR A 319      70.268  49.343  79.192  1.00 11.70              
ATOM   4542 1HG2 THR A 319      70.025  48.371  79.622  1.00 11.70              
ATOM   4543 2HG2 THR A 319      69.829  50.117  79.816  1.00 11.70              
ATOM   4544 3HG2 THR A 319      69.858  49.401  78.184  1.00 11.70              
ATOM   4545  OG1 THR A 319      72.298  48.444  78.386  1.00 11.70              
ATOM   4546  HG1 THR A 319      72.531  48.801  77.518  1.00 11.70              
ATOM   4547  C   THR A 319      71.835  51.050  77.139  1.00 11.70              
ATOM   4548  O   THR A 319      72.357  50.316  76.295  1.00 11.70              
ATOM   4549  N   PRO A 320      70.935  51.979  76.752  1.00 12.26              
ATOM   4550  CD  PRO A 320      69.930  52.643  77.553  1.00 12.26              
ATOM   4551  HD1 PRO A 320      70.392  53.504  78.029  1.00 12.26              
ATOM   4552  HD2 PRO A 320      69.492  51.975  78.293  1.00 12.26              
ATOM   4553  CG  PRO A 320      68.870  53.117  76.561  1.00 12.26              
ATOM   4554  HG1 PRO A 320      68.328  53.987  76.917  1.00 12.26              
ATOM   4555  HG2 PRO A 320      68.191  52.298  76.320  1.00 12.26              
ATOM   4556  CB  PRO A 320      69.702  53.484  75.345  1.00 12.26              
ATOM   4557  HB1 PRO A 320      70.095  54.491  75.490  1.00 12.26              
ATOM   4558  HB2 PRO A 320      69.120  53.424  74.425  1.00 12.26              
ATOM   4559  CA  PRO A 320      70.824  52.450  75.371  1.00 12.26              
ATOM   4560  HA  PRO A 320      70.519  51.605  74.752  1.00 12.26              
ATOM   4561  C   PRO A 320      72.148  52.994  74.841  1.00 12.26              
ATOM   4562  O   PRO A 320      72.520  54.134  75.094  1.00 12.26              
ATOM   4563  N   ALA A 321      72.869  52.156  74.100  1.00 13.43              
ATOM   4564  H   ALA A 321      72.624  51.178  74.091  1.00 13.43              
ATOM   4565  CA  ALA A 321      73.967  52.627  73.271  1.00 13.43              
ATOM   4566  HA  ALA A 321      74.631  53.242  73.881  1.00 13.43              
ATOM   4567  CB  ALA A 321      74.752  51.406  72.772  1.00 13.43              
ATOM   4568  HB1 ALA A 321      75.123  50.834  73.623  1.00 13.43              
ATOM   4569  HB2 ALA A 321      74.115  50.770  72.157  1.00 13.43              
ATOM   4570  HB3 ALA A 321      75.602  51.739  72.177  1.00 13.43              
ATOM   4571  C   ALA A 321      73.474  53.500  72.102  1.00 13.43              
ATOM   4572  O   ALA A 321      74.181  54.377  71.606  1.00 13.43              
ATOM   4573  N   ASP A 322      72.229  53.268  71.685  1.00 15.14              
ATOM   4574  H   ASP A 322      71.734  52.532  72.162  1.00 15.14              
ATOM   4575  CA  ASP A 322      71.425  54.242  70.937  1.00 15.14              
ATOM   4576  HA  ASP A 322      71.998  54.579  70.083  1.00 15.14              
ATOM   4577  CB  ASP A 322      70.192  53.462  70.397  1.00 15.14              
ATOM   4578  HB1 ASP A 322      69.648  53.047  71.246  1.00 15.14              
ATOM   4579  HB2 ASP A 322      70.540  52.625  69.795  1.00 15.14              
ATOM   4580  CG  ASP A 322      69.236  54.314  69.550  1.00 15.14              
ATOM   4581  OD1 ASP A 322      69.460  54.379  68.317  1.00 15.14              
ATOM   4582  OD2 ASP A 322      68.281  54.867  70.145  1.00 15.14              
ATOM   4583  C   ASP A 322      71.019  55.382  71.799  1.00 15.14              
ATOM   4584  O   ASP A 322      70.662  55.181  72.966  1.00 15.14              
ATOM   4585  N   GLY A 323      71.098  56.592  71.280  1.00 13.88              
ATOM   4586  H   GLY A 323      71.244  56.662  70.283  1.00 13.88              
ATOM   4587  CA  GLY A 323      71.452  57.716  72.119  1.00 13.88              
ATOM   4588  HA1 GLY A 323      71.789  58.511  71.483  1.00 13.88              
ATOM   4589  HA2 GLY A 323      72.301  57.418  72.733  1.00 13.88              
ATOM   4590  C   GLY A 323      70.349  58.288  72.999  1.00 13.88              
ATOM   4591  O   GLY A 323      70.008  57.679  74.063  1.00 13.88              
ATOM   4592  N   PRO A 324      69.760  59.435  72.712  1.00 13.17              
ATOM   4593  CD  PRO A 324      70.116  60.621  73.501  1.00 13.17              
ATOM   4594  HD1 PRO A 324      71.044  61.066  73.135  1.00 13.17              
ATOM   4595  HD2 PRO A 324      70.228  60.330  74.550  1.00 13.17              
ATOM   4596  CG  PRO A 324      68.961  61.598  73.368  1.00 13.17              
ATOM   4597  HG1 PRO A 324      69.107  62.236  72.497  1.00 13.17              
ATOM   4598  HG2 PRO A 324      68.852  62.200  74.264  1.00 13.17              
ATOM   4599  CB  PRO A 324      67.747  60.689  73.160  1.00 13.17              
ATOM   4600  HB1 PRO A 324      66.936  61.181  72.622  1.00 13.17              
ATOM   4601  HB2 PRO A 324      67.413  60.311  74.129  1.00 13.17              
ATOM   4602  CA  PRO A 324      68.357  59.488  72.375  1.00 13.17              
ATOM   4603  HA  PRO A 324      67.805  58.605  72.700  1.00 13.17              
ATOM   4604  C   PRO A 324      68.265  59.553  70.877  1.00 13.17              
ATOM   4605  O   PRO A 324      68.184  58.531  70.238  1.00 13.17              
ATOM   4606  N   LEU A 325      68.281  60.774  70.346  1.00 11.90              
ATOM   4607  H   LEU A 325      68.478  61.542  70.966  1.00 11.90              
ATOM   4608  CA  LEU A 325      67.556  61.102  69.138  1.00 11.90              
ATOM   4609  HA  LEU A 325      67.584  62.187  69.038  1.00 11.90              
ATOM   4610  CB  LEU A 325      68.232  60.517  67.880  1.00 11.90              
ATOM   4611  HB1 LEU A 325      67.655  60.886  67.035  1.00 11.90              
ATOM   4612  HB2 LEU A 325      68.122  59.435  67.906  1.00 11.90              
ATOM   4613  CG  LEU A 325      69.700  60.855  67.567  1.00 11.90              
ATOM   4614  HG  LEU A 325      69.892  60.510  66.552  1.00 11.90              
ATOM   4615  CD1 LEU A 325      69.963  62.358  67.596  1.00 11.90              
ATOM   4616 1HD1 LEU A 325      70.974  62.541  67.235  1.00 11.90              
ATOM   4617 2HD1 LEU A 325      69.272  62.869  66.926  1.00 11.90              
ATOM   4618 3HD1 LEU A 325      69.856  62.755  68.604  1.00 11.90              
ATOM   4619  CD2 LEU A 325      70.717  60.149  68.468  1.00 11.90              
ATOM   4620 1HD2 LEU A 325      71.707  60.234  68.019  1.00 11.90              
ATOM   4621 2HD2 LEU A 325      70.743  60.593  69.459  1.00 11.90              
ATOM   4622 3HD2 LEU A 325      70.465  59.091  68.544  1.00 11.90              
ATOM   4623  C   LEU A 325      66.054  60.744  69.183  1.00 11.90              
ATOM   4624  O   LEU A 325      65.246  61.602  68.851  1.00 11.90              
ATOM   4625  N   ARG A 326      65.685  59.548  69.689  1.00 11.45              
ATOM   4626  H   ARG A 326      66.429  58.874  69.822  1.00 11.45              
ATOM   4627  CA  ARG A 326      64.369  59.198  70.246  1.00 11.45              
ATOM   4628  HA  ARG A 326      63.697  59.151  69.389  1.00 11.45              
ATOM   4629  CB  ARG A 326      64.305  57.777  70.848  1.00 11.45              
ATOM   4630  HB1 ARG A 326      64.525  57.059  70.056  1.00 11.45              
ATOM   4631  HB2 ARG A 326      63.284  57.594  71.182  1.00 11.45              
ATOM   4632  CG  ARG A 326      65.259  57.503  72.013  1.00 11.45              
ATOM   4633  HG1 ARG A 326      65.102  58.229  72.809  1.00 11.45              
ATOM   4634  HG2 ARG A 326      66.273  57.601  71.650  1.00 11.45              
ATOM   4635  CD  ARG A 326      65.088  56.098  72.605  1.00 11.45              
ATOM   4636  HD1 ARG A 326      65.367  55.352  71.857  1.00 11.45              
ATOM   4637  HD2 ARG A 326      64.039  55.951  72.869  1.00 11.45              
ATOM   4638  NE  ARG A 326      65.920  55.945  73.816  1.00 11.45              
ATOM   4639  HE  ARG A 326      65.458  56.004  74.705  1.00 11.45              
ATOM   4640  CZ  ARG A 326      67.242  55.938  73.832  1.00 11.45              
ATOM   4641  NH1 ARG A 326      67.977  55.779  72.776  1.00 11.45              
ATOM   4642 1HH1 ARG A 326      67.619  55.552  71.848  1.00 11.45              
ATOM   4643 2HH1 ARG A 326      68.981  55.739  72.887  1.00 11.45              
ATOM   4644  NH2 ARG A 326      67.895  56.119  74.942  1.00 11.45              
ATOM   4645 1HH2 ARG A 326      67.446  56.228  75.827  1.00 11.45              
ATOM   4646 2HH2 ARG A 326      68.893  56.307  74.836  1.00 11.45              
ATOM   4647  C   ARG A 326      63.814  60.303  71.121  1.00 11.45              
ATOM   4648  O   ARG A 326      64.165  60.421  72.289  1.00 11.45              
ATOM   4649  N   VAL A 327      62.944  61.124  70.534  1.00 12.17              
ATOM   4650  H   VAL A 327      62.856  61.040  69.524  1.00 12.17              
ATOM   4651  CA  VAL A 327      62.365  62.297  71.209  1.00 12.17              
ATOM   4652  HA  VAL A 327      63.218  62.805  71.655  1.00 12.17              
ATOM   4653  CB  VAL A 327      61.789  63.279  70.190  1.00 12.17              
ATOM   4654  HB  VAL A 327      62.364  63.176  69.278  1.00 12.17              
ATOM   4655  CG1 VAL A 327      60.362  62.890  69.859  1.00 12.17              
ATOM   4656 1HG1 VAL A 327      59.998  63.494  69.036  1.00 12.17              
ATOM   4657 2HG1 VAL A 327      60.356  61.838  69.594  1.00 12.17              
ATOM   4658 3HG1 VAL A 327      59.703  63.022  70.711  1.00 12.17              
ATOM   4659  CG2 VAL A 327      61.931  64.745  70.614  1.00 12.17              
ATOM   4660 1HG2 VAL A 327      61.468  65.389  69.868  1.00 12.17              
ATOM   4661 2HG2 VAL A 327      61.465  64.910  71.584  1.00 12.17              
ATOM   4662 3HG2 VAL A 327      62.988  64.997  70.685  1.00 12.17              
ATOM   4663  C   VAL A 327      61.452  62.017  72.361  1.00 12.17              
ATOM   4664  O   VAL A 327      61.030  62.916  73.090  1.00 12.17              
ATOM   4665  N   SER A 328      61.223  60.734  72.556  1.00 13.01              
ATOM   4666  H   SER A 328      61.601  60.068  71.903  1.00 13.01              
ATOM   4667  CA  SER A 328      60.669  60.233  73.766  1.00 13.01              
ATOM   4668  HA  SER A 328      60.708  61.033  74.496  1.00 13.01              
ATOM   4669  CB  SER A 328      59.179  59.894  73.544  1.00 13.01              
ATOM   4670  HB1 SER A 328      58.689  59.822  74.514  1.00 13.01              
ATOM   4671  HB2 SER A 328      59.101  58.932  73.038  1.00 13.01              
ATOM   4672  OG  SER A 328      58.504  60.869  72.773  1.00 13.01              
ATOM   4673  HG  SER A 328      58.719  61.737  73.112  1.00 13.01              
ATOM   4674  C   SER A 328      61.413  59.032  74.271  1.00 13.01              
ATOM   4675  O   SER A 328      61.787  58.146  73.487  1.00 13.01              
ATOM   4676  N   PRO A 329      61.523  58.897  75.597  1.00 14.92              
ATOM   4677  CD  PRO A 329      61.355  59.908  76.642  1.00 14.92              
ATOM   4678  HD1 PRO A 329      60.439  60.484  76.506  1.00 14.92              
ATOM   4679  HD2 PRO A 329      62.224  60.565  76.654  1.00 14.92              
ATOM   4680  CG  PRO A 329      61.259  59.149  77.967  1.00 14.92              
ATOM   4681  HG1 PRO A 329      60.211  59.067  78.264  1.00 14.92              
ATOM   4682  HG2 PRO A 329      61.844  59.631  78.752  1.00 14.92              
ATOM   4683  CB  PRO A 329      61.805  57.761  77.629  1.00 14.92              
ATOM   4684  HB1 PRO A 329      61.377  56.992  78.273  1.00 14.92              
ATOM   4685  HB2 PRO A 329      62.892  57.767  77.725  1.00 14.92              
ATOM   4686  CA  PRO A 329      61.426  57.583  76.154  1.00 14.92              
ATOM   4687  HA  PRO A 329      62.137  56.904  75.680  1.00 14.92              
ATOM   4688  C   PRO A 329      60.018  57.033  75.991  1.00 14.92              
ATOM   4689  O   PRO A 329      59.065  57.754  75.711  1.00 14.92              
ATOM   4690  N   ALA A 330      59.917  55.724  76.137  1.00 14.25              
ATOM   4691  H   ALA A 330      60.742  55.218  76.417  1.00 14.25              
ATOM   4692  CA  ALA A 330      58.895  54.966  75.446  1.00 14.25              
ATOM   4693  HA  ALA A 330      59.056  55.112  74.375  1.00 14.25              
ATOM   4694  CB  ALA A 330      59.152  53.481  75.744  1.00 14.25              
ATOM   4695  HB1 ALA A 330      58.473  52.865  75.152  1.00 14.25              
ATOM   4696  HB2 ALA A 330      60.177  53.212  75.483  1.00 14.25              
ATOM   4697  HB3 ALA A 330      58.983  53.274  76.802  1.00 14.25              
ATOM   4698  C   ALA A 330      57.433  55.311  75.686  1.00 14.25              
ATOM   4699  O   ALA A 330      56.601  54.916  74.868  1.00 14.25              
ATOM   4700  N   SER A 331      57.091  55.975  76.791  1.00 13.93              
ATOM   4701  H   SER A 331      57.794  56.314  77.428  1.00 13.93              
ATOM   4702  CA  SER A 331      55.686  56.207  77.056  1.00 13.93              
ATOM   4703  HA  SER A 331      55.224  56.438  76.098  1.00 13.93              
ATOM   4704  CB  SER A 331      55.066  54.893  77.577  1.00 13.93              
ATOM   4705  HB1 SER A 331      55.311  54.072  76.901  1.00 13.93              
ATOM   4706  HB2 SER A 331      53.980  54.978  77.616  1.00 13.93              
ATOM   4707  OG  SER A 331      55.542  54.586  78.875  1.00 13.93              
ATOM   4708  HG  SER A 331      55.422  53.641  79.028  1.00 13.93              
ATOM   4709  C   SER A 331      55.300  57.304  78.012  1.00 13.93              
ATOM   4710  O   SER A 331      56.063  57.602  78.928  1.00 13.93              
ATOM   4711  N   PRO A 332      54.029  57.744  77.932  1.00 15.74              
ATOM   4712  CD  PRO A 332      53.111  57.579  76.802  1.00 15.74              
ATOM   4713  HD1 PRO A 332      53.045  56.547  76.460  1.00 15.74              
ATOM   4714  HD2 PRO A 332      53.437  58.220  75.982  1.00 15.74              
ATOM   4715  CG  PRO A 332      51.737  58.038  77.287  1.00 15.74              
ATOM   4716  HG1 PRO A 332      51.207  57.201  77.744  1.00 15.74              
ATOM   4717  HG2 PRO A 332      51.148  58.478  76.482  1.00 15.74              
ATOM   4718  CB  PRO A 332      52.099  59.062  78.353  1.00 15.74              
ATOM   4719  HB1 PRO A 332      51.280  59.229  79.053  1.00 15.74              
ATOM   4720  HB2 PRO A 332      52.367  60.005  77.872  1.00 15.74              
ATOM   4721  CA  PRO A 332      53.350  58.453  79.003  1.00 15.74              
ATOM   4722  HA  PRO A 332      53.972  59.275  79.338  1.00 15.74              
ATOM   4723  C   PRO A 332      53.034  57.618  80.255  1.00 15.74              
ATOM   4724  O   PRO A 332      52.103  57.912  80.999  1.00 15.74              
ATOM   4725  N   ALA A 333      53.810  56.561  80.492  1.00 15.32              
ATOM   4726  H   ALA A 333      54.556  56.364  79.841  1.00 15.32              
ATOM   4727  CA  ALA A 333      53.792  55.778  81.717  1.00 15.32              
ATOM   4728  HA  ALA A 333      53.268  56.341  82.492  1.00 15.32              
ATOM   4729  CB  ALA A 333      53.005  54.486  81.462  1.00 15.32              
ATOM   4730  HB1 ALA A 333      52.950  53.908  82.386  1.00 15.32              
ATOM   4731  HB2 ALA A 333      51.991  54.730  81.141  1.00 15.32              
ATOM   4732  HB3 ALA A 333      53.496  53.888  80.696  1.00 15.32              
ATOM   4733  C   ALA A 333      55.200  55.499  82.260  1.00 15.32              
ATOM   4734  O   ALA A 333      55.353  55.036  83.389  1.00 15.32              
ATOM   4735  N   GLY A 334      56.236  55.887  81.514  1.00 15.37              
ATOM   4736  H   GLY A 334      56.055  56.106  80.542  1.00 15.37              
ATOM   4737  CA  GLY A 334      57.343  56.575  82.166  1.00 15.37              
ATOM   4738  HA1 GLY A 334      58.187  56.629  81.480  1.00 15.37              
ATOM   4739  HA2 GLY A 334      57.655  56.034  83.061  1.00 15.37              
ATOM   4740  C   GLY A 334      56.951  58.000  82.561  1.00 15.37              
ATOM   4741  O   GLY A 334      57.235  58.476  83.658  1.00 15.37              
ATOM   4742  N   ALA A 335      56.235  58.654  81.652  1.00 15.52              
ATOM   4743  H   ALA A 335      56.056  58.183  80.777  1.00 15.52              
ATOM   4744  CA  ALA A 335      55.997  60.074  81.657  1.00 15.52              
ATOM   4745  HA  ALA A 335      56.710  60.516  82.358  1.00 15.52              
ATOM   4746  CB  ALA A 335      56.386  60.678  80.299  1.00 15.52              
ATOM   4747  HB1 ALA A 335      55.767  60.288  79.497  1.00 15.52              
ATOM   4748  HB2 ALA A 335      56.262  61.762  80.339  1.00 15.52              
ATOM   4749  HB3 ALA A 335      57.430  60.456  80.081  1.00 15.52              
ATOM   4750  C   ALA A 335      54.631  60.487  82.175  1.00 15.52              
ATOM   4751  O   ALA A 335      53.707  60.797  81.427  1.00 15.52              
ATOM   4752  N   THR A 336      54.582  60.542  83.499  1.00 15.22              
ATOM   4753  H   THR A 336      55.395  60.212  83.999  1.00 15.22              
ATOM   4754  CA  THR A 336      53.672  61.429  84.220  1.00 15.22              
ATOM   4755  HA  THR A 336      52.655  61.065  84.062  1.00 15.22              
ATOM   4756  CB  THR A 336      53.985  61.308  85.722  1.00 15.22              
ATOM   4757  HB  THR A 336      53.930  60.254  85.996  1.00 15.22              
ATOM   4758  CG2 THR A 336      55.364  61.829  86.137  1.00 15.22              
ATOM   4759 1HG2 THR A 336      55.511  61.664  87.203  1.00 15.22              
ATOM   4760 2HG2 THR A 336      56.144  61.293  85.596  1.00 15.22              
ATOM   4761 3HG2 THR A 336      55.448  62.895  85.926  1.00 15.22              
ATOM   4762  OG1 THR A 336      53.036  61.996  86.488  1.00 15.22              
ATOM   4763  HG1 THR A 336      53.399  62.079  87.374  1.00 15.22              
ATOM   4764  C   THR A 336      53.753  62.866  83.742  1.00 15.22              
ATOM   4765  O   THR A 336      54.781  63.353  83.270  1.00 15.22              
ATOM   4766  N   ILE A 337      52.601  63.522  83.794  1.00 14.75              
ATOM   4767  H   ILE A 337      51.858  63.098  84.323  1.00 14.75              
ATOM   4768  CA  ILE A 337      52.233  64.529  82.821  1.00 14.75              
ATOM   4769  HA  ILE A 337      53.072  65.205  82.683  1.00 14.75              
ATOM   4770  CB  ILE A 337      51.937  63.801  81.478  1.00 14.75              
ATOM   4771  HB  ILE A 337      52.853  63.262  81.240  1.00 14.75              
ATOM   4772  CG2 ILE A 337      50.830  62.727  81.556  1.00 14.75              
ATOM   4773 1HG2 ILE A 337      50.713  62.241  80.587  1.00 14.75              
ATOM   4774 2HG2 ILE A 337      51.099  61.951  82.271  1.00 14.75              
ATOM   4775 3HG2 ILE A 337      49.877  63.159  81.857  1.00 14.75              
ATOM   4776  CG1 ILE A 337      51.733  64.737  80.274  1.00 14.75              
ATOM   4777 1HG1 ILE A 337      52.094  64.198  79.405  1.00 14.75              
ATOM   4778 2HG1 ILE A 337      52.371  65.610  80.393  1.00 14.75              
ATOM   4779  CD1 ILE A 337      50.297  65.180  79.965  1.00 14.75              
ATOM   4780  HD1 ILE A 337      49.796  65.511  80.866  1.00 14.75              
ATOM   4781  HD2 ILE A 337      50.307  66.003  79.254  1.00 14.75              
ATOM   4782  HD3 ILE A 337      49.731  64.355  79.536  1.00 14.75              
ATOM   4783  C   ILE A 337      51.029  65.279  83.346  1.00 14.75              
ATOM   4784  O   ILE A 337      50.213  64.683  84.055  1.00 14.75              
ATOM   4785  N   PRO A 338      50.903  66.565  83.018  1.00 14.38              
ATOM   4786  CD  PRO A 338      51.961  67.478  82.605  1.00 14.38              
ATOM   4787  HD1 PRO A 338      52.096  67.427  81.527  1.00 14.38              
ATOM   4788  HD2 PRO A 338      52.899  67.269  83.121  1.00 14.38              
ATOM   4789  CG  PRO A 338      51.456  68.865  82.991  1.00 14.38              
ATOM   4790  HG1 PRO A 338      51.896  69.663  82.395  1.00 14.38              
ATOM   4791  HG2 PRO A 338      51.657  69.027  84.050  1.00 14.38              
ATOM   4792  CB  PRO A 338      49.955  68.726  82.767  1.00 14.38              
ATOM   4793  HB1 PRO A 338      49.736  68.782  81.700  1.00 14.38              
ATOM   4794  HB2 PRO A 338      49.389  69.473  83.325  1.00 14.38              
ATOM   4795  CA  PRO A 338      49.709  67.313  83.306  1.00 14.38              
ATOM   4796  HA  PRO A 338      49.683  67.407  84.388  1.00 14.38              
ATOM   4797  C   PRO A 338      48.368  66.730  82.913  1.00 14.38              
ATOM   4798  O   PRO A 338      47.871  66.939  81.808  1.00 14.38              
ATOM   4799  N   ASN A 339      47.760  66.078  83.892  1.00 13.38              
ATOM   4800  H   ASN A 339      48.282  65.917  84.744  1.00 13.38              
ATOM   4801  CA  ASN A 339      46.343  65.826  83.919  1.00 13.38              
ATOM   4802  HA  ASN A 339      46.066  65.341  82.983  1.00 13.38              
ATOM   4803  CB  ASN A 339      46.077  64.848  85.083  1.00 13.38              
ATOM   4804  HB1 ASN A 339      46.100  65.380  86.036  1.00 13.38              
ATOM   4805  HB2 ASN A 339      46.853  64.084  85.106  1.00 13.38              
ATOM   4806  CG  ASN A 339      44.759  64.113  84.946  1.00 13.38              
ATOM   4807  OD1 ASN A 339      44.266  63.878  83.855  1.00 13.38              
ATOM   4808  ND2 ASN A 339      44.172  63.691  86.038  1.00 13.38              
ATOM   4809 1HD2 ASN A 339      44.430  64.070  86.947  1.00 13.38              
ATOM   4810 2HD2 ASN A 339      43.286  63.238  85.924  1.00 13.38              
ATOM   4811  C   ASN A 339      45.609  67.165  84.088  1.00 13.38              
ATOM   4812  O   ASN A 339      45.760  67.800  85.134  1.00 13.38              
ATOM   4813  N   PRO A 340      44.884  67.666  83.074  1.00 14.46              
ATOM   4814  CD  PRO A 340      44.525  66.976  81.840  1.00 14.46              
ATOM   4815  HD1 PRO A 340      43.902  66.104  82.044  1.00 14.46              
ATOM   4816  HD2 PRO A 340      45.425  66.676  81.305  1.00 14.46              
ATOM   4817  CG  PRO A 340      43.758  67.993  80.997  1.00 14.46              
ATOM   4818  HG1 PRO A 340      42.693  67.941  81.229  1.00 14.46              
ATOM   4819  HG2 PRO A 340      43.931  67.846  79.931  1.00 14.46              
ATOM   4820  CB  PRO A 340      44.335  69.319  81.490  1.00 14.46              
ATOM   4821  HB1 PRO A 340      43.691  70.163  81.245  1.00 14.46              
ATOM   4822  HB2 PRO A 340      45.321  69.470  81.047  1.00 14.46              
ATOM   4823  CA  PRO A 340      44.488  69.073  82.999  1.00 14.46              
ATOM   4824  HA  PRO A 340      45.288  69.706  83.386  1.00 14.46              
ATOM   4825  C   PRO A 340      43.211  69.389  83.793  1.00 14.46              
ATOM   4826  O   PRO A 340      42.373  70.166  83.339  1.00 14.46              
ATOM   4827  N   GLU A 341      43.036  68.726  84.939  1.00 13.70              
ATOM   4828  H   GLU A 341      43.828  68.190  85.276  1.00 13.70              
ATOM   4829  CA  GLU A 341      41.736  68.421  85.542  1.00 13.70              
ATOM   4830  HA  GLU A 341      41.234  67.705  84.890  1.00 13.70              
ATOM   4831  CB  GLU A 341      41.918  67.734  86.908  1.00 13.70              
ATOM   4832  HB1 GLU A 341      40.943  67.632  87.385  1.00 13.70              
ATOM   4833  HB2 GLU A 341      42.561  68.342  87.547  1.00 13.70              
ATOM   4834  CG  GLU A 341      42.527  66.339  86.728  1.00 13.70              
ATOM   4835  HG1 GLU A 341      43.512  66.446  86.268  1.00 13.70              
ATOM   4836  HG2 GLU A 341      41.903  65.766  86.038  1.00 13.70              
ATOM   4837  CD  GLU A 341      42.664  65.558  88.042  1.00 13.70              
ATOM   4838  OE1 GLU A 341      41.624  65.188  88.627  1.00 13.70              
ATOM   4839  OE2 GLU A 341      43.825  65.245  88.403  1.00 13.70              
ATOM   4840  C   GLU A 341      40.758  69.600  85.649  1.00 13.70              
ATOM   4841  O   GLU A 341      39.587  69.469  85.294  1.00 13.70              
ATOM   4842  N   ALA A 342      41.263  70.766  86.045  1.00 13.94              
ATOM   4843  H   ALA A 342      42.226  70.774  86.345  1.00 13.94              
ATOM   4844  CA  ALA A 342      40.659  72.053  85.730  1.00 13.94              
ATOM   4845  HA  ALA A 342      40.241  72.010  84.722  1.00 13.94              
ATOM   4846  CB  ALA A 342      39.534  72.355  86.732  1.00 13.94              
ATOM   4847  HB1 ALA A 342      39.088  73.323  86.504  1.00 13.94              
ATOM   4848  HB2 ALA A 342      38.761  71.588  86.666  1.00 13.94              
ATOM   4849  HB3 ALA A 342      39.932  72.372  87.747  1.00 13.94              
ATOM   4850  C   ALA A 342      41.742  73.135  85.789  1.00 13.94              
ATOM   4851  O   ALA A 342      42.466  73.269  86.777  1.00 13.94              
ATOM   4852  N   THR A 343      41.882  73.915  84.720  1.00 13.95              
ATOM   4853  H   THR A 343      41.267  73.762  83.933  1.00 13.95              
ATOM   4854  CA  THR A 343      43.122  74.653  84.448  1.00 13.95              
ATOM   4855  HA  THR A 343      43.939  74.097  84.910  1.00 13.95              
ATOM   4856  CB  THR A 343      43.431  74.670  82.941  1.00 13.95              
ATOM   4857  HB  THR A 343      44.344  75.241  82.767  1.00 13.95              
ATOM   4858  CG2 THR A 343      43.624  73.262  82.375  1.00 13.95              
ATOM   4859 1HG2 THR A 343      43.951  73.333  81.338  1.00 13.95              
ATOM   4860 2HG2 THR A 343      44.383  72.730  82.950  1.00 13.95              
ATOM   4861 3HG2 THR A 343      42.690  72.702  82.411  1.00 13.95              
ATOM   4862  OG1 THR A 343      42.365  75.268  82.242  1.00 13.95              
ATOM   4863  HG1 THR A 343      42.298  76.178  82.554  1.00 13.95              
ATOM   4864  C   THR A 343      43.198  76.059  85.047  1.00 13.95              
ATOM   4865  O   THR A 343      43.272  77.064  84.333  1.00 13.95              
ATOM   4866  N   GLY A 344      43.207  76.135  86.376  1.00 13.36              
ATOM   4867  H   GLY A 344      43.119  75.265  86.891  1.00 13.36              
ATOM   4868  CA  GLY A 344      43.459  77.361  87.141  1.00 13.36              
ATOM   4869  HA1 GLY A 344      43.148  77.203  88.174  1.00 13.36              
ATOM   4870  HA2 GLY A 344      42.863  78.173  86.725  1.00 13.36              
ATOM   4871  C   GLY A 344      44.917  77.789  87.144  1.00 13.36              
ATOM   4872  O   GLY A 344      45.528  77.813  88.207  1.00 13.36              
ATOM   4873  N   ILE A 345      45.453  78.097  85.955  1.00 12.29              
ATOM   4874  H   ILE A 345      44.856  77.999  85.143  1.00 12.29              
ATOM   4875  CA  ILE A 345      46.865  78.449  85.736  1.00 12.29              
ATOM   4876  HA  ILE A 345      47.456  77.565  85.984  1.00 12.29              
ATOM   4877  CB  ILE A 345      47.140  78.761  84.244  1.00 12.29              
ATOM   4878  HB  ILE A 345      46.397  79.477  83.888  1.00 12.29              
ATOM   4879  CG2 ILE A 345      48.540  79.373  84.049  1.00 12.29              
ATOM   4880 1HG2 ILE A 345      48.759  79.521  82.996  1.00 12.29              
ATOM   4881 2HG2 ILE A 345      48.602  80.344  84.536  1.00 12.29              
ATOM   4882 3HG2 ILE A 345      49.298  78.710  84.475  1.00 12.29              
ATOM   4883  CG1 ILE A 345      47.002  77.442  83.439  1.00 12.29              
ATOM   4884 1HG1 ILE A 345      46.059  76.959  83.694  1.00 12.29              
ATOM   4885 2HG1 ILE A 345      47.807  76.763  83.727  1.00 12.29              
ATOM   4886  CD1 ILE A 345      47.018  77.597  81.915  1.00 12.29              
ATOM   4887  HD1 ILE A 345      46.856  76.624  81.453  1.00 12.29              
ATOM   4888  HD2 ILE A 345      46.221  78.271  81.603  1.00 12.29              
ATOM   4889  HD3 ILE A 345      47.980  77.980  81.582  1.00 12.29              
ATOM   4890  C   ILE A 345      47.342  79.509  86.721  1.00 12.29              
ATOM   4891  O   ILE A 345      48.447  79.399  87.238  1.00 12.29              
ATOM   4892  N   GLY A 346      46.499  80.502  87.027  1.00 12.68              
ATOM   4893  H   GLY A 346      45.603  80.496  86.572  1.00 12.68              
ATOM   4894  CA  GLY A 346      46.694  81.443  88.137  1.00 12.68              
ATOM   4895  HA1 GLY A 346      46.784  80.868  89.059  1.00 12.68              
ATOM   4896  HA2 GLY A 346      45.815  82.081  88.221  1.00 12.68              
ATOM   4897  C   GLY A 346      47.927  82.350  88.045  1.00 12.68              
ATOM   4898  O   GLY A 346      48.060  83.278  88.837  1.00 12.68              
ATOM   4899  N   ALA A 347      48.815  82.078  87.089  1.00 11.89              
ATOM   4900  H   ALA A 347      48.675  81.217  86.583  1.00 11.89              
ATOM   4901  CA  ALA A 347      50.091  82.718  86.892  1.00 11.89              
ATOM   4902  HA  ALA A 347      50.710  82.497  87.763  1.00 11.89              
ATOM   4903  CB  ALA A 347      50.776  82.086  85.675  1.00 11.89              
ATOM   4904  HB1 ALA A 347      51.748  82.553  85.514  1.00 11.89              
ATOM   4905  HB2 ALA A 347      50.918  81.016  85.839  1.00 11.89              
ATOM   4906  HB3 ALA A 347      50.163  82.237  84.786  1.00 11.89              
ATOM   4907  C   ALA A 347      49.953  84.224  86.777  1.00 11.89              
ATOM   4908  O   ALA A 347      49.526  84.749  85.747  1.00 11.89              
ATOM   4909  N   VAL A 348      50.330  84.904  87.861  1.00 11.49              
ATOM   4910  H   VAL A 348      50.569  84.383  88.692  1.00 11.49              
ATOM   4911  CA  VAL A 348      50.187  86.346  87.973  1.00 11.49              
ATOM   4912  HA  VAL A 348      49.886  86.700  86.988  1.00 11.49              
ATOM   4913  CB  VAL A 348      48.973  86.769  88.829  1.00 11.49              
ATOM   4914  HB  VAL A 348      48.104  86.251  88.419  1.00 11.49              
ATOM   4915  CG1 VAL A 348      49.036  86.412  90.314  1.00 11.49              
ATOM   4916 1HG1 VAL A 348      48.059  86.580  90.765  1.00 11.49              
ATOM   4917 2HG1 VAL A 348      49.295  85.361  90.436  1.00 11.49              
ATOM   4918 3HG1 VAL A 348      49.766  87.044  90.815  1.00 11.49              
ATOM   4919  CG2 VAL A 348      48.696  88.272  88.684  1.00 11.49              
ATOM   4920 1HG2 VAL A 348      48.586  88.527  87.630  1.00 11.49              
ATOM   4921 2HG2 VAL A 348      47.772  88.525  89.203  1.00 11.49              
ATOM   4922 3HG2 VAL A 348      49.511  88.855  89.111  1.00 11.49              
ATOM   4923  C   VAL A 348      51.499  87.076  88.196  1.00 11.49              
ATOM   4924  O   VAL A 348      51.786  87.511  89.309  1.00 11.49              
ATOM   4925  N   PRO A 349      52.329  87.196  87.139  1.00 11.53              
ATOM   4926  CD  PRO A 349      52.237  86.567  85.826  1.00 11.53              
ATOM   4927  HD1 PRO A 349      51.524  87.112  85.205  1.00 11.53              
ATOM   4928  HD2 PRO A 349      51.971  85.517  85.892  1.00 11.53              
ATOM   4929  CG  PRO A 349      53.636  86.671  85.233  1.00 11.53
[truncated: 677,412 more chars]
