# Supplementary material for: A Molecular Modeling Approach to Identify Potential Antileishmanial Compounds Against the Cell Division Cycle (cdc)-2-Related Kinase 12 (CRK12) Receptor of Leishmania donovani
Source: Biomolecules. 2021 Mar 18;11(3):458. doi: 10.3390/biom11030458 (PMC8003136; doi:10.3390/biom11030458)
Supplement: Supplementary file 1 [file biomolecules-11-00458-s001.zip › Supplementary_file_3.pdb]

REMARK    Rerank model01.pdb score: 381.859 tmscore: 0.28653 6q49A_207 prob: 100 ident: 23.47
ATOM      1  N   MET A   1      -1.222 -26.099 -22.475  1.00 31.680          N  
ATOM      2  CA  MET A   1      -1.920 -27.305 -22.077  1.00 31.210          C  
ATOM      3  C   MET A   1      -0.875 -28.305 -21.659  1.00 30.820          C  
ATOM      4  O   MET A   1      -1.077 -29.122 -20.770  1.00 30.700          O  
ATOM      5  CB  MET A   1      -2.749 -27.811 -23.231  1.00 43.880          C  
ATOM      6  CG  MET A   1      -3.842 -26.857 -23.638  1.00 43.880          C  
ATOM      7  SD  MET A   1      -4.706 -27.444 -25.025  1.00 43.880          S  
ATOM      8  CE  MET A   1      -5.340 -25.943 -25.722  1.00 43.880          C  
ATOM      9 1H   MET A   1      -1.874 -25.393 -22.777  1.00 38.020          H  
ATOM     10 2H   MET A   1      -0.696 -25.764 -21.681  1.00 38.020          H  
ATOM     11 3H   MET A   1      -0.573 -26.321 -23.216  1.00 38.020          H  
ATOM     12  HA  MET A   1      -2.554 -27.115 -21.222  1.00 37.450          H  
ATOM     13 1HB  MET A   1      -2.113 -27.980 -24.088  1.00 52.660          H  
ATOM     14 2HB  MET A   1      -3.212 -28.760 -22.960  1.00 52.660          H  
ATOM     15 1HG  MET A   1      -4.539 -26.733 -22.809  1.00 52.660          H  
ATOM     16 2HG  MET A   1      -3.433 -25.882 -23.885  1.00 52.660          H  
ATOM     17 1HE  MET A   1      -5.887 -26.159 -26.640  1.00 52.660          H  
ATOM     18 2HE  MET A   1      -5.978 -25.459 -25.036  1.00 52.660          H  
ATOM     19 3HE  MET A   1      -4.525 -25.299 -25.942  1.00 52.660          H  
ATOM     20  N   GLN A   2       0.302 -28.194 -22.249  1.00 30.700          N  
ATOM     21  CA  GLN A   2       1.367 -29.137 -21.954  1.00 30.400          C  
ATOM     22  C   GLN A   2       1.788 -29.108 -20.494  1.00 30.170          C  
ATOM     23  O   GLN A   2       2.231 -30.125 -19.960  1.00 30.280          O  
ATOM     24  CB  GLN A   2       2.578 -28.864 -22.835  1.00 42.680          C  
ATOM     25  CG  GLN A   2       3.674 -29.911 -22.752  1.00 42.680          C  
ATOM     26  CD  GLN A   2       3.209 -31.259 -23.261  1.00 42.680          C  
ATOM     27  OE1 GLN A   2       2.625 -31.365 -24.343  1.00 42.680          O  
ATOM     28  NE2 GLN A   2       3.460 -32.303 -22.482  1.00 42.680          N  
ATOM     29  H   GLN A   2       0.470 -27.484 -22.941  1.00 36.840          H  
ATOM     30  HA  GLN A   2       0.998 -30.141 -22.173  1.00 36.480          H  
ATOM     31 1HB  GLN A   2       2.260 -28.792 -23.863  1.00 51.220          H  
ATOM     32 2HB  GLN A   2       3.019 -27.907 -22.556  1.00 51.220          H  
ATOM     33 1HG  GLN A   2       4.514 -29.593 -23.359  1.00 51.220          H  
ATOM     34 2HG  GLN A   2       4.002 -30.024 -21.719  1.00 51.220          H  
ATOM     35 1HE2 GLN A   2       3.177 -33.223 -22.762  1.00 51.220          H  
ATOM     36 2HE2 GLN A   2       3.928 -32.170 -21.603  1.00 51.220          H  
ATOM     37  N   GLN A   3       1.701 -27.936 -19.849  1.00 29.920          N  
ATOM     38  CA  GLN A   3       2.149 -27.824 -18.476  1.00 29.770          C  
ATOM     39  C   GLN A   3       0.982 -27.666 -17.498  1.00 29.480          C  
ATOM     40  O   GLN A   3       1.168 -27.184 -16.377  1.00 29.930          O  
ATOM     41  CB  GLN A   3       3.095 -26.640 -18.338  1.00 41.740          C  
ATOM     42  CG  GLN A   3       4.281 -26.674 -19.287  1.00 41.740          C  
ATOM     43  CD  GLN A   3       5.153 -27.898 -19.158  1.00 41.740          C  
ATOM     44  OE1 GLN A   3       5.157 -28.566 -18.117  1.00 41.740          O  
ATOM     45  NE2 GLN A   3       5.947 -28.178 -20.203  1.00 41.740          N  
ATOM     46  H   GLN A   3       1.334 -27.090 -20.295  1.00 35.900          H  
ATOM     47  HA  GLN A   3       2.669 -28.738 -18.202  1.00 35.720          H  
ATOM     48 1HB  GLN A   3       2.557 -25.726 -18.506  1.00 50.090          H  
ATOM     49 2HB  GLN A   3       3.483 -26.606 -17.321  1.00 50.090          H  
ATOM     50 1HG  GLN A   3       3.926 -26.620 -20.313  1.00 50.090          H  
ATOM     51 2HG  GLN A   3       4.882 -25.809 -19.071  1.00 50.090          H  
ATOM     52 1HE2 GLN A   3       6.579 -28.958 -20.163  1.00 50.090          H  
ATOM     53 2HE2 GLN A   3       5.977 -27.570 -21.034  1.00 50.090          H  
ATOM     54  N   GLN A   4      -0.226 -28.011 -17.931  1.00 28.770          N  
ATOM     55  CA  GLN A   4      -1.397 -27.890 -17.078  1.00 28.510          C  
ATOM     56  C   GLN A   4      -1.316 -28.997 -16.034  1.00 28.540          C  
ATOM     57  O   GLN A   4      -0.671 -30.013 -16.294  1.00 28.570          O  
ATOM     58  CB  GLN A   4      -2.653 -28.056 -17.918  1.00 40.020          C  
ATOM     59  CG  GLN A   4      -2.887 -29.488 -18.348  1.00 40.020          C  
ATOM     60  CD  GLN A   4      -3.906 -29.579 -19.378  1.00 40.020          C  
ATOM     61  OE1 GLN A   4      -4.410 -28.545 -19.825  1.00 40.020          O  
ATOM     62  NE2 GLN A   4      -4.243 -30.796 -19.790  1.00 40.020          N  
ATOM     63  H   GLN A   4      -0.332 -28.403 -18.871  1.00 34.520          H  
ATOM     64  HA  GLN A   4      -1.385 -26.911 -16.618  1.00 34.210          H  
ATOM     65 1HB  GLN A   4      -3.527 -27.714 -17.375  1.00 48.020          H  
ATOM     66 2HB  GLN A   4      -2.564 -27.440 -18.811  1.00 48.020          H  
ATOM     67 1HG  GLN A   4      -1.969 -29.943 -18.698  1.00 48.020          H  
ATOM     68 2HG  GLN A   4      -3.255 -30.049 -17.493  1.00 48.020          H  
ATOM     69 1HE2 GLN A   4      -4.931 -30.934 -20.501  1.00 48.020          H  
ATOM     70 2HE2 GLN A   4      -3.792 -31.598 -19.390  1.00 48.020          H  
ATOM     71  N   PRO A   5      -1.978 -28.883 -14.872  1.00 28.640          N  
ATOM     72  CA  PRO A   5      -2.011 -29.925 -13.870  1.00 28.750          C  
ATOM     73  C   PRO A   5      -2.438 -31.224 -14.516  1.00 28.350          C  
ATOM     74  O   PRO A   5      -3.440 -31.263 -15.246  1.00 28.420          O  
ATOM     75  CB  PRO A   5      -3.056 -29.393 -12.884  1.00 43.120          C  
ATOM     76  CG  PRO A   5      -2.956 -27.890 -13.023  1.00 43.120          C  
ATOM     77  CD  PRO A   5      -2.691 -27.657 -14.497  1.00 43.120          C  
ATOM     78  HA  PRO A   5      -1.016 -30.020 -13.406  1.00 34.500          H  
ATOM     79 1HB  PRO A   5      -4.050 -29.790 -13.135  1.00 51.750          H  
ATOM     80 2HB  PRO A   5      -2.822 -29.746 -11.869  1.00 51.750          H  
ATOM     81 1HG  PRO A   5      -3.884 -27.413 -12.678  1.00 51.750          H  
ATOM     82 2HG  PRO A   5      -2.144 -27.506 -12.385  1.00 51.750          H  
ATOM     83 1HD  PRO A   5      -3.633 -27.561 -15.049  1.00 51.750          H  
ATOM     84 2HD  PRO A   5      -2.046 -26.778 -14.585  1.00 51.750          H  
ATOM     85  N   ARG A   6      -1.717 -32.283 -14.175  1.00 28.020          N  
ATOM     86  CA  ARG A   6      -1.916 -33.618 -14.704  1.00 27.690          C  
ATOM     87  C   ARG A   6      -3.152 -34.324 -14.173  1.00 27.210          C  
ATOM     88  O   ARG A   6      -3.616 -34.043 -13.069  1.00 27.090          O  
ATOM     89  CB  ARG A   6      -0.712 -34.463 -14.369  1.00 38.900          C  
ATOM     90  CG  ARG A   6       0.596 -34.103 -15.045  1.00 38.900          C  
ATOM     91  CD  ARG A   6       1.686 -34.878 -14.415  1.00 38.900          C  
ATOM     92  NE  ARG A   6       1.439 -36.311 -14.519  1.00 38.900          N  
ATOM     93  CZ  ARG A   6       1.866 -37.139 -15.508  1.00 38.900          C  
ATOM     94  NH1 ARG A   6       2.609 -36.681 -16.505  1.00 38.900          N  
ATOM     95  NH2 ARG A   6       1.533 -38.421 -15.478  1.00 38.900          N  
ATOM     96  H   ARG A   6      -0.945 -32.137 -13.539  1.00 33.620          H  
ATOM     97  HA  ARG A   6      -2.002 -33.542 -15.789  1.00 33.230          H  
ATOM     98 1HB  ARG A   6      -0.545 -34.427 -13.295  1.00 46.680          H  
ATOM     99 2HB  ARG A   6      -0.933 -35.496 -14.630  1.00 46.680          H  
ATOM    100 1HG  ARG A   6       0.547 -34.352 -16.104  1.00 46.680          H  
ATOM    101 2HG  ARG A   6       0.798 -33.038 -14.926  1.00 46.680          H  
ATOM    102 1HD  ARG A   6       2.641 -34.644 -14.875  1.00 46.680          H  
ATOM    103 2HD  ARG A   6       1.724 -34.625 -13.358  1.00 46.680          H  
ATOM    104  HE  ARG A   6       0.834 -36.704 -13.770  1.00 46.680          H  
ATOM    105 1HH1 ARG A   6       2.867 -35.707 -16.546  1.00 46.680          H  
ATOM    106 2HH1 ARG A   6       2.917 -37.308 -17.237  1.00 46.680          H  
ATOM    107 1HH2 ARG A   6       0.955 -38.790 -14.723  1.00 46.680          H  
ATOM    108 2HH2 ARG A   6       1.841 -39.040 -16.209  1.00 46.680          H  
ATOM    109  N   ARG A   7      -3.654 -35.284 -14.961  1.00 27.010          N  
ATOM    110  CA  ARG A   7      -4.796 -36.122 -14.578  1.00 26.670          C  
ATOM    111  C   ARG A   7      -4.473 -37.066 -13.396  1.00 26.470          C  
ATOM    112  O   ARG A   7      -5.367 -37.598 -12.738  1.00 26.390          O  
ATOM    113  CB  ARG A   7      -5.317 -36.881 -15.797  1.00 37.470          C  
ATOM    114  CG  ARG A   7      -4.463 -38.023 -16.401  1.00 37.470          C  
ATOM    115  CD  ARG A   7      -5.076 -38.454 -17.738  1.00 37.470          C  
ATOM    116  NE  ARG A   7      -4.433 -39.634 -18.384  1.00 37.470          N  
ATOM    117  CZ  ARG A   7      -3.269 -39.638 -19.068  1.00 37.470          C  
ATOM    118  NH1 ARG A   7      -2.531 -38.546 -19.180  1.00 37.470          N  
ATOM    119  NH2 ARG A   7      -2.872 -40.765 -19.637  1.00 37.470          N  
ATOM    120  H   ARG A   7      -3.227 -35.429 -15.863  1.00 32.410          H  
ATOM    121  HA  ARG A   7      -5.598 -35.460 -14.254  1.00 32.000          H  
ATOM    122 1HB  ARG A   7      -6.271 -37.291 -15.549  1.00 44.970          H  
ATOM    123 2HB  ARG A   7      -5.489 -36.166 -16.600  1.00 44.970          H  
ATOM    124 1HG  ARG A   7      -3.438 -37.696 -16.548  1.00 44.970          H  
ATOM    125 2HG  ARG A   7      -4.480 -38.876 -15.725  1.00 44.970          H  
ATOM    126 1HD  ARG A   7      -6.118 -38.716 -17.552  1.00 44.970          H  
ATOM    127 2HD  ARG A   7      -5.049 -37.623 -18.440  1.00 44.970          H  
ATOM    128  HE  ARG A   7      -4.970 -40.529 -18.402  1.00 44.970          H  
ATOM    129 1HH1 ARG A   7      -2.826 -37.685 -18.751  1.00 44.970          H  
ATOM    130 2HH1 ARG A   7      -1.661 -38.575 -19.697  1.00 44.970          H  
ATOM    131 1HH2 ARG A   7      -3.450 -41.604 -19.555  1.00 44.970          H  
ATOM    132 2HH2 ARG A   7      -2.007 -40.799 -20.157  1.00 44.970          H  
ATOM    133  N   CYS A   8      -3.182 -37.267 -13.157  1.00 26.510          N  
ATOM    134  CA  CYS A   8      -2.647 -38.080 -12.075  1.00 26.470          C  
ATOM    135  C   CYS A   8      -1.265 -37.531 -11.710  1.00 26.770          C  
ATOM    136  O   CYS A   8      -0.658 -36.811 -12.504  1.00 26.760          O  
ATOM    137  CB  CYS A   8      -2.590 -39.551 -12.491  1.00 37.070          C  
ATOM    138  SG  CYS A   8      -1.529 -39.886 -13.913  1.00 37.070          S  
ATOM    139  H   CYS A   8      -2.538 -36.785 -13.757  1.00 31.810          H  
ATOM    140  HA  CYS A   8      -3.298 -37.992 -11.207  1.00 31.760          H  
ATOM    141 1HB  CYS A   8      -2.227 -40.154 -11.657  1.00 44.490          H  
ATOM    142 2HB  CYS A   8      -3.597 -39.901 -12.731  1.00 44.490          H  
ATOM    143  HG  CYS A   8      -1.809 -41.193 -13.967  1.00 44.490          H  
ATOM    144  N   SER A   9      -0.746 -37.895 -10.542  1.00 27.090          N  
ATOM    145  CA  SER A   9       0.538 -37.362 -10.081  1.00 27.450          C  
ATOM    146  C   SER A   9       1.736 -37.661 -10.971  1.00 27.160          C  
ATOM    147  O   SER A   9       1.877 -38.764 -11.515  1.00 27.340          O  
ATOM    148  CB  SER A   9       0.822 -37.876  -8.683  1.00 38.290          C  
ATOM    149  OG  SER A   9      -0.132 -37.406  -7.767  1.00 38.290          O  
ATOM    150  H   SER A   9      -1.265 -38.506  -9.928  1.00 32.510          H  
ATOM    151  HA  SER A   9       0.436 -36.278 -10.022  1.00 32.940          H  
ATOM    152 1HB  SER A   9       0.810 -38.955  -8.689  1.00 45.940          H  
ATOM    153 2HB  SER A   9       1.821 -37.562  -8.376  1.00 45.940          H  
ATOM    154  HG  SER A   9       0.128 -37.756  -6.909  1.00 45.940          H  
ATOM    155  N   ARG A  10       2.622 -36.669 -11.092  1.00 26.830          N  
ATOM    156  CA  ARG A  10       3.840 -36.844 -11.860  1.00 26.630          C  
ATOM    157  C   ARG A  10       4.688 -37.889 -11.170  1.00 26.990          C  
ATOM    158  O   ARG A  10       4.855 -37.850  -9.953  1.00 27.120          O  
ATOM    159  CB  ARG A  10       4.622 -35.542 -11.978  1.00 37.360          C  
ATOM    160  CG  ARG A  10       5.856 -35.610 -12.882  1.00 37.360          C  
ATOM    161  CD  ARG A  10       6.531 -34.293 -13.023  1.00 37.360          C  
ATOM    162  NE  ARG A  10       7.725 -34.393 -13.867  1.00 37.360          N  
ATOM    163  CZ  ARG A  10       8.589 -33.382 -14.142  1.00 37.360          C  
ATOM    164  NH1 ARG A  10       8.399 -32.173 -13.640  1.00 37.360          N  
ATOM    165  NH2 ARG A  10       9.637 -33.619 -14.920  1.00 37.360          N  
ATOM    166  H   ARG A  10       2.440 -35.788 -10.628  1.00 32.200          H  
ATOM    167  HA  ARG A  10       3.587 -37.201 -12.858  1.00 31.960          H  
ATOM    168 1HB  ARG A  10       3.976 -34.759 -12.358  1.00 44.830          H  
ATOM    169 2HB  ARG A  10       4.960 -35.234 -10.989  1.00 44.830          H  
ATOM    170 1HG  ARG A  10       6.582 -36.305 -12.463  1.00 44.830          H  
ATOM    171 2HG  ARG A  10       5.559 -35.949 -13.875  1.00 44.830          H  
ATOM    172 1HD  ARG A  10       5.844 -33.580 -13.481  1.00 44.830          H  
ATOM    173 2HD  ARG A  10       6.832 -33.937 -12.038  1.00 44.830          H  
ATOM    174  HE  ARG A  10       7.924 -35.297 -14.278  1.00 44.830          H  
ATOM    175 1HH1 ARG A  10       7.609 -31.986 -13.047  1.00 44.830          H  
ATOM    176 2HH1 ARG A  10       9.074 -31.410 -13.840  1.00 44.830          H  
ATOM    177 1HH2 ARG A  10       9.785 -34.542 -15.302  1.00 44.830          H  
ATOM    178 2HH2 ARG A  10      10.292 -32.874 -15.132  1.00 44.830          H  
ATOM    179  N   GLY A  11       5.214 -38.831 -11.937  1.00 27.220          N  
ATOM    180  CA  GLY A  11       6.062 -39.876 -11.385  1.00 27.640          C  
ATOM    181  C   GLY A  11       5.269 -41.098 -10.926  1.00 27.100          C  
ATOM    182  O   GLY A  11       5.864 -42.111 -10.548  1.00 27.030          O  
ATOM    183  H   GLY A  11       5.028 -38.826 -12.930  1.00 32.660          H  
ATOM    184 1HA  GLY A  11       6.790 -40.180 -12.137  1.00 33.170          H  
ATOM    185 2HA  GLY A  11       6.625 -39.473 -10.545  1.00 33.170          H  
ATOM    186  N   SER A  12       3.936 -41.007 -10.936  1.00 26.770          N  
ATOM    187  CA  SER A  12       3.113 -42.123 -10.513  1.00 26.290          C  
ATOM    188  C   SER A  12       3.005 -43.138 -11.627  1.00 25.950          C  
ATOM    189  O   SER A  12       3.343 -42.857 -12.784  1.00 26.120          O  
ATOM    190  CB  SER A  12       1.725 -41.673 -10.102  1.00 37.000          C  
ATOM    191  OG  SER A  12       0.981 -41.227 -11.200  1.00 37.000          O  
ATOM    192  H   SER A  12       3.472 -40.150 -11.238  1.00 32.120          H  
ATOM    193  HA  SER A  12       3.588 -42.602  -9.658  1.00 31.550          H  
ATOM    194 1HB  SER A  12       1.206 -42.500  -9.626  1.00 44.400          H  
ATOM    195 2HB  SER A  12       1.812 -40.882  -9.373  1.00 44.400          H  
ATOM    196  HG  SER A  12       1.312 -40.334 -11.409  1.00 44.400          H  
ATOM    197  N   VAL A  13       2.503 -44.310 -11.280  1.00 25.530          N  
ATOM    198  CA  VAL A  13       2.273 -45.361 -12.243  1.00 25.270          C  
ATOM    199  C   VAL A  13       0.891 -45.192 -12.871  1.00 25.110          C  
ATOM    200  O   VAL A  13      -0.085 -44.938 -12.169  1.00 25.300          O  
ATOM    201  CB  VAL A  13       2.447 -46.731 -11.556  1.00 35.480          C  
ATOM    202  CG1 VAL A  13       2.127 -47.860 -12.514  1.00 35.480          C  
ATOM    203  CG2 VAL A  13       3.885 -46.853 -11.060  1.00 35.480          C  
ATOM    204  H   VAL A  13       2.253 -44.458 -10.314  1.00 30.640          H  
ATOM    205  HA  VAL A  13       3.021 -45.277 -13.032  1.00 30.320          H  
ATOM    206  HB  VAL A  13       1.770 -46.800 -10.715  1.00 42.580          H  
ATOM    207 1HG1 VAL A  13       2.250 -48.817 -12.009  1.00 42.580          H  
ATOM    208 2HG1 VAL A  13       1.111 -47.767 -12.850  1.00 42.580          H  
ATOM    209 3HG1 VAL A  13       2.794 -47.816 -13.372  1.00 42.580          H  
ATOM    210 1HG2 VAL A  13       4.022 -47.813 -10.560  1.00 42.580          H  
ATOM    211 2HG2 VAL A  13       4.567 -46.785 -11.908  1.00 42.580          H  
ATOM    212 3HG2 VAL A  13       4.106 -46.049 -10.360  1.00 42.580          H  
ATOM    213  N   SER A  14       0.863 -45.222 -14.197  1.00 24.960          N  
ATOM    214  CA  SER A  14      -0.322 -45.082 -15.026  1.00 24.910          C  
ATOM    215  C   SER A  14      -1.009 -46.462 -15.156  1.00 25.090          C  
ATOM    216  O   SER A  14      -0.430 -47.447 -14.704  1.00 25.010          O  
ATOM    217  CB  SER A  14       0.149 -44.502 -16.357  1.00 34.890          C  
ATOM    218  OG  SER A  14       0.947 -45.420 -17.045  1.00 34.890          O  
ATOM    219  H   SER A  14       1.734 -45.390 -14.684  1.00 29.950          H  
ATOM    220  HA  SER A  14      -0.991 -44.378 -14.531  1.00 29.890          H  
ATOM    221 1HB  SER A  14      -0.661 -44.181 -16.974  1.00 41.870          H  
ATOM    222 2HB  SER A  14       0.740 -43.612 -16.146  1.00 41.870          H  
ATOM    223  HG  SER A  14       1.177 -45.001 -17.881  1.00 41.870          H  
ATOM    224  N   PRO A  15      -2.233 -46.575 -15.726  1.00 25.430          N  
ATOM    225  CA  PRO A  15      -2.975 -47.808 -15.965  1.00 25.730          C  
ATOM    226  C   PRO A  15      -2.168 -48.713 -16.875  1.00 25.830          C  
ATOM    227  O   PRO A  15      -1.377 -48.219 -17.674  1.00 25.910          O  
ATOM    228  CB  PRO A  15      -4.229 -47.328 -16.701  1.00 38.590          C  
ATOM    229  CG  PRO A  15      -4.377 -45.894 -16.318  1.00 38.590          C  
ATOM    230  CD  PRO A  15      -2.963 -45.387 -16.175  1.00 38.590          C  
ATOM    231  HA  PRO A  15      -3.223 -48.292 -15.010  1.00 30.880          H  
ATOM    232 1HB  PRO A  15      -4.103 -47.473 -17.781  1.00 46.310          H  
ATOM    233 2HB  PRO A  15      -5.095 -47.940 -16.389  1.00 46.310          H  
ATOM    234 1HG  PRO A  15      -4.939 -45.355 -17.093  1.00 46.310          H  
ATOM    235 2HG  PRO A  15      -4.959 -45.810 -15.404  1.00 46.310          H  
ATOM    236 1HD  PRO A  15      -2.623 -45.067 -17.160  1.00 46.310          H  
ATOM    237 2HD  PRO A  15      -2.935 -44.606 -15.438  1.00 46.310          H  
ATOM    238  N   SER A  16      -2.386 -50.021 -16.800  1.00 25.840          N  
ATOM    239  CA  SER A  16      -1.651 -50.940 -17.670  1.00 26.030          C  
ATOM    240  C   SER A  16      -2.608 -51.800 -18.471  1.00 26.070          C  
ATOM    241  O   SER A  16      -2.862 -52.976 -18.165  1.00 26.200          O  
ATOM    242  CB  SER A  16      -0.715 -51.819 -16.881  1.00 36.370          C  
ATOM    243  OG  SER A  16       0.014 -52.653 -17.739  1.00 36.370          O  
ATOM    244  H   SER A  16      -3.070 -50.381 -16.151  1.00 31.010          H  
ATOM    245  HA  SER A  16      -1.057 -50.359 -18.376  1.00 31.240          H  
ATOM    246 1HB  SER A  16      -0.034 -51.193 -16.312  1.00 43.640          H  
ATOM    247 2HB  SER A  16      -1.282 -52.423 -16.180  1.00 43.640          H  
ATOM    248  HG  SER A  16       0.558 -53.203 -17.174  1.00 43.640          H  
ATOM    249  N   CYS A  17      -3.162 -51.166 -19.486  1.00 26.020          N  
ATOM    250  CA  CYS A  17      -4.133 -51.755 -20.367  1.00 26.110          C  
ATOM    251  C   CYS A  17      -3.721 -51.483 -21.792  1.00 26.040          C  
ATOM    252  O   CYS A  17      -3.387 -50.350 -22.114  1.00 26.000          O  
ATOM    253  CB  CYS A  17      -5.516 -51.134 -20.131  1.00 36.520          C  
ATOM    254  SG  CYS A  17      -6.194 -51.376 -18.471  1.00 36.520          S  
ATOM    255  H   CYS A  17      -2.877 -50.212 -19.673  1.00 31.220          H  
ATOM    256  HA  CYS A  17      -4.147 -52.825 -20.203  1.00 31.330          H  
ATOM    257 1HB  CYS A  17      -5.445 -50.070 -20.309  1.00 43.820          H  
ATOM    258 2HB  CYS A  17      -6.233 -51.520 -20.848  1.00 43.820          H  
ATOM    259  HG  CYS A  17      -7.143 -50.438 -18.567  1.00 43.820          H  
ATOM    260  N   GLU A  18      -3.862 -52.456 -22.678  1.00 26.080          N  
ATOM    261  CA  GLU A  18      -3.533 -52.250 -24.095  1.00 26.070          C  
ATOM    262  C   GLU A  18      -4.146 -50.966 -24.683  1.00 26.260          C  
ATOM    263  O   GLU A  18      -3.522 -50.291 -25.498  1.00 26.900          O  
ATOM    264  CB  GLU A  18      -3.985 -53.459 -24.921  1.00 36.500          C  
ATOM    265  CG  GLU A  18      -3.668 -53.389 -26.431  1.00 36.500          C  
ATOM    266  CD  GLU A  18      -2.182 -53.395 -26.749  1.00 36.500          C  
ATOM    267  OE1 GLU A  18      -1.401 -53.697 -25.876  1.00 36.500          O  
ATOM    268  OE2 GLU A  18      -1.837 -53.111 -27.872  1.00 36.500          O  
ATOM    269  H   GLU A  18      -4.109 -53.394 -22.344  1.00 31.300          H  
ATOM    270  HA  GLU A  18      -2.447 -52.172 -24.177  1.00 31.280          H  
ATOM    271 1HB  GLU A  18      -3.526 -54.360 -24.519  1.00 43.800          H  
ATOM    272 2HB  GLU A  18      -5.061 -53.582 -24.822  1.00 43.800          H  
ATOM    273 1HG  GLU A  18      -4.131 -54.241 -26.920  1.00 43.800          H  
ATOM    274 2HG  GLU A  18      -4.116 -52.492 -26.853  1.00 43.800          H  
ATOM    275  N   GLY A  19      -5.357 -50.605 -24.258  1.00 25.720          N  
ATOM    276  CA  GLY A  19      -6.050 -49.440 -24.789  1.00 25.850          C  
ATOM    277  C   GLY A  19      -5.620 -48.084 -24.196  1.00 26.190          C  
ATOM    278  O   GLY A  19      -6.218 -47.060 -24.540  1.00 26.590          O  
ATOM    279  H   GLY A  19      -5.838 -51.188 -23.588  1.00 30.860          H  
ATOM    280 1HA  GLY A  19      -5.904 -49.422 -25.867  1.00 31.020          H  
ATOM    281 2HA  GLY A  19      -7.119 -49.572 -24.629  1.00 31.020          H  
ATOM    282  N   TYR A  20      -4.585 -48.056 -23.350  1.00 26.110          N  
ATOM    283  CA  TYR A  20      -4.105 -46.829 -22.691  1.00 26.470          C  
ATOM    284  C   TYR A  20      -3.786 -45.678 -23.652  1.00 26.340          C  
ATOM    285  O   TYR A  20      -3.742 -44.520 -23.240  1.00 26.490          O  
ATOM    286  CB  TYR A  20      -2.820 -47.110 -21.901  1.00 36.910          C  
ATOM    287  CG  TYR A  20      -1.558 -47.168 -22.790  1.00 36.910          C  
ATOM    288  CD1 TYR A  20      -0.785 -46.018 -22.958  1.00 36.910          C  
ATOM    289  CD2 TYR A  20      -1.193 -48.332 -23.455  1.00 36.910          C  
ATOM    290  CE1 TYR A  20       0.328 -46.041 -23.766  1.00 36.910          C  
ATOM    291  CE2 TYR A  20      -0.083 -48.349 -24.261  1.00 36.910          C  
ATOM    292  CZ  TYR A  20       0.678 -47.212 -24.417  1.00 36.910          C  
ATOM    293  OH  TYR A  20       1.790 -47.231 -25.227  1.00 36.910          O  
ATOM    294  H   TYR A  20      -4.127 -48.936 -23.098  1.00 31.330          H  
ATOM    295  HA  TYR A  20      -4.884 -46.479 -22.011  1.00 31.760          H  
ATOM    296 1HB  TYR A  20      -2.677 -46.328 -21.156  1.00 44.300          H  
ATOM    297 2HB  TYR A  20      -2.910 -48.048 -21.367  1.00 44.300          H  
ATOM    298  HD1 TYR A  20      -1.066 -45.096 -22.450  1.00 44.300          H  
ATOM    299  HD2 TYR A  20      -1.777 -49.230 -23.355  1.00 44.300          H  
ATOM    300  HE1 TYR A  20       0.926 -45.141 -23.894  1.00 44.300          H  
ATOM    301  HE2 TYR A  20       0.192 -49.267 -24.781  1.00 44.300          H  
ATOM    302  HH  TYR A  20       1.911 -48.114 -25.586  1.00 44.300          H  
ATOM    303  N   SER A  21      -3.470 -45.979 -24.914  1.00 26.150          N  
ATOM    304  CA  SER A  21      -3.129 -44.940 -25.871  1.00 26.130          C  
ATOM    305  C   SER A  21      -4.374 -44.346 -26.537  1.00 26.090          C  
ATOM    306  O   SER A  21      -4.279 -43.374 -27.292  1.00 25.830          O  
ATOM    307  CB  SER A  21      -2.147 -45.468 -26.899  1.00 36.590          C  
ATOM    308  OG  SER A  21      -2.721 -46.437 -27.707  1.00 36.590          O  
ATOM    309  H   SER A  21      -3.501 -46.937 -25.242  1.00 31.380          H  
ATOM    310  HA  SER A  21      -2.629 -44.137 -25.330  1.00 31.360          H  
ATOM    311 1HB  SER A  21      -1.789 -44.646 -27.515  1.00 43.910          H  
ATOM    312 2HB  SER A  21      -1.287 -45.890 -26.387  1.00 43.910          H  
ATOM    313  HG  SER A  21      -2.012 -46.786 -28.256  1.00 43.910          H  
ATOM    314  N   TYR A  22      -5.547 -44.933 -26.262  1.00 26.460          N  
ATOM    315  CA  TYR A  22      -6.799 -44.484 -26.860  1.00 26.690          C  
ATOM    316  C   TYR A  22      -7.733 -43.896 -25.804  1.00 26.740          C  
ATOM    317  O   TYR A  22      -8.583 -43.064 -26.111  1.00 26.990          O  
ATOM    318  CB  TYR A  22      -7.438 -45.640 -27.620  1.00 37.270          C  
ATOM    319  CG  TYR A  22      -6.466 -46.151 -28.644  1.00 37.270          C  
ATOM    320  CD1 TYR A  22      -5.844 -47.359 -28.429  1.00 37.270          C  
ATOM    321  CD2 TYR A  22      -6.142 -45.389 -29.753  1.00 37.270          C  
ATOM    322  CE1 TYR A  22      -4.898 -47.815 -29.308  1.00 37.270          C  
ATOM    323  CE2 TYR A  22      -5.189 -45.843 -30.634  1.00 37.270          C  
ATOM    324  CZ  TYR A  22      -4.562 -47.050 -30.409  1.00 37.270          C  
ATOM    325  OH  TYR A  22      -3.592 -47.504 -31.278  1.00 37.270          O  
ATOM    326  H   TYR A  22      -5.566 -45.725 -25.625  1.00 31.750          H  
ATOM    327  HA  TYR A  22      -6.575 -43.692 -27.572  1.00 32.030          H  
ATOM    328 1HB  TYR A  22      -7.690 -46.449 -26.930  1.00 44.730          H  
ATOM    329 2HB  TYR A  22      -8.348 -45.311 -28.123  1.00 44.730          H  
ATOM    330  HD1 TYR A  22      -6.092 -47.941 -27.555  1.00 44.730          H  
ATOM    331  HD2 TYR A  22      -6.626 -44.428 -29.923  1.00 44.730          H  
ATOM    332  HE1 TYR A  22      -4.401 -48.768 -29.126  1.00 44.730          H  
ATOM    333  HE2 TYR A  22      -4.922 -45.244 -31.505  1.00 44.730          H  
ATOM    334  HH  TYR A  22      -3.620 -46.985 -32.089  1.00 44.730          H  
ATOM    335  N   VAL A  23      -7.616 -44.344 -24.563  1.00 26.560          N  
ATOM    336  CA  VAL A  23      -8.441 -43.786 -23.496  1.00 26.630          C  
ATOM    337  C   VAL A  23      -7.529 -43.262 -22.391  1.00 26.580          C  
ATOM    338  O   VAL A  23      -6.603 -43.946 -21.973  1.00 26.360          O  
ATOM    339  CB  VAL A  23      -9.475 -44.808 -22.963  1.00 37.250          C  
ATOM    340  CG1 VAL A  23     -10.497 -45.145 -24.076  1.00 37.250          C  
ATOM    341  CG2 VAL A  23      -8.778 -46.077 -22.475  1.00 37.250          C  
ATOM    342  H   VAL A  23      -6.940 -45.083 -24.373  1.00 31.870          H  
ATOM    343  HA  VAL A  23      -9.004 -42.941 -23.889  1.00 31.960          H  
ATOM    344  HB  VAL A  23     -10.030 -44.355 -22.132  1.00 44.700          H  
ATOM    345 1HG1 VAL A  23     -11.239 -45.843 -23.686  1.00 44.700          H  
ATOM    346 2HG1 VAL A  23     -10.994 -44.231 -24.394  1.00 44.700          H  
ATOM    347 3HG1 VAL A  23      -9.985 -45.594 -24.923  1.00 44.700          H  
ATOM    348 1HG2 VAL A  23      -9.532 -46.765 -22.103  1.00 44.700          H  
ATOM    349 2HG2 VAL A  23      -8.246 -46.537 -23.289  1.00 44.700          H  
ATOM    350 3HG2 VAL A  23      -8.083 -45.844 -21.673  1.00 44.700          H  
ATOM    351  N   LYS A  24      -7.832 -42.073 -21.877  1.00 26.880          N  
ATOM    352  CA  LYS A  24      -7.036 -41.442 -20.819  1.00 27.000          C  
ATOM    353  C   LYS A  24      -6.976 -42.257 -19.519  1.00 27.220          C  
ATOM    354  O   LYS A  24      -5.969 -42.228 -18.797  1.00 27.530          O  
ATOM    355  CB  LYS A  24      -7.558 -40.030 -20.580  1.00 37.750          C  
ATOM    356  CG  LYS A  24      -7.226 -39.031 -21.670  1.00 37.750          C  
ATOM    357  CD  LYS A  24      -7.837 -37.684 -21.330  1.00 37.750          C  
ATOM    358  CE  LYS A  24      -7.501 -36.600 -22.352  1.00 37.750          C  
ATOM    359  NZ  LYS A  24      -6.066 -36.200 -22.283  1.00 37.750          N  
ATOM    360  H   LYS A  24      -8.634 -41.584 -22.245  1.00 32.260          H  
ATOM    361  HA  LYS A  24      -6.012 -41.356 -21.185  1.00 32.400          H  
ATOM    362 1HB  LYS A  24      -8.634 -40.058 -20.565  1.00 45.300          H  
ATOM    363 2HB  LYS A  24      -7.222 -39.659 -19.618  1.00 45.300          H  
ATOM    364 1HG  LYS A  24      -6.146 -38.942 -21.752  1.00 45.300          H  
ATOM    365 2HG  LYS A  24      -7.624 -39.382 -22.623  1.00 45.300          H  
ATOM    366 1HD  LYS A  24      -8.924 -37.790 -21.272  1.00 45.300          H  
ATOM    367 2HD  LYS A  24      -7.478 -37.368 -20.349  1.00 45.300          H  
ATOM    368 1HE  LYS A  24      -7.722 -36.965 -23.353  1.00 45.300          H  
ATOM    369 2HE  LYS A  24      -8.119 -35.725 -22.151  1.00 45.300          H  
ATOM    370 1HZ  LYS A  24      -5.879 -35.471 -22.960  1.00 45.300          H  
ATOM    371 2HZ  LYS A  24      -5.885 -35.858 -21.349  1.00 45.300          H  
ATOM    372 3HZ  LYS A  24      -5.473 -36.991 -22.474  1.00 45.300          H  
ATOM    373  N   ALA A  25      -8.044 -42.980 -19.223  1.00 27.140          N  
ATOM    374  CA  ALA A  25      -8.130 -43.819 -18.045  1.00 27.410          C  
ATOM    375  C   ALA A  25      -9.073 -44.947 -18.332  1.00 27.380          C  
ATOM    376  O   ALA A  25      -9.938 -44.807 -19.194  1.00 27.340          O  
ATOM    377  CB  ALA A  25      -8.625 -43.056 -16.865  1.00 38.270          C  
ATOM    378  H   ALA A  25      -8.857 -42.918 -19.823  1.00 32.570          H  
ATOM    379  HA  ALA A  25      -7.142 -44.227 -17.839  1.00 32.890          H  
ATOM    380 1HB  ALA A  25      -8.675 -43.725 -16.030  1.00 45.920          H  
ATOM    381 2HB  ALA A  25      -7.949 -42.237 -16.667  1.00 45.920          H  
ATOM    382 3HB  ALA A  25      -9.605 -42.680 -17.054  1.00 45.920          H  
ATOM    383  N   ILE A  26      -8.937 -46.045 -17.606  1.00 27.500          N  
ATOM    384  CA  ILE A  26      -9.845 -47.151 -17.794  1.00 27.580          C  
ATOM    385  C   ILE A  26     -10.773 -47.279 -16.606  1.00 28.110          C  
ATOM    386  O   ILE A  26     -10.356 -47.561 -15.483  1.00 28.360          O  
ATOM    387  CB  ILE A  26      -9.056 -48.442 -18.069  1.00 38.580          C  
ATOM    388  CG1 ILE A  26      -8.242 -48.289 -19.394  1.00 38.580          C  
ATOM    389  CG2 ILE A  26      -9.984 -49.602 -18.171  1.00 38.580          C  
ATOM    390  CD1 ILE A  26      -6.797 -47.756 -19.258  1.00 38.580          C  
ATOM    391  H   ILE A  26      -8.223 -46.092 -16.889  1.00 33.000          H  
ATOM    392  HA  ILE A  26     -10.463 -46.952 -18.669  1.00 33.100          H  
ATOM    393  HB  ILE A  26      -8.343 -48.620 -17.263  1.00 46.300          H  
ATOM    394 1HG1 ILE A  26      -8.206 -49.261 -19.882  1.00 46.300          H  
ATOM    395 2HG1 ILE A  26      -8.788 -47.612 -20.036  1.00 46.300          H  
ATOM    396 1HG2 ILE A  26      -9.403 -50.485 -18.383  1.00 46.300          H  
ATOM    397 2HG2 ILE A  26     -10.531 -49.734 -17.243  1.00 46.300          H  
ATOM    398 3HG2 ILE A  26     -10.681 -49.430 -18.961  1.00 46.300          H  
ATOM    399 1HD1 ILE A  26      -6.347 -47.700 -20.249  1.00 46.300          H  
ATOM    400 2HD1 ILE A  26      -6.774 -46.775 -18.820  1.00 46.300          H  
ATOM    401 3HD1 ILE A  26      -6.220 -48.425 -18.642  1.00 46.300          H  
ATOM    402  N   ILE A  27     -12.051 -47.095 -16.883  1.00 28.350          N  
ATOM    403  CA  ILE A  27     -13.084 -47.086 -15.872  1.00 28.890          C  
ATOM    404  C   ILE A  27     -13.965 -48.310 -16.010  1.00 28.970          C  
ATOM    405  O   ILE A  27     -14.394 -48.643 -17.104  1.00 28.760          O  
ATOM    406  CB  ILE A  27     -13.928 -45.803 -16.018  1.00 40.230          C  
ATOM    407  CG1 ILE A  27     -12.971 -44.537 -16.032  1.00 40.230          C  
ATOM    408  CG2 ILE A  27     -14.985 -45.709 -14.901  1.00 40.230          C  
ATOM    409  CD1 ILE A  27     -12.079 -44.348 -14.808  1.00 40.230          C  
ATOM    410  H   ILE A  27     -12.287 -46.889 -17.846  1.00 34.020          H  
ATOM    411  HA  ILE A  27     -12.628 -47.120 -14.888  1.00 34.670          H  
ATOM    412  HB  ILE A  27     -14.430 -45.824 -16.981  1.00 48.280          H  
ATOM    413 1HG1 ILE A  27     -12.323 -44.608 -16.907  1.00 48.280          H  
ATOM    414 2HG1 ILE A  27     -13.582 -43.646 -16.136  1.00 48.280          H  
ATOM    415 1HG2 ILE A  27     -15.570 -44.814 -15.034  1.00 48.280          H  
ATOM    416 2HG2 ILE A  27     -15.649 -46.570 -14.932  1.00 48.280          H  
ATOM    417 3HG2 ILE A  27     -14.500 -45.679 -13.932  1.00 48.280          H  
ATOM    418 1HD1 ILE A  27     -11.467 -43.464 -14.942  1.00 48.280          H  
ATOM    419 2HD1 ILE A  27     -12.679 -44.223 -13.914  1.00 48.280          H  
ATOM    420 3HD1 ILE A  27     -11.418 -45.194 -14.677  1.00 48.280          H  
ATOM    421  N   VAL A  28     -14.183 -49.019 -14.904  1.00 29.350          N  
ATOM    422  CA  VAL A  28     -15.015 -50.216 -14.929  1.00 29.550          C  
ATOM    423  C   VAL A  28     -16.082 -50.265 -13.834  1.00 30.200          C  
ATOM    424  O   VAL A  28     -16.023 -49.503 -12.862  1.00 30.590          O  
ATOM    425  CB  VAL A  28     -14.142 -51.484 -14.898  1.00 41.290          C  
ATOM    426  CG1 VAL A  28     -13.251 -51.522 -16.146  1.00 41.290          C  
ATOM    427  CG2 VAL A  28     -13.266 -51.508 -13.631  1.00 41.290          C  
ATOM    428  H   VAL A  28     -13.777 -48.694 -14.035  1.00 35.220          H  
ATOM    429  HA  VAL A  28     -15.535 -50.224 -15.886  1.00 35.460          H  
ATOM    430  HB  VAL A  28     -14.780 -52.353 -14.909  1.00 49.550          H  
ATOM    431 1HG1 VAL A  28     -12.679 -52.427 -16.136  1.00 49.550          H  
ATOM    432 2HG1 VAL A  28     -13.864 -51.499 -17.041  1.00 49.550          H  
ATOM    433 3HG1 VAL A  28     -12.584 -50.673 -16.161  1.00 49.550          H  
ATOM    434 1HG2 VAL A  28     -12.659 -52.410 -13.627  1.00 49.550          H  
ATOM    435 2HG2 VAL A  28     -12.609 -50.640 -13.621  1.00 49.550          H  
ATOM    436 3HG2 VAL A  28     -13.891 -51.491 -12.743  1.00 49.550          H  
ATOM    437  N   GLU A  29     -17.034 -51.187 -14.014  1.00 30.360          N  
ATOM    438  CA  GLU A  29     -18.104 -51.504 -13.076  1.00 31.000          C  
ATOM    439  C   GLU A  29     -18.475 -52.991 -13.184  1.00 31.410          C  
ATOM    440  O   GLU A  29     -18.643 -53.558 -14.278  1.00 31.240          O  
ATOM    441  CB  GLU A  29     -19.312 -50.611 -13.292  1.00 43.140          C  
ATOM    442  CG  GLU A  29     -20.446 -50.838 -12.286  1.00 43.140          C  
ATOM    443  CD  GLU A  29     -21.645 -49.910 -12.429  1.00 43.140          C  
ATOM    444  OE1 GLU A  29     -21.780 -49.205 -13.418  1.00 43.140          O  
ATOM    445  OE2 GLU A  29     -22.420 -49.887 -11.502  1.00 43.140          O  
ATOM    446  H   GLU A  29     -16.987 -51.729 -14.859  1.00 36.430          H  
ATOM    447  HA  GLU A  29     -17.757 -51.320 -12.071  1.00 37.200          H  
ATOM    448 1HB  GLU A  29     -19.004 -49.568 -13.202  1.00 51.770          H  
ATOM    449 2HB  GLU A  29     -19.671 -50.747 -14.276  1.00 51.770          H  
ATOM    450 1HG  GLU A  29     -20.807 -51.865 -12.389  1.00 51.770          H  
ATOM    451 2HG  GLU A  29     -20.035 -50.732 -11.284  1.00 51.770          H  
ATOM    452  N   GLU A  30     -18.590 -53.628 -12.027  1.00 32.020          N  
ATOM    453  CA  GLU A  30     -18.883 -55.051 -11.911  1.00 32.540          C  
ATOM    454  C   GLU A  30     -20.202 -55.446 -12.587  1.00 32.950          C  
ATOM    455  O   GLU A  30     -21.233 -54.812 -12.364  1.00 33.240          O  
ATOM    456  CB  GLU A  30     -18.897 -55.404 -10.419  1.00 45.350          C  
ATOM    457  CG  GLU A  30     -18.983 -56.865 -10.097  1.00 45.350          C  
ATOM    458  CD  GLU A  30     -18.901 -57.131  -8.605  1.00 45.350          C  
ATOM    459  OE1 GLU A  30     -19.388 -56.323  -7.850  1.00 45.350          O  
ATOM    460  OE2 GLU A  30     -18.291 -58.121  -8.222  1.00 45.350          O  
ATOM    461  H   GLU A  30     -18.468 -53.095 -11.176  1.00 38.420          H  
ATOM    462  HA  GLU A  30     -18.079 -55.607 -12.392  1.00 39.050          H  
ATOM    463 1HB  GLU A  30     -17.994 -55.015  -9.947  1.00 54.420          H  
ATOM    464 2HB  GLU A  30     -19.748 -54.915  -9.946  1.00 54.420          H  
ATOM    465 1HG  GLU A  30     -19.921 -57.272 -10.481  1.00 54.420          H  
ATOM    466 2HG  GLU A  30     -18.167 -57.365 -10.605  1.00 54.420          H  
ATOM    467  N   GLY A  31     -20.160 -56.498 -13.407  1.00 32.950          N  
ATOM    468  CA  GLY A  31     -21.337 -57.013 -14.108  1.00 33.400          C  
ATOM    469  C   GLY A  31     -21.584 -58.461 -13.714  1.00 33.830          C  
ATOM    470  O   GLY A  31     -21.219 -58.889 -12.618  1.00 33.650          O  
ATOM    471  H   GLY A  31     -19.274 -56.971 -13.548  1.00 39.540          H  
ATOM    472 1HA  GLY A  31     -22.211 -56.409 -13.864  1.00 40.080          H  
ATOM    473 2HA  GLY A  31     -21.186 -56.941 -15.185  1.00 40.080          H  
ATOM    474  N   GLU A  32     -22.178 -59.235 -14.627  1.00 34.410          N  
ATOM    475  CA  GLU A  32     -22.479 -60.631 -14.346  1.00 35.050          C  
ATOM    476  C   GLU A  32     -21.210 -61.451 -14.065  1.00 35.500          C  
ATOM    477  O   GLU A  32     -21.242 -62.290 -13.161  1.00 36.080          O  
ATOM    478  CB  GLU A  32     -23.307 -61.205 -15.491  1.00 48.810          C  
ATOM    479  CG  GLU A  32     -24.753 -60.620 -15.531  1.00 48.810          C  
ATOM    480  CD  GLU A  32     -24.876 -59.187 -16.084  1.00 48.810          C  
ATOM    481  OE1 GLU A  32     -24.153 -58.813 -17.004  1.00 48.810          O  
ATOM    482  OE2 GLU A  32     -25.666 -58.462 -15.551  1.00 48.810          O  
ATOM    483  H   GLU A  32     -22.503 -58.813 -15.488  1.00 41.290          H  
ATOM    484  HA  GLU A  32     -23.093 -60.672 -13.452  1.00 42.060          H  
ATOM    485 1HB  GLU A  32     -22.819 -61.001 -16.419  1.00 58.580          H  
ATOM    486 2HB  GLU A  32     -23.379 -62.287 -15.386  1.00 58.580          H  
ATOM    487 1HG  GLU A  32     -25.374 -61.276 -16.141  1.00 58.580          H  
ATOM    488 2HG  GLU A  32     -25.154 -60.637 -14.520  1.00 58.580          H  
ATOM    489  N   GLU A  33     -20.095 -61.222 -14.782  1.00 35.300          N  
ATOM    490  CA  GLU A  33     -18.862 -61.873 -14.365  1.00 35.800          C  
ATOM    491  C   GLU A  33     -18.395 -60.920 -13.262  1.00 36.070          C  
ATOM    492  O   GLU A  33     -18.255 -59.713 -13.503  1.00 36.250          O  
ATOM    493  CB  GLU A  33     -17.828 -62.016 -15.500  1.00 49.920          C  
ATOM    494  CG  GLU A  33     -18.293 -62.930 -16.675  1.00 49.920          C  
ATOM    495  CD  GLU A  33     -17.282 -63.106 -17.843  1.00 49.920          C  
ATOM    496  OE1 GLU A  33     -16.527 -62.193 -18.162  1.00 49.920          O  
ATOM    497  OE2 GLU A  33     -17.282 -64.179 -18.412  1.00 49.920          O  
ATOM    498  H   GLU A  33     -20.063 -60.588 -15.582  1.00 42.360          H  
ATOM    499  HA  GLU A  33     -19.068 -62.853 -13.937  1.00 42.960          H  
ATOM    500 1HB  GLU A  33     -17.547 -61.045 -15.868  1.00 59.900          H  
ATOM    501 2HB  GLU A  33     -16.927 -62.468 -15.094  1.00 59.900          H  
ATOM    502 1HG  GLU A  33     -18.514 -63.914 -16.260  1.00 59.900          H  
ATOM    503 2HG  GLU A  33     -19.225 -62.525 -17.074  1.00 59.900          H  
ATOM    504  N   GLY A  34     -18.190 -61.425 -12.058  1.00 36.180          N  
ATOM    505  CA  GLY A  34     -17.905 -60.532 -10.937  1.00 36.690          C  
ATOM    506  C   GLY A  34     -16.461 -60.058 -10.817  1.00 37.030          C  
ATOM    507  O   GLY A  34     -15.580 -60.445 -11.593  1.00 37.080          O  
ATOM    508  H   GLY A  34     -18.276 -62.443 -11.928  1.00 43.420          H  
ATOM    509 1HA  GLY A  34     -18.564 -59.668 -11.012  1.00 44.030          H  
ATOM    510 2HA  GLY A  34     -18.188 -61.036 -10.014  1.00 44.030          H  
ATOM    511  N   GLY A  35     -16.191 -59.274  -9.769  1.00 37.320          N  
ATOM    512  CA  GLY A  35     -14.855 -58.723  -9.525  1.00 37.700          C  
ATOM    513  C   GLY A  35     -13.794 -59.812  -9.401  1.00 37.950          C  
ATOM    514  O   GLY A  35     -12.647 -59.623  -9.807  1.00 38.130          O  
ATOM    515  H   GLY A  35     -16.968 -58.986  -9.156  1.00 44.780          H  
ATOM    516 1HA  GLY A  35     -14.592 -58.046 -10.339  1.00 45.240          H  
ATOM    517 2HA  GLY A  35     -14.883 -58.128  -8.614  1.00 45.240          H  
ATOM    518  N   LYS A  36     -14.187 -60.958  -8.843  1.00 38.020          N  
ATOM    519  CA  LYS A  36     -13.314 -62.112  -8.653  1.00 38.350          C  
ATOM    520  C   LYS A  36     -12.986 -62.819  -9.973  1.00 38.600          C  
ATOM    521  O   LYS A  36     -12.075 -63.646 -10.028  1.00 38.680          O  
ATOM    522  CB  LYS A  36     -13.954 -63.103  -7.675  1.00 53.560          C  
ATOM    523  CG  LYS A  36     -15.191 -63.835  -8.216  1.00 53.560          C  
ATOM    524  CD  LYS A  36     -15.823 -64.745  -7.166  1.00 53.560          C  
ATOM    525  CE  LYS A  36     -17.034 -65.486  -7.738  1.00 53.560          C  
ATOM    526  NZ  LYS A  36     -17.690 -66.359  -6.721  1.00 53.560          N  
ATOM    527  H   LYS A  36     -15.135 -61.017  -8.500  1.00 45.620          H  
ATOM    528  HA  LYS A  36     -12.375 -61.760  -8.226  1.00 46.020          H  
ATOM    529 1HB  LYS A  36     -13.219 -63.858  -7.395  1.00 64.270          H  
ATOM    530 2HB  LYS A  36     -14.245 -62.577  -6.766  1.00 64.270          H  
ATOM    531 1HG  LYS A  36     -15.929 -63.119  -8.577  1.00 64.270          H  
ATOM    532 2HG  LYS A  36     -14.885 -64.465  -9.050  1.00 64.270          H  
ATOM    533 1HD  LYS A  36     -15.085 -65.475  -6.831  1.00 64.270          H  
ATOM    534 2HD  LYS A  36     -16.141 -64.152  -6.308  1.00 64.270          H  
ATOM    535 1HE  LYS A  36     -17.758 -64.756  -8.099  1.00 64.270          H  
ATOM    536 2HE  LYS A  36     -16.709 -66.103  -8.578  1.00 64.270          H  
ATOM    537 1HZ  LYS A  36     -18.482 -66.828  -7.140  1.00 64.270          H  
ATOM    538 2HZ  LYS A  36     -17.030 -67.049  -6.389  1.00 64.270          H  
ATOM    539 3HZ  LYS A  36     -18.007 -65.796  -5.944  1.00 64.270          H  
ATOM    540  N   GLU A  37     -13.772 -62.539 -11.017  1.00 38.870          N  
ATOM    541  CA  GLU A  37     -13.603 -63.155 -12.324  1.00 39.100          C  
ATOM    542  C   GLU A  37     -12.828 -62.177 -13.207  1.00 39.010          C  
ATOM    543  O   GLU A  37     -12.074 -62.581 -14.095  1.00 39.100          O  
ATOM    544  CB  GLU A  37     -14.974 -63.490 -12.931  1.00 54.650          C  
ATOM    545  CG  GLU A  37     -15.795 -64.477 -12.087  1.00 54.650          C  
ATOM    546  CD  GLU A  37     -17.145 -64.824 -12.654  1.00 54.650          C  
ATOM    547  OE1 GLU A  37     -17.201 -65.626 -13.550  1.00 54.650          O  
ATOM    548  OE2 GLU A  37     -18.129 -64.262 -12.199  1.00 54.650          O  
ATOM    549  H   GLU A  37     -14.492 -61.833 -10.918  1.00 46.640          H  
ATOM    550  HA  GLU A  37     -13.021 -64.070 -12.219  1.00 46.920          H  
ATOM    551 1HB  GLU A  37     -15.553 -62.577 -13.042  1.00 65.580          H  
ATOM    552 2HB  GLU A  37     -14.842 -63.917 -13.925  1.00 65.580          H  
ATOM    553 1HG  GLU A  37     -15.219 -65.390 -11.948  1.00 65.580          H  
ATOM    554 2HG  GLU A  37     -15.947 -64.030 -11.113  1.00 65.580          H  
ATOM    555  N   ASP A  38     -12.987 -60.881 -12.902  1.00 38.880          N  
ATOM    556  CA  ASP A  38     -12.351 -59.767 -13.597  1.00 38.880          C  
ATOM    557  C   ASP A  38     -12.657 -59.797 -15.093  1.00 38.080          C  
ATOM    558  O   ASP A  38     -11.775 -59.654 -15.940  1.00 37.820          O  
ATOM    559  CB  ASP A  38     -10.835 -59.787 -13.304  1.00 54.430          C  
ATOM    560  CG  ASP A  38     -10.043 -58.455 -13.606  1.00 54.430          C  
ATOM    561  OD1 ASP A  38     -10.651 -57.399 -13.800  1.00 54.430          O  
ATOM    562  OD2 ASP A  38      -8.815 -58.499 -13.567  1.00 54.430          O  
ATOM    563  H   ASP A  38     -13.672 -60.660 -12.181  1.00 46.660          H  
ATOM    564  HA  ASP A  38     -12.758 -58.845 -13.182  1.00 46.660          H  
ATOM    565 1HB  ASP A  38     -10.696 -60.034 -12.248  1.00 65.320          H  
ATOM    566 2HB  ASP A  38     -10.378 -60.592 -13.882  1.00 65.320          H  
ATOM    567  N   GLY A  39     -13.940 -59.976 -15.403  1.00 37.740          N  
ATOM    568  CA  GLY A  39     -14.444 -60.032 -16.771  1.00 37.040          C  
ATOM    569  C   GLY A  39     -15.391 -58.884 -17.142  1.00 37.200          C  
ATOM    570  O   GLY A  39     -15.154 -57.705 -16.823  1.00 37.420          O  
ATOM    571  H   GLY A  39     -14.595 -60.080 -14.637  1.00 45.290          H  
ATOM    572 1HA  GLY A  39     -13.603 -60.044 -17.464  1.00 44.450          H  
ATOM    573 2HA  GLY A  39     -14.961 -60.978 -16.910  1.00 44.450          H  
ATOM    574  N   VAL A  40     -16.435 -59.254 -17.880  1.00 37.250          N  
ATOM    575  CA  VAL A  40     -17.468 -58.353 -18.410  1.00 37.420          C  
ATOM    576  C   VAL A  40     -18.850 -58.874 -18.042  1.00 37.500          C  
ATOM    577  O   VAL A  40     -18.979 -59.921 -17.413  1.00 37.490          O  
ATOM    578  CB  VAL A  40     -17.356 -58.167 -19.945  1.00 52.320          C  
ATOM    579  CG1 VAL A  40     -16.023 -57.538 -20.311  1.00 52.320          C  
ATOM    580  CG2 VAL A  40     -17.507 -59.516 -20.651  1.00 52.320          C  
ATOM    581  H   VAL A  40     -16.526 -60.266 -18.071  1.00 44.700          H  
ATOM    582  HA  VAL A  40     -17.345 -57.372 -17.950  1.00 44.900          H  
ATOM    583  HB  VAL A  40     -18.138 -57.498 -20.269  1.00 62.780          H  
ATOM    584 1HG1 VAL A  40     -15.966 -57.393 -21.389  1.00 62.780          H  
ATOM    585 2HG1 VAL A  40     -15.931 -56.573 -19.809  1.00 62.780          H  
ATOM    586 3HG1 VAL A  40     -15.213 -58.189 -19.991  1.00 62.780          H  
ATOM    587 1HG2 VAL A  40     -17.445 -59.373 -21.729  1.00 62.780          H  
ATOM    588 2HG2 VAL A  40     -16.714 -60.191 -20.329  1.00 62.780          H  
ATOM    589 3HG2 VAL A  40     -18.467 -59.962 -20.409  1.00 62.780          H  
ATOM    590  N   GLY A  41     -19.889 -58.149 -18.381  1.00 37.660          N  
ATOM    591  CA  GLY A  41     -21.189 -58.725 -18.074  1.00 37.850          C  
ATOM    592  C   GLY A  41     -21.630 -59.775 -19.091  1.00 38.190          C  
ATOM    593  O   GLY A  41     -20.848 -60.278 -19.897  1.00 38.340          O  
ATOM    594  H   GLY A  41     -19.775 -57.239 -18.845  1.00 45.190          H  
ATOM    595 1HA  GLY A  41     -21.151 -59.179 -17.093  1.00 45.420          H  
ATOM    596 2HA  GLY A  41     -21.944 -57.956 -18.028  1.00 45.420          H  
ATOM    597  N   MET A  42     -22.887 -60.168 -18.975  1.00 38.390          N  
ATOM    598  CA  MET A  42     -23.511 -61.158 -19.827  1.00 38.790          C  
ATOM    599  C   MET A  42     -24.783 -60.512 -20.299  1.00 38.550          C  
ATOM    600  O   MET A  42     -25.474 -61.010 -21.198  1.00 38.520          O  
ATOM    601  CB  MET A  42     -23.767 -62.455 -19.066  1.00 54.150          C  
ATOM    602  CG  MET A  42     -22.488 -63.177 -18.609  1.00 54.150          C  
ATOM    603  SD  MET A  42     -22.802 -64.666 -17.630  1.00 54.150          S  
ATOM    604  CE  MET A  42     -23.446 -65.819 -18.849  1.00 54.150          C  
ATOM    605  H   MET A  42     -23.464 -59.668 -18.302  1.00 46.070          H  
ATOM    606  HA  MET A  42     -22.878 -61.353 -20.693  1.00 46.550          H  
ATOM    607 1HB  MET A  42     -24.374 -62.243 -18.191  1.00 64.980          H  
ATOM    608 2HB  MET A  42     -24.337 -63.122 -19.701  1.00 64.980          H  
ATOM    609 1HG  MET A  42     -21.906 -63.454 -19.486  1.00 64.980          H  
ATOM    610 2HG  MET A  42     -21.874 -62.502 -18.013  1.00 64.980          H  
ATOM    611 1HE  MET A  42     -23.664 -66.772 -18.364  1.00 64.980          H  
ATOM    612 2HE  MET A  42     -24.359 -65.426 -19.288  1.00 64.980          H  
ATOM    613 3HE  MET A  42     -22.703 -65.975 -19.631  1.00 64.980          H  
ATOM    614  N   GLY A  43     -25.069 -59.379 -19.658  1.00 38.420          N  
ATOM    615  CA  GLY A  43     -26.243 -58.577 -19.947  1.00 38.230          C  
ATOM    616  C   GLY A  43     -25.939 -57.695 -21.146  1.00 37.900          C  
ATOM    617  O   GLY A  43     -24.777 -57.474 -21.475  1.00 37.690          O  
ATOM    618  H   GLY A  43     -24.443 -59.080 -18.900  1.00 46.100          H  
ATOM    619 1HA  GLY A  43     -27.106 -59.197 -20.131  1.00 45.880          H  
ATOM    620 2HA  GLY A  43     -26.477 -57.959 -19.080  1.00 45.880          H  
ATOM    621  N   GLU A  44     -26.972 -57.164 -21.790  1.00 37.890          N  
ATOM    622  CA  GLU A  44     -26.807 -56.214 -22.873  1.00 37.690          C  
ATOM    623  C   GLU A  44     -27.598 -55.007 -22.449  1.00 38.000          C  
ATOM    624  O   GLU A  44     -27.352 -53.881 -22.884  1.00 38.210          O  
ATOM    625  CB  GLU A  44     -27.301 -56.767 -24.217  1.00 52.850          C  
ATOM    626  CG  GLU A  44     -26.517 -57.981 -24.733  1.00 52.850          C  
ATOM    627  CD  GLU A  44     -26.989 -58.480 -26.091  1.00 52.850          C  
ATOM    628  OE1 GLU A  44     -27.859 -57.866 -26.663  1.00 52.850          O  
ATOM    629  OE2 GLU A  44     -26.475 -59.474 -26.547  1.00 52.850          O  
ATOM    630  H   GLU A  44     -27.934 -57.377 -21.530  1.00 45.470          H  
ATOM    631  HA  GLU A  44     -25.760 -55.931 -22.966  1.00 45.230          H  
ATOM    632 1HB  GLU A  44     -28.348 -57.069 -24.116  1.00 63.420          H  
ATOM    633 2HB  GLU A  44     -27.258 -55.983 -24.973  1.00 63.420          H  
ATOM    634 1HG  GLU A  44     -25.466 -57.705 -24.804  1.00 63.420          H  
ATOM    635 2HG  GLU A  44     -26.593 -58.785 -24.006  1.00 63.420          H  
ATOM    636  N   ASP A  45     -28.541 -55.289 -21.538  1.00 38.100          N  
ATOM    637  CA  ASP A  45     -29.550 -54.348 -21.046  1.00 38.490          C  
ATOM    638  C   ASP A  45     -30.420 -53.945 -22.219  1.00 38.590          C  
ATOM    639  O   ASP A  45     -30.786 -52.780 -22.424  1.00 38.160          O  
ATOM    640  CB  ASP A  45     -28.922 -53.145 -20.330  1.00 53.730          C  
ATOM    641  CG  ASP A  45     -28.167 -53.549 -19.030  1.00 53.730          C  
ATOM    642  OD1 ASP A  45     -28.597 -54.493 -18.335  1.00 53.730          O  
ATOM    643  OD2 ASP A  45     -27.182 -52.911 -18.731  1.00 53.730          O  
ATOM    644  H   ASP A  45     -28.635 -56.276 -21.289  1.00 45.720          H  
ATOM    645  HA  ASP A  45     -30.183 -54.857 -20.324  1.00 46.190          H  
ATOM    646 1HB  ASP A  45     -28.232 -52.624 -20.993  1.00 64.480          H  
ATOM    647 2HB  ASP A  45     -29.705 -52.434 -20.069  1.00 64.480          H  
ATOM    648  N   ARG A  46     -30.741 -54.982 -22.981  1.00 39.200          N  
ATOM    649  CA  ARG A  46     -31.576 -54.972 -24.157  1.00 39.410          C  
ATOM    650  C   ARG A  46     -32.420 -56.229 -24.021  1.00 39.430          C  
ATOM    651  O   ARG A  46     -32.010 -57.157 -23.324  1.00 39.610          O  
ATOM    652  CB  ARG A  46     -30.748 -54.985 -25.440  1.00 55.090          C  
ATOM    653  CG  ARG A  46     -29.824 -53.765 -25.639  1.00 55.090          C  
ATOM    654  CD  ARG A  46     -30.569 -52.499 -25.909  1.00 55.090          C  
ATOM    655  NE  ARG A  46     -29.661 -51.393 -26.197  1.00 55.090          N  
ATOM    656  CZ  ARG A  46     -29.073 -50.595 -25.263  1.00 55.090          C  
ATOM    657  NH1 ARG A  46     -29.274 -50.767 -23.971  1.00 55.090          N  
ATOM    658  NH2 ARG A  46     -28.268 -49.618 -25.637  1.00 55.090          N  
ATOM    659  H   ARG A  46     -30.394 -55.891 -22.663  1.00 47.040          H  
ATOM    660  HA  ARG A  46     -32.231 -54.102 -24.143  1.00 47.290          H  
ATOM    661 1HB  ARG A  46     -30.116 -55.875 -25.454  1.00 66.110          H  
ATOM    662 2HB  ARG A  46     -31.408 -55.042 -26.303  1.00 66.110          H  
ATOM    663 1HG  ARG A  46     -29.210 -53.622 -24.757  1.00 66.110          H  
ATOM    664 2HG  ARG A  46     -29.169 -53.955 -26.488  1.00 66.110          H  
ATOM    665 1HD  ARG A  46     -31.217 -52.639 -26.773  1.00 66.110          H  
ATOM    666 2HD  ARG A  46     -31.173 -52.229 -25.048  1.00 66.110          H  
ATOM    667  HE  ARG A  46     -29.458 -51.201 -27.169  1.00 66.110          H  
ATOM    668 1HH1 ARG A  46     -29.884 -51.515 -23.606  1.00 66.110          H  
ATOM    669 2HH1 ARG A  46     -28.809 -50.148 -23.312  1.00 66.110          H  
ATOM    670 1HH2 ARG A  46     -28.078 -49.451 -26.612  1.00 66.110          H  
ATOM    671 2HH2 ARG A  46     -27.823 -49.037 -24.903  1.00 66.110          H  
ATOM    672  N   GLY A  47     -33.538 -56.314 -24.730  1.00 39.300          N  
ATOM    673  CA  GLY A  47     -34.429 -57.474 -24.612  1.00 39.380          C  
ATOM    674  C   GLY A  47     -33.767 -58.868 -24.494  1.00 39.620          C  
ATOM    675  O   GLY A  47     -34.150 -59.622 -23.600  1.00 39.850          O  
ATOM    676  H   GLY A  47     -33.815 -55.537 -25.317  1.00 47.160          H  
ATOM    677 1HA  GLY A  47     -35.060 -57.323 -23.735  1.00 47.260          H  
ATOM    678 2HA  GLY A  47     -35.114 -57.478 -25.460  1.00 47.260          H  
ATOM    679  N   PRO A  48     -32.820 -59.265 -25.376  1.00 39.650          N  
ATOM    680  CA  PRO A  48     -32.140 -60.562 -25.370  1.00 39.900          C  
ATOM    681  C   PRO A  48     -31.357 -60.939 -24.094  1.00 40.260          C  
ATOM    682  O   PRO A  48     -31.076 -62.123 -23.893  1.00 40.550          O  
ATOM    683  CB  PRO A  48     -31.177 -60.420 -26.559  1.00 59.850          C  
ATOM    684  CG  PRO A  48     -31.829 -59.401 -27.465  1.00 59.850          C  
ATOM    685  CD  PRO A  48     -32.465 -58.416 -26.532  1.00 59.850          C  
ATOM    686  HA  PRO A  48     -32.884 -61.339 -25.584  1.00 47.880          H  
ATOM    687 1HB  PRO A  48     -30.183 -60.088 -26.197  1.00 71.820          H  
ATOM    688 2HB  PRO A  48     -31.028 -61.397 -27.042  1.00 71.820          H  
ATOM    689 1HG  PRO A  48     -31.063 -58.936 -28.109  1.00 71.820          H  
ATOM    690 2HG  PRO A  48     -32.554 -59.889 -28.132  1.00 71.820          H  
ATOM    691 1HD  PRO A  48     -31.709 -57.681 -26.257  1.00 71.820          H  
ATOM    692 2HD  PRO A  48     -33.350 -57.966 -26.999  1.00 71.820          H  
ATOM    693  N   SER A  49     -30.954 -59.961 -23.273  1.00 40.300          N  
ATOM    694  CA  SER A  49     -30.203 -60.238 -22.044  1.00 40.740          C  
ATOM    695  C   SER A  49     -30.074 -58.969 -21.205  1.00 40.990          C  
ATOM    696  O   SER A  49     -29.681 -57.905 -21.720  1.00 41.240          O  
ATOM    697  CB  SER A  49     -28.816 -60.768 -22.343  1.00 56.860          C  
ATOM    698  OG  SER A  49     -28.142 -61.021 -21.148  1.00 56.860          O  
ATOM    699  H   SER A  49     -31.229 -58.993 -23.447  1.00 48.360          H  
ATOM    700  HA  SER A  49     -30.750 -60.981 -21.463  1.00 48.890          H  
ATOM    701 1HB  SER A  49     -28.861 -61.678 -22.933  1.00 68.230          H  
ATOM    702 2HB  SER A  49     -28.268 -60.032 -22.919  1.00 68.230          H  
ATOM    703  HG  SER A  49     -27.189 -61.155 -21.380  1.00 68.230          H  
ATOM    704  N   VAL A  50     -30.380 -59.053 -19.916  1.00 40.980          N  
ATOM    705  CA  VAL A  50     -30.317 -57.860 -19.075  1.00 41.000          C  
ATOM    706  C   VAL A  50     -29.594 -58.102 -17.761  1.00 41.350          C  
ATOM    707  O   VAL A  50     -29.542 -59.237 -17.289  1.00 41.600          O  
ATOM    708  CB  VAL A  50     -31.752 -57.386 -18.753  1.00 57.390          C  
ATOM    709  CG1 VAL A  50     -32.542 -57.060 -20.060  1.00 57.390          C  
ATOM    710  CG2 VAL A  50     -32.470 -58.463 -17.934  1.00 57.390          C  
ATOM    711  H   VAL A  50     -30.656 -59.947 -19.533  1.00 49.180          H  
ATOM    712  HA  VAL A  50     -29.789 -57.076 -19.607  1.00 49.200          H  
ATOM    713  HB  VAL A  50     -31.695 -56.467 -18.178  1.00 68.870          H  
ATOM    714 1HG1 VAL A  50     -33.535 -56.704 -19.816  1.00 68.870          H  
ATOM    715 2HG1 VAL A  50     -32.026 -56.297 -20.623  1.00 68.870          H  
ATOM    716 3HG1 VAL A  50     -32.635 -57.950 -20.683  1.00 68.870          H  
ATOM    717 1HG2 VAL A  50     -33.439 -58.123 -17.689  1.00 68.870          H  
ATOM    718 2HG2 VAL A  50     -32.544 -59.384 -18.506  1.00 68.870          H  
ATOM    719 3HG2 VAL A  50     -31.945 -58.665 -17.010  1.00 68.870          H  
ATOM    720  N   GLY A  51     -29.129 -57.017 -17.126  1.00 41.430          N  
ATOM    721  CA  GLY A  51     -28.564 -57.082 -15.780  1.00 41.840          C  
ATOM    722  C   GLY A  51     -29.595 -56.681 -14.715  1.00 41.880          C  
ATOM    723  O   GLY A  51     -29.248 -56.532 -13.541  1.00 41.780          O  
ATOM    724  H   GLY A  51     -29.124 -56.094 -17.591  1.00 49.720          H  
ATOM    725 1HA  GLY A  51     -28.202 -58.092 -15.584  1.00 50.210          H  
ATOM    726 2HA  GLY A  51     -27.698 -56.421 -15.723  1.00 50.210          H  
ATOM    727  N   GLY A  52     -30.841 -56.452 -15.155  1.00 42.080          N  
ATOM    728  CA  GLY A  52     -31.985 -56.021 -14.332  1.00 42.260          C  
ATOM    729  C   GLY A  52     -32.932 -57.192 -14.064  1.00 42.680          C  
ATOM    730  O   GLY A  52     -32.507 -58.335 -14.093  1.00 42.920          O  
ATOM    731  H   GLY A  52     -30.993 -56.602 -16.140  1.00 50.500          H  
ATOM    732 1HA  GLY A  52     -31.627 -55.610 -13.385  1.00 50.710          H  
ATOM    733 2HA  GLY A  52     -32.520 -55.224 -14.842  1.00 50.710          H  
ATOM    734  N   GLY A  53     -34.215 -56.920 -13.805  1.00 42.850          N  
ATOM    735  CA  GLY A  53     -35.178 -57.993 -13.479  1.00 43.380          C  
ATOM    736  C   GLY A  53     -35.931 -58.589 -14.671  1.00 43.850          C  
ATOM    737  O   GLY A  53     -36.805 -59.438 -14.506  1.00 43.710          O  
ATOM    738  H   GLY A  53     -34.527 -55.960 -13.788  1.00 51.420          H  
ATOM    739 1HA  GLY A  53     -34.650 -58.795 -12.967  1.00 52.060          H  
ATOM    740 2HA  GLY A  53     -35.900 -57.610 -12.760  1.00 52.060          H  
ATOM    741  N   ASP A  54     -35.619 -58.117 -15.866  1.00 44.460          N  
ATOM    742  CA  ASP A  54     -36.304 -58.587 -17.067  1.00 45.000          C  
ATOM    743  C   ASP A  54     -35.679 -59.899 -17.572  1.00 44.860          C  
ATOM    744  O   ASP A  54     -34.727 -60.433 -16.992  1.00 44.720          O  
ATOM    745  CB  ASP A  54     -36.260 -57.474 -18.144  1.00 62.780          C  
ATOM    746  CG  ASP A  54     -37.362 -57.518 -19.221  1.00 62.780          C  
ATOM    747  OD1 ASP A  54     -37.891 -58.576 -19.478  1.00 62.780          O  
ATOM    748  OD2 ASP A  54     -37.642 -56.491 -19.782  1.00 62.780          O  
ATOM    749  H   ASP A  54     -34.918 -57.398 -15.913  1.00 53.350          H  
ATOM    750  HA  ASP A  54     -37.347 -58.784 -16.823  1.00 54.000          H  
ATOM    751 1HB  ASP A  54     -36.297 -56.502 -17.657  1.00 75.340          H  
ATOM    752 2HB  ASP A  54     -35.330 -57.531 -18.665  1.00 75.340          H  
ATOM    753  N   GLY A  55     -36.217 -60.418 -18.656  1.00 44.960          N  
ATOM    754  CA  GLY A  55     -35.707 -61.633 -19.253  1.00 44.920          C  
ATOM    755  C   GLY A  55     -35.767 -62.805 -18.286  1.00 45.220          C  
ATOM    756  O   GLY A  55     -36.712 -62.949 -17.514  1.00 45.860          O  
ATOM    757  H   GLY A  55     -37.014 -59.940 -19.074  1.00 53.950          H  
ATOM    758 1HA  GLY A  55     -36.284 -61.862 -20.149  1.00 53.900          H  
ATOM    759 2HA  GLY A  55     -34.677 -61.467 -19.572  1.00 53.900          H  
ATOM    760  N   GLY A  56     -34.728 -63.635 -18.325  1.00 44.790          N  
ATOM    761  CA  GLY A  56     -34.631 -64.837 -17.501  1.00 45.060          C  
ATOM    762  C   GLY A  56     -33.904 -64.658 -16.167  1.00 44.810          C  
ATOM    763  O   GLY A  56     -33.546 -65.653 -15.536  1.00 44.800          O  
ATOM    764  H   GLY A  56     -33.981 -63.437 -18.972  1.00 53.750          H  
ATOM    765 1HA  GLY A  56     -35.638 -65.204 -17.305  1.00 54.070          H  
ATOM    766 2HA  GLY A  56     -34.130 -65.616 -18.075  1.00 54.070          H  
ATOM    767  N   THR A  57     -33.630 -63.420 -15.761  1.00 44.530          N  
ATOM    768  CA  THR A  57     -32.882 -63.190 -14.526  1.00 44.360          C  
ATOM    769  C   THR A  57     -33.737 -62.631 -13.389  1.00 43.830          C  
ATOM    770  O   THR A  57     -34.968 -62.658 -13.441  1.00 43.540          O  
ATOM    771  CB  THR A  57     -31.640 -62.320 -14.762  1.00 62.170          C  
ATOM    772  OG1 THR A  57     -30.855 -62.292 -13.557  1.00 62.170          O  
ATOM    773  CG2 THR A  57     -32.031 -60.973 -15.143  1.00 62.170          C  
ATOM    774  H   THR A  57     -33.962 -62.608 -16.297  1.00 53.440          H  
ATOM    775  HA  THR A  57     -32.505 -64.152 -14.182  1.00 53.230          H  
ATOM    776  HB  THR A  57     -31.037 -62.751 -15.558  1.00 74.610          H  
ATOM    777  HG1 THR A  57     -29.991 -61.901 -13.764  1.00 74.610          H  
ATOM    778 1HG2 THR A  57     -31.149 -60.348 -15.295  1.00 74.610          H  
ATOM    779 2HG2 THR A  57     -32.599 -61.006 -16.052  1.00 74.610          H  
ATOM    780 3HG2 THR A  57     -32.634 -60.571 -14.370  1.00 74.610          H  
ATOM    781  N   SER A  58     -33.072 -62.237 -12.301  1.00 43.760          N  
ATOM    782  CA  SER A  58     -33.753 -61.771 -11.091  1.00 43.350          C  
ATOM    783  C   SER A  58     -33.161 -60.531 -10.397  1.00 42.860          C  
ATOM    784  O   SER A  58     -33.237 -60.424  -9.171  1.00 42.740          O  
ATOM    785  CB  SER A  58     -33.797 -62.906 -10.090  1.00 60.850          C  
ATOM    786  OG  SER A  58     -32.498 -63.349  -9.772  1.00 60.850          O  
ATOM    787  H   SER A  58     -32.055 -62.259 -12.329  1.00 52.510          H  
ATOM    788  HA  SER A  58     -34.777 -61.520 -11.372  1.00 52.020          H  
ATOM    789 1HB  SER A  58     -34.306 -62.576  -9.184  1.00 73.020          H  
ATOM    790 2HB  SER A  58     -34.374 -63.731 -10.507  1.00 73.020          H  
ATOM    791  HG  SER A  58     -32.609 -64.011  -9.091  1.00 73.020          H  
ATOM    792  N   CYS A  59     -32.537 -59.616 -11.133  1.00 42.650          N  
ATOM    793  CA  CYS A  59     -31.962 -58.428 -10.510  1.00 42.260          C  
ATOM    794  C   CYS A  59     -33.047 -57.364 -10.393  1.00 41.880          C  
ATOM    795  O   CYS A  59     -34.189 -57.600 -10.778  1.00 42.050          O  
ATOM    796  CB  CYS A  59     -30.771 -57.903 -11.298  1.00 59.320          C  
ATOM    797  SG  CYS A  59     -29.368 -59.007 -11.407  1.00 59.320          S  
ATOM    798  H   CYS A  59     -32.488 -59.677 -12.153  1.00 51.180          H  
ATOM    799  HA  CYS A  59     -31.616 -58.684  -9.509  1.00 50.710          H  
ATOM    800 1HB  CYS A  59     -31.066 -57.720 -12.273  1.00 71.180          H  
ATOM    801 2HB  CYS A  59     -30.427 -56.956 -10.892  1.00 71.180          H  
ATOM    802  HG  CYS A  59     -28.737 -58.253 -12.339  1.00 71.180          H  
ATOM    803  N   VAL A  60     -32.732 -56.224  -9.796  1.00 41.420          N  
ATOM    804  CA  VAL A  60     -33.735 -55.172  -9.668  1.00 41.070          C  
ATOM    805  C   VAL A  60     -33.247 -53.939 -10.393  1.00 40.600          C  
ATOM    806  O   VAL A  60     -32.065 -53.845 -10.718  1.00 40.390          O  
ATOM    807  CB  VAL A  60     -34.001 -54.841  -8.189  1.00 57.640          C  
ATOM    808  CG1 VAL A  60     -34.522 -56.078  -7.476  1.00 57.640          C  
ATOM    809  CG2 VAL A  60     -32.717 -54.329  -7.527  1.00 57.640          C  
ATOM    810  H   VAL A  60     -31.788 -56.073  -9.473  1.00 49.700          H  
ATOM    811  HA  VAL A  60     -34.666 -55.502 -10.128  1.00 49.280          H  
ATOM    812  HB  VAL A  60     -34.771 -54.073  -8.128  1.00 69.170          H  
ATOM    813 1HG1 VAL A  60     -34.731 -55.840  -6.434  1.00 69.170          H  
ATOM    814 2HG1 VAL A  60     -35.437 -56.416  -7.963  1.00 69.170          H  
ATOM    815 3HG1 VAL A  60     -33.779 -56.873  -7.523  1.00 69.170          H  
ATOM    816 1HG2 VAL A  60     -32.921 -54.090  -6.485  1.00 69.170          H  
ATOM    817 2HG2 VAL A  60     -31.947 -55.092  -7.575  1.00 69.170          H  
ATOM    818 3HG2 VAL A  60     -32.364 -53.428  -8.037  1.00 69.170          H  
ATOM    819  N   SER A  61     -34.150 -53.008 -10.671  1.00 40.500          N  
ATOM    820  CA  SER A  61     -33.770 -51.792 -11.366  1.00 40.110          C  
ATOM    821  C   SER A  61     -32.757 -50.978 -10.579  1.00 39.850          C  
ATOM    822  O   SER A  61     -32.896 -50.771  -9.368  1.00 40.040          O  
ATOM    823  CB  SER A  61     -35.000 -50.948 -11.636  1.00 56.310          C  
ATOM    824  OG  SER A  61     -35.891 -51.618 -12.492  1.00 56.310          O  
ATOM    825  H   SER A  61     -35.115 -53.138 -10.405  1.00 48.600          H  
ATOM    826  HA  SER A  61     -33.319 -52.070 -12.319  1.00 48.130          H  
ATOM    827 1HB  SER A  61     -35.495 -50.717 -10.695  1.00 67.570          H  
ATOM    828 2HB  SER A  61     -34.697 -50.004 -12.087  1.00 67.570          H  
ATOM    829  HG  SER A  61     -36.626 -51.013 -12.634  1.00 67.570          H  
ATOM    830  N   ASN A  62     -31.781 -50.417 -11.284  1.00 39.460          N  
ATOM    831  CA  ASN A  62     -30.771 -49.582 -10.650  1.00 39.260          C  
ATOM    832  C   ASN A  62     -31.314 -48.168 -10.516  1.00 38.980          C  
ATOM    833  O   ASN A  62     -30.856 -47.246 -11.187  1.00 39.080          O  
ATOM    834  CB  ASN A  62     -29.480 -49.623 -11.462  1.00 55.040          C  
ATOM    835  CG  ASN A  62     -28.284 -49.027 -10.763  1.00 55.040          C  
ATOM    836  OD1 ASN A  62     -28.348 -48.622  -9.601  1.00 55.040          O  
ATOM    837  ND2 ASN A  62     -27.170 -49.003 -11.457  1.00 55.040          N  
ATOM    838  H   ASN A  62     -31.721 -50.606 -12.273  1.00 47.350          H  
ATOM    839  HA  ASN A  62     -30.575 -49.961  -9.645  1.00 47.110          H  
ATOM    840 1HB  ASN A  62     -29.250 -50.659 -11.718  1.00 66.050          H  
ATOM    841 2HB  ASN A  62     -29.629 -49.085 -12.399  1.00 66.050          H  
ATOM    842 1HD2 ASN A  62     -26.329 -48.637 -11.052  1.00 66.050          H  
ATOM    843 2HD2 ASN A  62     -27.153 -49.362 -12.391  1.00 66.050          H  
ATOM    844  N   SER A  63     -32.297 -48.006  -9.636  1.00 38.680          N  
ATOM    845  CA  SER A  63     -32.984 -46.731  -9.472  1.00 38.480          C  
ATOM    846  C   SER A  63     -32.115 -45.555  -8.970  1.00 38.260          C  
ATOM    847  O   SER A  63     -32.489 -44.409  -9.215  1.00 38.210          O  
ATOM    848  CB  SER A  63     -34.228 -46.909  -8.607  1.00 53.950          C  
ATOM    849  OG  SER A  63     -33.924 -47.217  -7.278  1.00 53.950          O  
ATOM    850  H   SER A  63     -32.599 -48.840  -9.124  1.00 46.420          H  
ATOM    851  HA  SER A  63     -33.347 -46.444 -10.460  1.00 46.180          H  
ATOM    852 1HB  SER A  63     -34.824 -45.998  -8.643  1.00 64.740          H  
ATOM    853 2HB  SER A  63     -34.835 -47.709  -9.030  1.00 64.740          H  
ATOM    854  HG  SER A  63     -34.761 -47.437  -6.860  1.00 64.740          H  
ATOM    855  N   PRO A  64     -30.974 -45.755  -8.257  1.00 38.170          N  
ATOM    856  CA  PRO A  64     -30.037 -44.706  -7.885  1.00 38.090          C  
ATOM    857  C   PRO A  64     -29.250 -44.138  -9.078  1.00 37.820          C  
ATOM    858  O   PRO A  64     -28.507 -43.169  -8.917  1.00 38.140          O  
ATOM    859  CB  PRO A  64     -29.093 -45.404  -6.894  1.00 57.140          C  
ATOM    860  CG  PRO A  64     -29.862 -46.596  -6.389  1.00 57.140          C  
ATOM    861  CD  PRO A  64     -30.688 -47.042  -7.552  1.00 57.140          C  
ATOM    862  HA  PRO A  64     -30.596 -43.903  -7.386  1.00 45.710          H  
ATOM    863 1HB  PRO A  64     -28.168 -45.694  -7.415  1.00 68.560          H  
ATOM    864 2HB  PRO A  64     -28.805 -44.704  -6.095  1.00 68.560          H  
ATOM    865 1HG  PRO A  64     -29.167 -47.375  -6.043  1.00 68.560          H  
ATOM    866 2HG  PRO A  64     -30.477 -46.312  -5.524  1.00 68.560          H  
ATOM    867 1HD  PRO A  64     -30.077 -47.696  -8.152  1.00 68.560          H  
ATOM    868 2HD  PRO A  64     -31.577 -47.525  -7.173  1.00 68.560          H  
ATOM    869  N   LEU A  65     -29.326 -44.789 -10.243  1.00 37.240          N  
ATOM    870  CA  LEU A  65     -28.558 -44.372 -11.401  1.00 36.910          C  
ATOM    871  C   LEU A  65     -29.234 -43.259 -12.188  1.00 36.220          C  
ATOM    872  O   LEU A  65     -30.430 -43.315 -12.483  1.00 35.840          O  
ATOM    873  CB  LEU A  65     -28.360 -45.585 -12.325  1.00 51.810          C  
ATOM    874  CG  LEU A  65     -27.511 -45.414 -13.620  1.00 51.810          C  
ATOM    875  CD1 LEU A  65     -26.050 -45.159 -13.266  1.00 51.810          C  
ATOM    876  CD2 LEU A  65     -27.651 -46.675 -14.468  1.00 51.810          C  
ATOM    877  H   LEU A  65     -29.948 -45.590 -10.377  1.00 44.690          H  
ATOM    878  HA  LEU A  65     -27.595 -44.012 -11.052  1.00 44.290          H  
ATOM    879 1HB  LEU A  65     -27.910 -46.363 -11.739  1.00 62.170          H  
ATOM    880 2HB  LEU A  65     -29.345 -45.928 -12.634  1.00 62.170          H  
ATOM    881  HG  LEU A  65     -27.875 -44.558 -14.192  1.00 62.170          H  
ATOM    882 1HD1 LEU A  65     -25.474 -45.041 -14.185  1.00 62.170          H  
ATOM    883 2HD1 LEU A  65     -25.958 -44.253 -12.676  1.00 62.170          H  
ATOM    884 3HD1 LEU A  65     -25.657 -46.003 -12.698  1.00 62.170          H  
ATOM    885 1HD2 LEU A  65     -27.069 -46.562 -15.385  1.00 62.170          H  
ATOM    886 2HD2 LEU A  65     -27.287 -47.533 -13.912  1.00 62.170          H  
ATOM    887 3HD2 LEU A  65     -28.701 -46.822 -14.720  1.00 62.170          H  
ATOM    888  N   THR A  66     -28.448 -42.267 -12.584  1.00 36.130          N  
ATOM    889  CA  THR A  66     -28.937 -41.184 -13.414  1.00 35.540          C  
ATOM    890  C   THR A  66     -28.180 -41.223 -14.725  1.00 35.420          C  
ATOM    891  O   THR A  66     -27.181 -41.937 -14.849  1.00 35.890          O  
ATOM    892  CB  THR A  66     -28.726 -39.815 -12.751  1.00 49.990          C  
ATOM    893  OG1 THR A  66     -27.317 -39.551 -12.653  1.00 49.990          O  
ATOM    894  CG2 THR A  66     -29.343 -39.822 -11.352  1.00 49.990          C  
ATOM    895  H   THR A  66     -27.481 -42.236 -12.290  1.00 43.360          H  
ATOM    896  HA  THR A  66     -29.997 -41.327 -13.620  1.00 42.650          H  
ATOM    897  HB  THR A  66     -29.194 -39.038 -13.353  1.00 59.990          H  
ATOM    898  HG1 THR A  66     -26.955 -39.378 -13.546  1.00 59.990          H  
ATOM    899 1HG2 THR A  66     -29.191 -38.853 -10.883  1.00 59.990          H  
ATOM    900 2HG2 THR A  66     -30.411 -40.027 -11.429  1.00 59.990          H  
ATOM    901 3HG2 THR A  66     -28.874 -40.594 -10.741  1.00 59.990          H  
ATOM    902  N   SER A  67     -28.633 -40.448 -15.701  1.00 34.860          N  
ATOM    903  CA  SER A  67     -27.947 -40.396 -16.977  1.00 34.800          C  
ATOM    904  C   SER A  67     -26.638 -39.622 -16.882  1.00 34.770          C  
ATOM    905  O   SER A  67     -26.407 -38.857 -15.929  1.00 35.130          O  
ATOM    906  CB  SER A  67     -28.851 -39.777 -18.026  1.00 48.740          C  
ATOM    907  OG  SER A  67     -29.094 -38.427 -17.749  1.00 48.740          O  
ATOM    908  H   SER A  67     -29.459 -39.883 -15.565  1.00 41.830          H  
ATOM    909  HA  SER A  67     -27.713 -41.416 -17.283  1.00 41.760          H  
ATOM    910 1HB  SER A  67     -28.387 -39.870 -19.006  1.00 58.490          H  
ATOM    911 2HB  SER A  67     -29.794 -40.319 -18.057  1.00 58.490          H  
ATOM    912  HG  SER A  67     -29.672 -38.111 -18.453  1.00 58.490          H  
ATOM    913  N   SER A  68     -25.796 -39.831 -17.893  1.00 34.390          N  
ATOM    914  CA  SER A  68     -24.514 -39.166 -18.054  1.00 34.340          C  
ATOM    915  C   SER A  68     -23.976 -39.253 -19.462  1.00 34.530          C  
ATOM    916  O   SER A  68     -24.175 -40.257 -20.166  1.00 34.730          O  
ATOM    917  CB  SER A  68     -23.443 -39.712 -17.162  1.00 48.100          C  
ATOM    918  OG  SER A  68     -22.232 -39.072 -17.511  1.00 48.100          O  
ATOM    919  H   SER A  68     -26.075 -40.490 -18.605  1.00 41.270          H  
ATOM    920  HA  SER A  68     -24.650 -38.110 -17.814  1.00 41.210          H  
ATOM    921 1HB  SER A  68     -23.682 -39.519 -16.118  1.00 57.720          H  
ATOM    922 2HB  SER A  68     -23.357 -40.783 -17.294  1.00 57.720          H  
ATOM    923  HG  SER A  68     -21.504 -39.529 -17.043  1.00 57.720          H  
ATOM    924  N   SER A  69     -23.287 -38.186 -19.859  1.00 34.550          N  
ATOM    925  CA  SER A  69     -22.594 -38.083 -21.129  1.00 34.510          C  
ATOM    926  C   SER A  69     -21.269 -38.841 -21.121  1.00 33.860          C  
ATOM    927  O   SER A  69     -20.670 -39.055 -22.171  1.00 33.810          O  
ATOM    928  CB  SER A  69     -22.314 -36.629 -21.424  1.00 48.330          C  
ATOM    929  OG  SER A  69     -21.395 -36.112 -20.493  1.00 48.330          O  
ATOM    930  H   SER A  69     -23.199 -37.408 -19.217  1.00 41.460          H  
ATOM    931  HA  SER A  69     -23.235 -38.489 -21.904  1.00 41.410          H  
ATOM    932 1HB  SER A  69     -21.907 -36.538 -22.432  1.00 58.000          H  
ATOM    933 2HB  SER A  69     -23.240 -36.060 -21.386  1.00 58.000          H  
ATOM    934  HG  SER A  69     -21.219 -35.209 -20.772  1.00 58.000          H  
ATOM    935  N   GLY A  70     -20.810 -39.241 -19.936  1.00 33.440          N  
ATOM    936  CA  GLY A  70     -19.525 -39.915 -19.805  1.00 32.900          C  
ATOM    937  C   GLY A  70     -19.141 -40.285 -18.363  1.00 33.170          C  
ATOM    938  O   GLY A  70     -19.919 -40.146 -17.399  1.00 33.350          O  
ATOM    939  H   GLY A  70     -21.375 -39.045 -19.117  1.00 40.130          H  
ATOM    940 1HA  GLY A  70     -19.537 -40.817 -20.418  1.00 39.480          H  
ATOM    941 2HA  GLY A  70     -18.749 -39.273 -20.223  1.00 39.480          H  
ATOM    942  N   VAL A  71     -17.908 -40.768 -18.232  1.00 33.270          N  
ATOM    943  CA  VAL A  71     -17.348 -41.263 -16.978  1.00 33.610          C  
ATOM    944  C   VAL A  71     -16.078 -40.513 -16.682  1.00 33.490          C  
ATOM    945  O   VAL A  71     -15.627 -39.725 -17.509  1.00 33.210          O  
ATOM    946  CB  VAL A  71     -17.022 -42.758 -17.068  1.00 46.920          C  
ATOM    947  CG1 VAL A  71     -18.248 -43.494 -17.389  1.00 46.920          C  
ATOM    948  CG2 VAL A  71     -15.928 -43.026 -18.085  1.00 46.920          C  
ATOM    949  H   VAL A  71     -17.333 -40.806 -19.061  1.00 39.920          H  
ATOM    950  HA  VAL A  71     -18.063 -41.107 -16.174  1.00 40.330          H  
ATOM    951  HB  VAL A  71     -16.693 -43.108 -16.101  1.00 56.300          H  
ATOM    952 1HG1 VAL A  71     -18.001 -44.519 -17.426  1.00 56.300          H  
ATOM    953 2HG1 VAL A  71     -19.005 -43.316 -16.630  1.00 56.300          H  
ATOM    954 3HG1 VAL A  71     -18.623 -43.187 -18.344  1.00 56.300          H  
ATOM    955 1HG2 VAL A  71     -15.725 -44.095 -18.123  1.00 56.300          H  
ATOM    956 2HG2 VAL A  71     -16.241 -42.692 -19.057  1.00 56.300          H  
ATOM    957 3HG2 VAL A  71     -15.022 -42.512 -17.807  1.00 56.300          H  
ATOM    958  N   SER A  72     -15.470 -40.760 -15.527  1.00 33.890          N  
ATOM    959  CA  SER A  72     -14.227 -40.087 -15.170  1.00 33.840          C  
ATOM    960  C   SER A  72     -13.050 -40.647 -15.967  1.00 33.700          C  
ATOM    961  O   SER A  72     -12.109 -41.196 -15.398  1.00 33.640          O  
ATOM    962  CB  SER A  72     -13.933 -40.286 -13.689  1.00 47.400          C  
ATOM    963  OG  SER A  72     -14.932 -39.726 -12.876  1.00 47.400          O  
ATOM    964  H   SER A  72     -15.874 -41.410 -14.871  1.00 40.670          H  
ATOM    965  HA  SER A  72     -14.325 -39.024 -15.388  1.00 40.610          H  
ATOM    966 1HB  SER A  72     -13.848 -41.354 -13.481  1.00 56.880          H  
ATOM    967 2HB  SER A  72     -12.973 -39.834 -13.447  1.00 56.880          H  
ATOM    968  HG  SER A  72     -14.655 -39.904 -11.966  1.00 56.880          H  
ATOM    969  N   VAL A  73     -13.051 -40.384 -17.278  1.00 33.770          N  
ATOM    970  CA  VAL A  73     -12.077 -40.893 -18.246  1.00 33.760          C  
ATOM    971  C   VAL A  73     -10.669 -40.382 -17.982  1.00 33.510          C  
ATOM    972  O   VAL A  73      -9.740 -40.795 -18.653  1.00 33.620          O  
ATOM    973  CB  VAL A  73     -12.475 -40.538 -19.712  1.00 47.270          C  
ATOM    974  CG1 VAL A  73     -13.823 -41.132 -20.067  1.00 47.270          C  
ATOM    975  CG2 VAL A  73     -12.492 -39.044 -19.912  1.00 47.270          C  
ATOM    976  H   VAL A  73     -13.858 -39.867 -17.611  1.00 40.520          H  
ATOM    977  HA  VAL A  73     -12.061 -41.984 -18.165  1.00 40.510          H  
ATOM    978  HB  VAL A  73     -11.744 -40.984 -20.388  1.00 56.720          H  
ATOM    979 1HG1 VAL A  73     -14.065 -40.899 -21.082  1.00 56.720          H  
ATOM    980 2HG1 VAL A  73     -13.778 -42.215 -19.945  1.00 56.720          H  
ATOM    981 3HG1 VAL A  73     -14.578 -40.727 -19.432  1.00 56.720          H  
ATOM    982 1HG2 VAL A  73     -12.750 -38.807 -20.939  1.00 56.720          H  
ATOM    983 2HG2 VAL A  73     -13.212 -38.592 -19.250  1.00 56.720          H  
ATOM    984 3HG2 VAL A  73     -11.507 -38.640 -19.702  1.00 56.720          H  
ATOM    985  N   HIS A  74     -10.527 -39.449 -17.049  1.00 33.260          N  
ATOM    986  CA  HIS A  74      -9.256 -38.867 -16.681  1.00 33.080          C  
ATOM    987  C   HIS A  74      -8.628 -39.535 -15.439  1.00 32.630          C  
ATOM    988  O   HIS A  74      -7.461 -39.298 -15.127  1.00 32.460          O  
ATOM    989  CB  HIS A  74      -9.509 -37.380 -16.382  1.00 46.380          C  
ATOM    990  CG  HIS A  74     -10.114 -36.650 -17.557  1.00 46.380          C  
ATOM    991  ND1 HIS A  74      -9.370 -36.084 -18.575  1.00 46.380          N  
ATOM    992  CD2 HIS A  74     -11.415 -36.458 -17.888  1.00 46.380          C  
ATOM    993  CE1 HIS A  74     -10.200 -35.586 -19.488  1.00 46.380          C  
ATOM    994  NE2 HIS A  74     -11.437 -35.806 -19.096  1.00 46.380          N  
ATOM    995  H   HIS A  74     -11.356 -39.124 -16.580  1.00 39.910          H  
ATOM    996  HA  HIS A  74      -8.560 -38.958 -17.511  1.00 39.700          H  
ATOM    997 1HB  HIS A  74     -10.183 -37.288 -15.529  1.00 55.660          H  
ATOM    998 2HB  HIS A  74      -8.576 -36.894 -16.118  1.00 55.660          H  
ATOM    999  HD2 HIS A  74     -12.290 -36.787 -17.326  1.00 55.660          H  
ATOM   1000  HE1 HIS A  74      -9.915 -35.089 -20.414  1.00 55.660          H  
ATOM   1001  HE2 HIS A  74     -12.299 -35.549 -19.618  1.00 55.660          H  
ATOM   1002  N   GLU A  75      -9.356 -40.396 -14.710  1.00 32.540          N  
ATOM   1003  CA  GLU A  75      -8.737 -40.952 -13.498  1.00 32.280          C  
ATOM   1004  C   GLU A  75      -7.796 -42.090 -13.867  1.00 32.120          C  
ATOM   1005  O   GLU A  75      -8.126 -43.274 -13.777  1.00 31.960          O  
ATOM   1006  CB  GLU A  75      -9.788 -41.443 -12.489  1.00 45.300          C  
ATOM   1007  CG  GLU A  75      -9.173 -41.855 -11.122  1.00 45.300          C  
ATOM   1008  CD  GLU A  75     -10.178 -42.293 -10.072  1.00 45.300          C  
ATOM   1009  OE1 GLU A  75     -11.348 -42.337 -10.361  1.00 45.300          O  
ATOM   1010  OE2 GLU A  75      -9.761 -42.562  -8.968  1.00 45.300          O  
ATOM   1011  H   GLU A  75     -10.315 -40.644 -14.966  1.00 39.050          H  
ATOM   1012  HA  GLU A  75      -8.153 -40.170 -13.015  1.00 38.740          H  
ATOM   1013 1HB  GLU A  75     -10.524 -40.658 -12.312  1.00 54.360          H  
ATOM   1014 2HB  GLU A  75     -10.317 -42.301 -12.900  1.00 54.360          H  
ATOM   1015 1HG  GLU A  75      -8.475 -42.673 -11.281  1.00 54.360          H  
ATOM   1016 2HG  GLU A  75      -8.605 -41.011 -10.735  1.00 54.360          H  
ATOM   1017  N   ALA A  76      -6.582 -41.724 -14.254  1.00 32.280          N  
ATOM   1018  CA  ALA A  76      -5.583 -42.668 -14.761  1.00 32.170          C  
ATOM   1019  C   ALA A  76      -4.898 -43.442 -13.638  1.00 31.700          C  
ATOM   1020  O   ALA A  76      -3.691 -43.321 -13.426  1.00 31.870          O  
ATOM   1021  CB  ALA A  76      -4.562 -41.911 -15.585  1.00 45.080          C  
ATOM   1022  H   ALA A  76      -6.417 -40.718 -14.288  1.00 38.740          H  
ATOM   1023  HA  ALA A  76      -6.088 -43.387 -15.401  1.00 38.600          H  
ATOM   1024 1HB  ALA A  76      -3.839 -42.581 -16.008  1.00 54.100          H  
ATOM   1025 2HB  ALA A  76      -5.086 -41.403 -16.386  1.00 54.100          H  
ATOM   1026 3HB  ALA A  76      -4.063 -41.187 -14.963  1.00 54.100          H  
ATOM   1027  N   HIS A  77      -5.690 -44.265 -12.962  1.00 31.180          N  
ATOM   1028  CA  HIS A  77      -5.300 -45.092 -11.824  1.00 30.780          C  
ATOM   1029  C   HIS A  77      -4.364 -46.253 -12.250  1.00 30.050          C  
ATOM   1030  O   HIS A  77      -4.639 -46.887 -13.268  1.00 29.760          O  
ATOM   1031  CB  HIS A  77      -6.588 -45.655 -11.180  1.00 43.250          C  
ATOM   1032  CG  HIS A  77      -6.435 -46.267  -9.825  1.00 43.250          C  
ATOM   1033  ND1 HIS A  77      -5.874 -47.512  -9.608  1.00 43.250          N  
ATOM   1034  CD2 HIS A  77      -6.781 -45.791  -8.612  1.00 43.250          C  
ATOM   1035  CE1 HIS A  77      -5.876 -47.762  -8.317  1.00 43.250          C  
ATOM   1036  NE2 HIS A  77      -6.422 -46.734  -7.690  1.00 43.250          N  
ATOM   1037  H   HIS A  77      -6.670 -44.262 -13.253  1.00 37.420          H  
ATOM   1038  HA  HIS A  77      -4.809 -44.448 -11.107  1.00 36.940          H  
ATOM   1039 1HB  HIS A  77      -7.327 -44.855 -11.102  1.00 51.900          H  
ATOM   1040 2HB  HIS A  77      -7.010 -46.412 -11.838  1.00 51.900          H  
ATOM   1041  HD1 HIS A  77      -5.227 -48.004 -10.235  1.00 51.900          H  
ATOM   1042  HD2 HIS A  77      -7.253 -44.858  -8.288  1.00 51.900          H  
ATOM   1043  HE1 HIS A  77      -5.465 -48.690  -7.942  1.00 51.900          H  
ATOM   1044  N   PRO A  78      -3.311 -46.593 -11.472  1.00 29.800          N  
ATOM   1045  CA  PRO A  78      -2.369 -47.686 -11.696  1.00 29.180          C  
ATOM   1046  C   PRO A  78      -3.016 -49.057 -11.575  1.00 28.700          C  
ATOM   1047  O   PRO A  78      -4.069 -49.174 -10.952  1.00 28.850          O  
ATOM   1048  CB  PRO A  78      -1.343 -47.487 -10.573  1.00 43.770          C  
ATOM   1049  CG  PRO A  78      -2.057 -46.714  -9.511  1.00 43.770          C  
ATOM   1050  CD  PRO A  78      -2.977 -45.791 -10.260  1.00 43.770          C  
ATOM   1051  HA  PRO A  78      -1.914 -47.530 -12.678  1.00 35.020          H  
ATOM   1052 1HB  PRO A  78      -0.997 -48.467 -10.201  1.00 52.520          H  
ATOM   1053 2HB  PRO A  78      -0.480 -46.977 -10.951  1.00 52.520          H  
ATOM   1054 1HG  PRO A  78      -2.601 -47.403  -8.846  1.00 52.520          H  
ATOM   1055 2HG  PRO A  78      -1.331 -46.172  -8.886  1.00 52.520          H  
ATOM   1056 1HD  PRO A  78      -3.820 -45.599  -9.611  1.00 52.520          H  
ATOM   1057 2HD  PRO A  78      -2.445 -44.864 -10.553  1.00 52.520          H  
ATOM   1058  N   PRO A  79      -2.411 -50.107 -12.164  1.00 28.200          N  
ATOM   1059  CA  PRO A  79      -2.812 -51.498 -12.101  1.00 27.800          C  
ATOM   1060  C   PRO A  79      -2.571 -52.050 -10.711  1.00 27.530          C  
ATOM   1061  O   PRO A  79      -1.746 -51.514  -9.967  1.00 27.530          O  
ATOM   1062  CB  PRO A  79      -1.870 -52.172 -13.094  1.00 41.700          C  
ATOM   1063  CG  PRO A  79      -0.647 -51.298 -13.085  1.00 41.700          C  
ATOM   1064  CD  PRO A  79      -1.173 -49.902 -12.925  1.00 41.700          C  
ATOM   1065  HA  PRO A  79      -3.858 -51.602 -12.413  1.00 33.360          H  
ATOM   1066 1HB  PRO A  79      -1.654 -53.204 -12.758  1.00 50.040          H  
ATOM   1067 2HB  PRO A  79      -2.348 -52.242 -14.073  1.00 50.040          H  
ATOM   1068 1HG  PRO A  79       0.005 -51.589 -12.244  1.00 50.040          H  
ATOM   1069 2HG  PRO A  79      -0.056 -51.435 -13.991  1.00 50.040          H  
ATOM   1070 1HD  PRO A  79      -0.446 -49.332 -12.369  1.00 50.040          H  
ATOM   1071 2HD  PRO A  79      -1.385 -49.474 -13.898  1.00 50.040          H  
ATOM   1072  N   ARG A  80      -3.228 -53.146 -10.381  1.00 27.420          N  
ATOM   1073  CA  ARG A  80      -2.967 -53.804  -9.118  1.00 27.270          C  
ATOM   1074  C   ARG A  80      -1.627 -54.519  -9.239  1.00 26.740          C  
ATOM   1075  O   ARG A  80      -1.346 -55.153 -10.257  1.00 26.440          O  
ATOM   1076  CB  ARG A  80      -4.081 -54.798  -8.772  1.00 38.240          C  
ATOM   1077  CG  ARG A  80      -3.953 -55.534  -7.399  1.00 38.240          C  
ATOM   1078  CD  ARG A  80      -4.251 -54.635  -6.240  1.00 38.240          C  
ATOM   1079  NE  ARG A  80      -4.154 -55.325  -4.951  1.00 38.240          N  
ATOM   1080  CZ  ARG A  80      -4.139 -54.730  -3.746  1.00 38.240          C  
ATOM   1081  NH1 ARG A  80      -4.206 -53.417  -3.615  1.00 38.240          N  
ATOM   1082  NH2 ARG A  80      -4.049 -55.512  -2.700  1.00 38.240          N  
ATOM   1083  H   ARG A  80      -3.899 -53.547 -11.021  1.00 32.900          H  
ATOM   1084  HA  ARG A  80      -2.899 -53.049  -8.336  1.00 32.720          H  
ATOM   1085 1HB  ARG A  80      -5.038 -54.290  -8.788  1.00 45.890          H  
ATOM   1086 2HB  ARG A  80      -4.118 -55.569  -9.541  1.00 45.890          H  
ATOM   1087 1HG  ARG A  80      -4.663 -56.359  -7.371  1.00 45.890          H  
ATOM   1088 2HG  ARG A  80      -2.946 -55.936  -7.274  1.00 45.890          H  
ATOM   1089 1HD  ARG A  80      -3.549 -53.810  -6.234  1.00 45.890          H  
ATOM   1090 2HD  ARG A  80      -5.263 -54.254  -6.339  1.00 45.890          H  
ATOM   1091  HE  ARG A  80      -4.105 -56.359  -4.931  1.00 45.890          H  
ATOM   1092 1HH1 ARG A  80      -4.273 -52.826  -4.428  1.00 45.890          H  
ATOM   1093 2HH1 ARG A  80      -4.185 -52.998  -2.695  1.00 45.890          H  
ATOM   1094 1HH2 ARG A  80      -4.004 -56.529  -2.876  1.00 45.890          H  
ATOM   1095 2HH2 ARG A  80      -4.027 -55.136  -1.767  1.00 45.890          H  
ATOM   1096  N   ALA A  81      -0.793 -54.416  -8.211  1.00 26.720          N  
ATOM   1097  CA  ALA A  81       0.503 -55.074  -8.228  1.00 26.320          C  
ATOM   1098  C   ALA A  81       0.350 -56.574  -8.387  1.00 26.020          C  
ATOM   1099  O   ALA A  81      -0.576 -57.179  -7.846  1.00 26.050          O  
ATOM   1100  CB  ALA A  81       1.260 -54.777  -6.950  1.00 37.010          C  
ATOM   1101  H   ALA A  81      -1.045 -53.853  -7.413  1.00 32.060          H  
ATOM   1102  HA  ALA A  81       1.066 -54.696  -9.081  1.00 31.580          H  
ATOM   1103 1HB  ALA A  81       2.235 -55.266  -6.987  1.00 44.410          H  
ATOM   1104 2HB  ALA A  81       1.392 -53.702  -6.846  1.00 44.410          H  
ATOM   1105 3HB  ALA A  81       0.697 -55.160  -6.100  1.00 44.410          H  
ATOM   1106  N   ALA A  82       1.286 -57.178  -9.114  1.00 25.830          N  
ATOM   1107  CA  ALA A  82       1.274 -58.614  -9.317  1.00 25.530          C  
ATOM   1108  C   ALA A  82       1.376 -59.348  -7.999  1.00 25.680          C  
ATOM   1109  O   ALA A  82       2.123 -58.949  -7.103  1.00 25.510          O  
ATOM   1110  CB  ALA A  82       2.425 -59.037 -10.210  1.00 35.860          C  
ATOM   1111  H   ALA A  82       2.012 -56.621  -9.539  1.00 31.000          H  
ATOM   1112  HA  ALA A  82       0.327 -58.882  -9.787  1.00 30.640          H  
ATOM   1113 1HB  ALA A  82       2.386 -60.117 -10.360  1.00 43.030          H  
ATOM   1114 2HB  ALA A  82       2.345 -58.532 -11.171  1.00 43.030          H  
ATOM   1115 3HB  ALA A  82       3.367 -58.772  -9.734  1.00 43.030          H  
ATOM   1116  N   ALA A  83       0.656 -60.456  -7.908  1.00 26.100          N  
ATOM   1117  CA  ALA A  83       0.697 -61.313  -6.742  1.00 26.420          C  
ATOM   1118  C   ALA A  83       2.088 -61.874  -6.536  1.00 26.500          C  
ATOM   1119  O   ALA A  83       2.726 -62.303  -7.499  1.00 26.680          O  
ATOM   1120  CB  ALA A  83      -0.274 -62.463  -6.932  1.00 36.860          C  
ATOM   1121  H   ALA A  83       0.059 -60.705  -8.682  1.00 31.320          H  
ATOM   1122  HA  ALA A  83       0.430 -60.720  -5.868  1.00 31.700          H  
ATOM   1123 1HB  ALA A  83      -0.242 -63.101  -6.100  1.00 44.230          H  
ATOM   1124 2HB  ALA A  83      -1.285 -62.074  -7.064  1.00 44.230          H  
ATOM   1125 3HB  ALA A  83       0.017 -63.029  -7.815  1.00 44.230          H  
ATOM   1126  N   THR A  84       2.525 -61.964  -5.283  1.00 26.480          N  
ATOM   1127  CA  THR A  84       3.798 -62.600  -5.017  1.00 26.560          C  
ATOM   1128  C   THR A  84       3.549 -64.061  -4.771  1.00 26.500          C  
ATOM   1129  O   THR A  84       2.862 -64.420  -3.819  1.00 26.550          O  
ATOM   1130  CB  THR A  84       4.512 -61.987  -3.792  1.00 37.150          C  
ATOM   1131  OG1 THR A  84       4.801 -60.608  -4.047  1.00 37.150          O  
ATOM   1132  CG2 THR A  84       5.815 -62.740  -3.489  1.00 37.150          C  
ATOM   1133  H   THR A  84       1.991 -61.576  -4.522  1.00 31.780          H  
ATOM   1134  HA  THR A  84       4.443 -62.494  -5.890  1.00 31.870          H  
ATOM   1135  HB  THR A  84       3.858 -62.055  -2.922  1.00 44.580          H  
ATOM   1136  HG1 THR A  84       3.980 -60.117  -4.125  1.00 44.580          H  
ATOM   1137 1HG2 THR A  84       6.286 -62.282  -2.627  1.00 44.580          H  
ATOM   1138 2HG2 THR A  84       5.616 -63.793  -3.269  1.00 44.580          H  
ATOM   1139 3HG2 THR A  84       6.481 -62.674  -4.341  1.00 44.580          H  
ATOM   1140  N   VAL A  85       4.155 -64.886  -5.607  1.00 26.500          N  
ATOM   1141  CA  VAL A  85       4.025 -66.329  -5.529  1.00 26.580          C  
ATOM   1142  C   VAL A  85       5.344 -66.975  -5.114  1.00 27.410          C  
ATOM   1143  O   VAL A  85       5.360 -68.088  -4.590  1.00 27.830          O  
ATOM   1144  CB  VAL A  85       3.479 -66.881  -6.859  1.00 37.180          C  
ATOM   1145  CG1 VAL A  85       3.426 -68.431  -6.839  1.00 37.180          C  
ATOM   1146  CG2 VAL A  85       2.067 -66.287  -7.073  1.00 37.180          C  
ATOM   1147  H   VAL A  85       4.684 -64.471  -6.360  1.00 31.800          H  
ATOM   1148  HA  VAL A  85       3.295 -66.560  -4.760  1.00 31.900          H  
ATOM   1149  HB  VAL A  85       4.125 -66.578  -7.673  1.00 44.620          H  
ATOM   1150 1HG1 VAL A  85       3.026 -68.795  -7.782  1.00 44.620          H  
ATOM   1151 2HG1 VAL A  85       4.411 -68.862  -6.699  1.00 44.620          H  
ATOM   1152 3HG1 VAL A  85       2.776 -68.753  -6.020  1.00 44.620          H  
ATOM   1153 1HG2 VAL A  85       1.654 -66.651  -8.010  1.00 44.620          H  
ATOM   1154 2HG2 VAL A  85       1.421 -66.595  -6.245  1.00 44.620          H  
ATOM   1155 3HG2 VAL A  85       2.119 -65.198  -7.102  1.00 44.620          H  
ATOM   1156  N   ALA A  86       6.466 -66.323  -5.422  1.00 27.720          N  
ATOM   1157  CA  ALA A  86       7.748 -66.900  -5.048  1.00 28.550          C  
ATOM   1158  C   ALA A  86       7.696 -67.027  -3.553  1.00 28.760          C  
ATOM   1159  O   ALA A  86       7.092 -66.183  -2.902  1.00 28.620          O  
ATOM   1160  CB  ALA A  86       8.917 -66.047  -5.496  1.00 39.640          C  
ATOM   1161  H   ALA A  86       6.425 -65.425  -5.871  1.00 33.260          H  
ATOM   1162  HA  ALA A  86       7.837 -67.896  -5.480  1.00 34.260          H  
ATOM   1163 1HB  ALA A  86       9.850 -66.509  -5.171  1.00 47.570          H  
ATOM   1164 2HB  ALA A  86       8.923 -65.961  -6.578  1.00 47.570          H  
ATOM   1165 3HB  ALA A  86       8.843 -65.066  -5.059  1.00 47.570          H  
ATOM   1166  N   THR A  87       8.300 -68.061  -2.998  1.00 29.170          N  
ATOM   1167  CA  THR A  87       8.205 -68.271  -1.567  1.00 29.610          C  
ATOM   1168  C   THR A  87       9.466 -67.951  -0.834  1.00 29.470          C  
ATOM   1169  O   THR A  87      10.532 -67.748  -1.429  1.00 29.840          O  
ATOM   1170  CB  THR A  87       7.936 -69.738  -1.247  1.00 41.280          C  
ATOM   1171  OG1 THR A  87       9.120 -70.516  -1.523  1.00 41.280          O  
ATOM   1172  CG2 THR A  87       6.812 -70.244  -2.129  1.00 41.280          C  
ATOM   1173  H   THR A  87       8.812 -68.733  -3.551  1.00 35.000          H  
ATOM   1174  HA  THR A  87       7.405 -67.648  -1.161  1.00 35.530          H  
ATOM   1175  HB  THR A  87       7.681 -69.838  -0.209  1.00 49.530          H  
ATOM   1176  HG1 THR A  87       9.816 -70.348  -0.803  1.00 49.530          H  
ATOM   1177 1HG2 THR A  87       6.644 -71.272  -1.900  1.00 49.530          H  
ATOM   1178 2HG2 THR A  87       5.912 -69.671  -1.943  1.00 49.530          H  
ATOM   1179 3HG2 THR A  87       7.077 -70.155  -3.179  1.00 49.530          H  
ATOM   1180  N   ALA A  88       9.346 -68.009   0.481  1.00 29.020          N  
ATOM   1181  CA  ALA A  88      10.473 -67.909   1.366  1.00 28.980          C  
ATOM   1182  C   ALA A  88      11.450 -69.057   1.039  1.00 29.160          C  
ATOM   1183  O   ALA A  88      11.014 -70.081   0.489  1.00 29.160          O  
ATOM   1184  CB  ALA A  88      10.025 -67.995   2.802  1.00 40.590          C  
ATOM   1185  H   ALA A  88       8.410 -68.074   0.894  1.00 34.820          H  
ATOM   1186  HA  ALA A  88      10.925 -66.953   1.221  1.00 34.780          H  
ATOM   1187 1HB  ALA A  88      10.854 -67.900   3.432  1.00 48.710          H  
ATOM   1188 2HB  ALA A  88       9.337 -67.201   3.014  1.00 48.710          H  
ATOM   1189 3HB  ALA A  88       9.543 -68.955   2.977  1.00 48.710          H  
ATOM   1190  N   PRO A  89      12.774 -68.872   1.252  1.00 29.390          N  
ATOM   1191  CA  PRO A  89      13.835 -69.863   1.107  1.00 29.520          C  
ATOM   1192  C   PRO A  89      13.547 -71.011   2.044  1.00 29.070          C  
ATOM   1193  O   PRO A  89      12.901 -70.794   3.056  1.00 28.470          O  
ATOM   1194  CB  PRO A  89      15.092 -69.102   1.560  1.00 44.280          C  
ATOM   1195  CG  PRO A  89      14.767 -67.657   1.347  1.00 44.280          C  
ATOM   1196  CD  PRO A  89      13.291 -67.529   1.620  1.00 44.280          C  
ATOM   1197  HA  PRO A  89      13.899 -70.199   0.062  1.00 35.420          H  
ATOM   1198 1HB  PRO A  89      15.314 -69.333   2.612  1.00 53.140          H  
ATOM   1199 2HB  PRO A  89      15.962 -69.426   0.969  1.00 53.140          H  
ATOM   1200 1HG  PRO A  89      15.370 -67.020   2.016  1.00 53.140          H  
ATOM   1201 2HG  PRO A  89      15.025 -67.353   0.321  1.00 53.140          H  
ATOM   1202 1HD  PRO A  89      13.089 -67.292   2.668  1.00 53.140          H  
ATOM   1203 2HD  PRO A  89      12.955 -66.752   0.933  1.00 53.140          H  
ATOM   1204  N   LEU A  90      14.057 -72.210   1.760  1.00 29.460          N  
ATOM   1205  CA  LEU A  90      13.794 -73.364   2.633  1.00 29.210          C  
ATOM   1206  C   LEU A  90      14.065 -73.093   4.117  1.00 28.870          C  
ATOM   1207  O   LEU A  90      13.336 -73.571   4.982  1.00 28.540          O  
ATOM   1208  CB  LEU A  90      14.599 -74.593   2.192  1.00 40.990          C  
ATOM   1209  CG  LEU A  90      14.161 -75.288   0.861  1.00 40.990          C  
ATOM   1210  CD1 LEU A  90      15.192 -76.355   0.508  1.00 40.990          C  
ATOM   1211  CD2 LEU A  90      12.758 -75.937   1.023  1.00 40.990          C  
ATOM   1212  H   LEU A  90      14.600 -72.336   0.917  1.00 35.350          H  
ATOM   1213  HA  LEU A  90      12.752 -73.604   2.539  1.00 35.050          H  
ATOM   1214 1HB  LEU A  90      15.642 -74.300   2.083  1.00 49.190          H  
ATOM   1215 2HB  LEU A  90      14.542 -75.339   2.985  1.00 49.190          H  
ATOM   1216  HG  LEU A  90      14.133 -74.560   0.054  1.00 49.190          H  
ATOM   1217 1HD1 LEU A  90      14.906 -76.845  -0.424  1.00 49.190          H  
ATOM   1218 2HD1 LEU A  90      16.172 -75.894   0.385  1.00 49.190          H  
ATOM   1219 3HD1 LEU A  90      15.239 -77.097   1.306  1.00 49.190          H  
ATOM   1220 1HD2 LEU A  90      12.480 -76.428   0.092  1.00 49.190          H  
ATOM   1221 2HD2 LEU A  90      12.786 -76.676   1.826  1.00 49.190          H  
ATOM   1222 3HD2 LEU A  90      12.019 -75.191   1.255  1.00 49.190          H  
ATOM   1223  N   GLY A  91      15.081 -72.308   4.446  1.00 29.020          N  
ATOM   1224  CA  GLY A  91      15.369 -72.033   5.856  1.00 28.810          C  
ATOM   1225  C   GLY A  91      14.224 -71.283   6.573  1.00 28.440          C  
ATOM   1226  O   GLY A  91      14.208 -71.190   7.802  1.00 28.220          O  
ATOM   1227  H   GLY A  91      15.672 -71.916   3.730  1.00 34.820          H  
ATOM   1228 1HA  GLY A  91      15.563 -72.973   6.371  1.00 34.570          H  
ATOM   1229 2HA  GLY A  91      16.282 -71.443   5.922  1.00 34.570          H  
ATOM   1230  N   LEU A  92      13.304 -70.707   5.794  1.00 28.460          N  
ATOM   1231  CA  LEU A  92      12.160 -69.951   6.263  1.00 28.220          C  
ATOM   1232  C   LEU A  92      10.839 -70.549   5.737  1.00 27.690          C  
ATOM   1233  O   LEU A  92       9.833 -69.840   5.639  1.00 27.340          O  
ATOM   1234  CB  LEU A  92      12.256 -68.520   5.703  1.00 39.600          C  
ATOM   1235  CG  LEU A  92      13.299 -67.522   6.263  1.00 39.600          C  
ATOM   1236  CD1 LEU A  92      14.697 -67.778   5.639  1.00 39.600          C  
ATOM   1237  CD2 LEU A  92      12.836 -66.111   5.907  1.00 39.600          C  
ATOM   1238  H   LEU A  92      13.372 -70.831   4.790  1.00 34.150          H  
ATOM   1239  HA  LEU A  92      12.150 -69.952   7.350  1.00 33.860          H  
ATOM   1240 1HB  LEU A  92      12.496 -68.636   4.654  1.00 47.520          H  
ATOM   1241 2HB  LEU A  92      11.279 -68.049   5.790  1.00 47.520          H  
ATOM   1242  HG  LEU A  92      13.377 -67.632   7.345  1.00 47.520          H  
ATOM   1243 1HD1 LEU A  92      15.403 -67.050   6.034  1.00 47.520          H  
ATOM   1244 2HD1 LEU A  92      15.055 -68.756   5.876  1.00 47.520          H  
ATOM   1245 3HD1 LEU A  92      14.641 -67.671   4.563  1.00 47.520          H  
ATOM   1246 1HD2 LEU A  92      13.552 -65.384   6.292  1.00 47.520          H  
ATOM   1247 2HD2 LEU A  92      12.766 -66.012   4.823  1.00 47.520          H  
ATOM   1248 3HD2 LEU A  92      11.857 -65.923   6.349  1.00 47.520          H  
ATOM   1249  N   ILE A  93      10.822 -71.838   5.395  1.00 27.720          N  
ATOM   1250  CA  ILE A  93       9.609 -72.444   4.832  1.00 27.310          C  
ATOM   1251  C   ILE A  93       8.637 -72.914   5.910  1.00 26.890          C  
ATOM   1252  O   ILE A  93       9.043 -73.491   6.920  1.00 26.820          O  
ATOM   1253  CB  ILE A  93       9.977 -73.615   3.873  1.00 38.400          C  
ATOM   1254  CG1 ILE A  93       8.773 -74.021   3.006  1.00 38.400          C  
ATOM   1255  CG2 ILE A  93      10.432 -74.864   4.680  1.00 38.400          C  
ATOM   1256  CD1 ILE A  93       9.086 -74.873   1.778  1.00 38.400          C  
ATOM   1257  H   ILE A  93      11.678 -72.395   5.489  1.00 33.260          H  
ATOM   1258  HA  ILE A  93       9.101 -71.686   4.239  1.00 32.770          H  
ATOM   1259  HB  ILE A  93      10.752 -73.277   3.233  1.00 46.080          H  
ATOM   1260 1HG1 ILE A  93       8.077 -74.585   3.622  1.00 46.080          H  
ATOM   1261 2HG1 ILE A  93       8.304 -73.137   2.668  1.00 46.080          H  
ATOM   1262 1HG2 ILE A  93      10.722 -75.649   4.003  1.00 46.080          H  
ATOM   1263 2HG2 ILE A  93      11.269 -74.619   5.303  1.00 46.080          H  
ATOM   1264 3HG2 ILE A  93       9.622 -75.229   5.315  1.00 46.080          H  
ATOM   1265 1HD1 ILE A  93       8.162 -75.094   1.244  1.00 46.080          H  
ATOM   1266 2HD1 ILE A  93       9.760 -74.323   1.121  1.00 46.080          H  
ATOM   1267 3HD1 ILE A  93       9.547 -75.798   2.064  1.00 46.080          H  
ATOM   1268  N   ALA A  94       7.350 -72.651   5.701  1.00 26.700          N  
ATOM   1269  CA  ALA A  94       6.324 -73.136   6.619  1.00 26.420          C  
ATOM   1270  C   ALA A  94       6.366 -74.656   6.592  1.00 26.280          C  
ATOM   1271  O   ALA A  94       6.721 -75.226   5.567  1.00 26.270          O  
ATOM   1272  CB  ALA A  94       4.957 -72.633   6.243  1.00 37.100          C  
ATOM   1273  H   ALA A  94       7.094 -72.130   4.876  1.00 32.040          H  
ATOM   1274  HA  ALA A  94       6.568 -72.795   7.626  1.00 31.700          H  
ATOM   1275 1HB  ALA A  94       4.244 -72.995   6.943  1.00 44.520          H  
ATOM   1276 2HB  ALA A  94       4.949 -71.561   6.260  1.00 44.520          H  
ATOM   1277 3HB  ALA A  94       4.692 -72.987   5.270  1.00 44.520          H  
ATOM   1278  N   SER A  95       6.039 -75.306   7.704  1.00 26.320          N  
ATOM   1279  CA  SER A  95       6.066 -76.772   7.792  1.00 26.330          C  
ATOM   1280  C   SER A  95       5.240 -77.308   8.939  1.00 26.290          C  
ATOM   1281  O   SER A  95       5.218 -76.713  10.017  1.00 26.400          O  
ATOM   1282  CB  SER A  95       7.475 -77.272   8.028  1.00 36.860          C  
ATOM   1283  OG  SER A  95       7.490 -78.684   8.159  1.00 36.860          O  
ATOM   1284  H   SER A  95       5.722 -74.766   8.507  1.00 31.580          H  
ATOM   1285  HA  SER A  95       5.677 -77.186   6.861  1.00 31.600          H  
ATOM   1286 1HB  SER A  95       8.111 -76.969   7.195  1.00 44.230          H  
ATOM   1287 2HB  SER A  95       7.875 -76.815   8.932  1.00 44.230          H  
ATOM   1288  HG  SER A  95       7.063 -78.912   9.035  1.00 44.230          H  
ATOM   1289  N   GLY A  96       4.602 -78.468   8.767  1.00 26.270          N  
ATOM   1290  CA  GLY A  96       3.990 -79.074   9.925  1.00 26.330          C  
ATOM   1291  C   GLY A  96       5.127 -79.374  10.892  1.00 26.700          C  
ATOM   1292  O   GLY A  96       6.275 -79.572  10.469  1.00 26.760          O  
ATOM   1293  H   GLY A  96       4.524 -78.951   7.866  1.00 31.520          H  
ATOM   1294 1HA  GLY A  96       3.264 -78.397  10.373  1.00 31.600          H  
ATOM   1295 2HA  GLY A  96       3.491 -79.996   9.641  1.00 31.600          H  
ATOM   1296  N   LEU A  97       4.833 -79.377  12.193  1.00 26.990          N  
ATOM   1297  CA  LEU A  97       5.884 -79.630  13.178  1.00 27.420          C  
ATOM   1298  C   LEU A  97       5.882 -81.060  13.693  1.00 27.620          C  
ATOM   1299  O   LEU A  97       6.917 -81.581  14.101  1.00 27.640          O  
ATOM   1300  CB  LEU A  97       5.741 -78.649  14.342  1.00 38.220          C  
ATOM   1301  CG  LEU A  97       5.802 -77.128  13.962  1.00 38.220          C  
ATOM   1302  CD1 LEU A  97       5.596 -76.303  15.226  1.00 38.220          C  
ATOM   1303  CD2 LEU A  97       7.140 -76.777  13.277  1.00 38.220          C  
ATOM   1304  H   LEU A  97       3.888 -79.179  12.488  1.00 32.390          H  
ATOM   1305  HA  LEU A  97       6.848 -79.475  12.702  1.00 32.900          H  
ATOM   1306 1HB  LEU A  97       4.787 -78.838  14.837  1.00 45.860          H  
ATOM   1307 2HB  LEU A  97       6.539 -78.849  15.056  1.00 45.860          H  
ATOM   1308  HG  LEU A  97       4.989 -76.892  13.273  1.00 45.860          H  
ATOM   1309 1HD1 LEU A  97       5.611 -75.243  14.971  1.00 45.860          H  
ATOM   1310 2HD1 LEU A  97       4.635 -76.553  15.674  1.00 45.860          H  
ATOM   1311 3HD1 LEU A  97       6.394 -76.515  15.936  1.00 45.860          H  
ATOM   1312 1HD2 LEU A  97       7.143 -75.715  13.030  1.00 45.860          H  
ATOM   1313 2HD2 LEU A  97       7.967 -76.995  13.949  1.00 45.860          H  
ATOM   1314 3HD2 LEU A  97       7.256 -77.346  12.356  1.00 45.860          H  
ATOM   1315  N   ASP A  98       4.722 -81.712  13.647  1.00 27.850          N  
ATOM   1316  CA  ASP A  98       4.612 -83.073  14.159  1.00 28.380          C  
ATOM   1317  C   ASP A  98       5.012 -84.044  13.061  1.00 28.750          C  
ATOM   1318  O   ASP A  98       5.537 -85.126  13.321  1.00 29.110          O  
ATOM   1319  CB  ASP A  98       3.177 -83.361  14.591  1.00 39.520          C  
ATOM   1320  CG  ASP A  98       2.719 -82.492  15.746  1.00 39.520          C  
ATOM   1321  OD1 ASP A  98       3.276 -82.572  16.815  1.00 39.520          O  
ATOM   1322  OD2 ASP A  98       1.813 -81.723  15.529  1.00 39.520          O  
ATOM   1323  H   ASP A  98       3.902 -81.239  13.306  1.00 33.420          H  
ATOM   1324  HA  ASP A  98       5.286 -83.197  15.008  1.00 34.060          H  
ATOM   1325 1HB  ASP A  98       2.507 -83.210  13.746  1.00 47.420          H  
ATOM   1326 2HB  ASP A  98       3.096 -84.407  14.887  1.00 47.420          H  
ATOM   1327  N   GLU A  99       4.747 -83.642  11.824  1.00 28.750          N  
ATOM   1328  CA  GLU A  99       5.040 -84.437  10.645  1.00 29.140          C  
ATOM   1329  C   GLU A  99       5.290 -83.532   9.428  1.00 28.560          C  
ATOM   1330  O   GLU A  99       4.351 -82.872   8.976  1.00 28.040          O  
ATOM   1331  CB  GLU A  99       3.870 -85.391  10.367  1.00 40.640          C  
ATOM   1332  CG  GLU A  99       3.905 -86.085   9.004  1.00 40.640          C  
ATOM   1333  CD  GLU A  99       5.101 -86.954   8.749  1.00 40.640          C  
ATOM   1334  OE1 GLU A  99       5.222 -88.002   9.344  1.00 40.640          O  
ATOM   1335  OE2 GLU A  99       5.933 -86.528   7.966  1.00 40.640          O  
ATOM   1336  H   GLU A  99       4.309 -82.742  11.701  1.00 34.500          H  
ATOM   1337  HA  GLU A  99       5.895 -85.062  10.866  1.00 34.970          H  
ATOM   1338 1HB  GLU A  99       3.843 -86.166  11.136  1.00 48.770          H  
ATOM   1339 2HB  GLU A  99       2.931 -84.837  10.432  1.00 48.770          H  
ATOM   1340 1HG  GLU A  99       3.014 -86.703   8.919  1.00 48.770          H  
ATOM   1341 2HG  GLU A  99       3.837 -85.329   8.242  1.00 48.770          H  
ATOM   1342  N   PRO A 100       6.524 -83.506   8.856  1.00 28.730          N  
ATOM   1343  CA  PRO A 100       6.936 -82.732   7.686  1.00 28.490          C  
ATOM   1344  C   PRO A 100       6.029 -82.921   6.473  1.00 28.420          C  
ATOM   1345  O   PRO A 100       5.839 -82.003   5.692  1.00 28.620          O  
ATOM   1346  CB  PRO A 100       8.345 -83.271   7.415  1.00 42.730          C  
ATOM   1347  CG  PRO A 100       8.858 -83.687   8.771  1.00 42.730          C  
ATOM   1348  CD  PRO A 100       7.650 -84.251   9.490  1.00 42.730          C  
ATOM   1349  HA  PRO A 100       6.981 -81.666   7.968  1.00 34.190          H  
ATOM   1350 1HB  PRO A 100       8.294 -84.106   6.694  1.00 51.280          H  
ATOM   1351 2HB  PRO A 100       8.958 -82.485   6.949  1.00 51.280          H  
ATOM   1352 1HG  PRO A 100       9.670 -84.423   8.661  1.00 51.280          H  
ATOM   1353 2HG  PRO A 100       9.284 -82.815   9.293  1.00 51.280          H  
ATOM   1354 1HD  PRO A 100       7.569 -85.337   9.313  1.00 51.280          H  
ATOM   1355 2HD  PRO A 100       7.742 -83.996  10.562  1.00 51.280          H  
ATOM   1356  N   LEU A 101       5.420 -84.092   6.308  1.00 28.220          N  
ATOM   1357  CA  LEU A 101       4.525 -84.266   5.170  1.00 28.210          C  
ATOM   1358  C   LEU A 101       3.384 -83.236   5.156  1.00 28.090          C  
ATOM   1359  O   LEU A 101       2.841 -82.936   4.093  1.00 28.140          O  
ATOM   1360  CB  LEU A 101       3.930 -85.681   5.126  1.00 39.500          C  
ATOM   1361  CG  LEU A 101       4.905 -86.856   4.817  1.00 39.500          C  
ATOM   1362  CD1 LEU A 101       4.161 -88.166   5.022  1.00 39.500          C  
ATOM   1363  CD2 LEU A 101       5.428 -86.763   3.376  1.00 39.500          C  
ATOM   1364  H   LEU A 101       5.598 -84.899   6.928  1.00 33.860          H  
ATOM   1365  HA  LEU A 101       5.104 -84.098   4.267  1.00 33.850          H  
ATOM   1366 1HB  LEU A 101       3.459 -85.886   6.073  1.00 47.400          H  
ATOM   1367 2HB  LEU A 101       3.153 -85.693   4.363  1.00 47.400          H  
ATOM   1368  HG  LEU A 101       5.747 -86.827   5.507  1.00 47.400          H  
ATOM   1369 1HD1 LEU A 101       4.836 -88.999   4.825  1.00 47.400          H  
ATOM   1370 2HD1 LEU A 101       3.812 -88.222   6.055  1.00 47.400          H  
ATOM   1371 3HD1 LEU A 101       3.314 -88.218   4.343  1.00 47.400          H  
ATOM   1372 1HD2 LEU A 101       6.098 -87.600   3.185  1.00 47.400          H  
ATOM   1373 2HD2 LEU A 101       4.590 -86.803   2.680  1.00 47.400          H  
ATOM   1374 3HD2 LEU A 101       5.974 -85.839   3.227  1.00 47.400          H  
ATOM   1375  N   PHE A 102       2.926 -82.800   6.341  1.00 28.010          N  
ATOM   1376  CA  PHE A 102       1.814 -81.866   6.447  1.00 27.970          C  
ATOM   1377  C   PHE A 102       2.136 -80.460   5.941  1.00 28.440          C  
ATOM   1378  O   PHE A 102       3.114 -79.819   6.369  1.00 28.790          O  
ATOM   1379  CB  PHE A 102       1.350 -81.774   7.893  1.00 39.170          C  
ATOM   1380  CG  PHE A 102       0.217 -80.835   8.084  1.00 39.170          C  
ATOM   1381  CD1 PHE A 102      -1.070 -81.206   7.744  1.00 39.170          C  
ATOM   1382  CD2 PHE A 102       0.429 -79.561   8.597  1.00 39.170          C  
ATOM   1383  CE1 PHE A 102      -2.111 -80.331   7.913  1.00 39.170          C  
ATOM   1384  CE2 PHE A 102      -0.611 -78.697   8.765  1.00 39.170          C  
ATOM   1385  CZ  PHE A 102      -1.882 -79.082   8.424  1.00 39.170          C  
ATOM   1386  H   PHE A 102       3.405 -83.058   7.207  1.00 33.610          H  
ATOM   1387  HA  PHE A 102       0.996 -82.256   5.845  1.00 33.560          H  
ATOM   1388 1HB  PHE A 102       1.045 -82.761   8.235  1.00 47.010          H  
ATOM   1389 2HB  PHE A 102       2.175 -81.467   8.514  1.00 47.010          H  
ATOM   1390  HD1 PHE A 102      -1.252 -82.199   7.337  1.00 47.010          H  
ATOM   1391  HD2 PHE A 102       1.429 -79.253   8.853  1.00 47.010          H  
ATOM   1392  HE1 PHE A 102      -3.122 -80.631   7.639  1.00 47.010          H  
ATOM   1393  HE2 PHE A 102      -0.434 -77.702   9.165  1.00 47.010          H  
ATOM   1394  HZ  PHE A 102      -2.710 -78.385   8.555  1.00 47.010          H  
ATOM   1395  N   SER A 103       1.247 -79.942   5.089  1.00 28.510          N  
ATOM   1396  CA  SER A 103       1.403 -78.609   4.528  1.00 29.030          C  
ATOM   1397  C   SER A 103       0.865 -77.572   5.501  1.00 29.130          C  
ATOM   1398  O   SER A 103      -0.342 -77.521   5.752  1.00 29.550          O  
ATOM   1399  CB  SER A 103       0.589 -78.485   3.246  1.00 40.430          C  
ATOM   1400  OG  SER A 103       1.001 -79.408   2.271  1.00 40.430          O  
ATOM   1401  H   SER A 103       0.469 -80.504   4.782  1.00 34.210          H  
ATOM   1402  HA  SER A 103       2.456 -78.421   4.336  1.00 34.840          H  
ATOM   1403 1HB  SER A 103      -0.464 -78.635   3.470  1.00 48.520          H  
ATOM   1404 2HB  SER A 103       0.700 -77.472   2.855  1.00 48.520          H  
ATOM   1405  HG  SER A 103       1.929 -79.184   2.066  1.00 48.520          H  
ATOM   1406  N   GLN A 104       1.739 -76.717   6.013  1.00 28.800          N  
ATOM   1407  CA  GLN A 104       1.328 -75.719   6.996  1.00 28.970          C  
ATOM   1408  C   GLN A 104       0.660 -74.552   6.290  1.00 29.090          C  
ATOM   1409  O   GLN A 104       1.130 -74.105   5.245  1.00 29.050          O  
ATOM   1410  CB  GLN A 104       2.502 -75.279   7.856  1.00 40.490          C  
ATOM   1411  CG  GLN A 104       2.142 -74.321   8.986  1.00 40.490          C  
ATOM   1412  CD  GLN A 104       3.302 -73.950   9.902  1.00 40.490          C  
ATOM   1413  OE1 GLN A 104       4.484 -73.880   9.519  1.00 40.490          O  
ATOM   1414  NE2 GLN A 104       2.967 -73.709  11.161  1.00 40.490          N  
ATOM   1415  H   GLN A 104       2.716 -76.795   5.706  1.00 34.560          H  
ATOM   1416  HA  GLN A 104       0.586 -76.167   7.655  1.00 34.760          H  
ATOM   1417 1HB  GLN A 104       2.896 -76.153   8.329  1.00 48.590          H  
ATOM   1418 2HB  GLN A 104       3.267 -74.884   7.229  1.00 48.590          H  
ATOM   1419 1HG  GLN A 104       1.766 -73.411   8.576  1.00 48.590          H  
ATOM   1420 2HG  GLN A 104       1.374 -74.792   9.599  1.00 48.590          H  
ATOM   1421 1HE2 GLN A 104       3.674 -73.464  11.830  1.00 48.590          H  
ATOM   1422 2HE2 GLN A 104       2.012 -73.775  11.454  1.00 48.590          H  
ATOM   1423  N   GLN A 105      -0.439 -74.049   6.879  1.00 29.350          N  
ATOM   1424  CA  GLN A 105      -1.253 -72.947   6.336  1.00 29.560          C  
ATOM   1425  C   GLN A 105      -0.542 -71.596   6.231  1.00 29.640          C  
ATOM   1426  O   GLN A 105      -1.036 -70.676   5.581  1.00 29.370          O  
ATOM   1427  CB  GLN A 105      -2.523 -72.767   7.182  1.00 41.300          C  
ATOM   1428  CG  GLN A 105      -2.309 -72.196   8.612  1.00 41.300          C  
ATOM   1429  CD  GLN A 105      -1.970 -73.251   9.647  1.00 41.300          C  
ATOM   1430  OE1 GLN A 105      -1.348 -74.275   9.327  1.00 41.300          O  
ATOM   1431  NE2 GLN A 105      -2.373 -73.017  10.887  1.00 41.300          N  
ATOM   1432  H   GLN A 105      -0.748 -74.483   7.749  1.00 35.220          H  
ATOM   1433  HA  GLN A 105      -1.564 -73.232   5.337  1.00 35.470          H  
ATOM   1434 1HB  GLN A 105      -3.206 -72.098   6.658  1.00 49.560          H  
ATOM   1435 2HB  GLN A 105      -3.028 -73.729   7.280  1.00 49.560          H  
ATOM   1436 1HG  GLN A 105      -1.527 -71.450   8.616  1.00 49.560          H  
ATOM   1437 2HG  GLN A 105      -3.243 -71.730   8.920  1.00 49.560          H  
ATOM   1438 1HE2 GLN A 105      -2.178 -73.680  11.612  1.00 49.560          H  
ATOM   1439 2HE2 GLN A 105      -2.877 -72.179  11.104  1.00 49.560          H  
ATOM   1440  N   ALA A 106       0.565 -71.459   6.935  1.00 30.100          N  
ATOM   1441  CA  ALA A 106       1.357 -70.247   6.939  1.00 30.320          C  
ATOM   1442  C   ALA A 106       1.890 -70.017   5.535  1.00 30.200          C  
ATOM   1443  O   ALA A 106       2.156 -70.969   4.815  1.00 30.530          O  
ATOM   1444  CB  ALA A 106       2.472 -70.345   7.965  1.00 42.360          C  
ATOM   1445  H   ALA A 106       0.878 -72.263   7.448  1.00 36.120          H  
ATOM   1446  HA  ALA A 106       0.710 -69.408   7.195  1.00 36.380          H  
ATOM   1447 1HB  ALA A 106       3.052 -69.428   7.969  1.00 50.830          H  
ATOM   1448 2HB  ALA A 106       2.039 -70.501   8.952  1.00 50.830          H  
ATOM   1449 3HB  ALA A 106       3.107 -71.166   7.727  1.00 50.830          H  
ATOM   1450  N   HIS A 107       2.081 -68.761   5.153  1.00 29.730          N  
ATOM   1451  CA  HIS A 107       2.555 -68.464   3.804  1.00 29.690          C  
ATOM   1452  C   HIS A 107       3.744 -67.479   3.670  1.00 29.680          C  
ATOM   1453  O   HIS A 107       3.598 -66.456   2.999  1.00 29.490          O  
ATOM   1454  CB  HIS A 107       1.375 -67.949   2.999  1.00 41.580          C  
ATOM   1455  CG  HIS A 107       0.741 -66.807   3.635  1.00 41.580          C  
ATOM   1456  ND1 HIS A 107       1.192 -65.531   3.453  1.00 41.580          N  
ATOM   1457  CD2 HIS A 107      -0.306 -66.729   4.482  1.00 41.580          C  
ATOM   1458  CE1 HIS A 107       0.448 -64.701   4.158  1.00 41.580          C  
ATOM   1459  NE2 HIS A 107      -0.470 -65.406   4.797  1.00 41.580          N  
ATOM   1460  H   HIS A 107       1.855 -68.002   5.785  1.00 35.680          H  
ATOM   1461  HA  HIS A 107       2.851 -69.388   3.344  1.00 35.630          H  
ATOM   1462 1HB  HIS A 107       1.689 -67.646   2.012  1.00 49.900          H  
ATOM   1463 2HB  HIS A 107       0.635 -68.747   2.880  1.00 49.900          H  
ATOM   1464  HD1 HIS A 107       2.159 -65.340   3.171  1.00 49.900          H  
ATOM   1465  HD2 HIS A 107      -0.963 -67.489   4.913  1.00 49.900          H  
ATOM   1466  HE1 HIS A 107       0.647 -63.629   4.143  1.00 49.900          H  
ATOM   1467  N   PRO A 108       4.909 -67.718   4.325  1.00 29.950          N  
ATOM   1468  CA  PRO A 108       6.096 -66.869   4.303  1.00 30.010          C  
ATOM   1469  C   PRO A 108       6.589 -66.481   2.906  1.00 29.700          C  
ATOM   1470  O   PRO A 108       6.724 -67.327   2.008  1.00 29.510          O  
ATOM   1471  CB  PRO A 108       7.130 -67.775   4.987  1.00 45.020          C  
ATOM   1472  CG  PRO A 108       6.347 -68.605   5.923  1.00 45.020          C  
ATOM   1473  CD  PRO A 108       5.067 -68.885   5.213  1.00 45.020          C  
ATOM   1474  HA  PRO A 108       5.905 -65.968   4.906  1.00 36.010          H  
ATOM   1475 1HB  PRO A 108       7.634 -68.394   4.250  1.00 54.020          H  
ATOM   1476 2HB  PRO A 108       7.907 -67.172   5.486  1.00 54.020          H  
ATOM   1477 1HG  PRO A 108       6.915 -69.525   6.151  1.00 54.020          H  
ATOM   1478 2HG  PRO A 108       6.208 -68.080   6.878  1.00 54.020          H  
ATOM   1479 1HD  PRO A 108       5.093 -69.790   4.666  1.00 54.020          H  
ATOM   1480 2HD  PRO A 108       4.360 -68.896   6.007  1.00 54.020          H  
ATOM   1481  N   LEU A 109       6.917 -65.192   2.817  1.00 29.710          N  
ATOM   1482  CA  LEU A 109       7.380 -64.442   1.660  1.00 29.490          C  
ATOM   1483  C   LEU A 109       8.858 -64.622   1.307  1.00 29.740          C  
ATOM   1484  O   LEU A 109       9.664 -64.913   2.194  1.00 30.250          O  
ATOM   1485  CB  LEU A 109       7.087 -62.948   1.946  1.00 41.370          C  
ATOM   1486  CG  LEU A 109       5.592 -62.542   2.057  1.00 41.370          C  
ATOM   1487  CD1 LEU A 109       5.518 -61.082   2.476  1.00 41.370          C  
ATOM   1488  CD2 LEU A 109       4.872 -62.740   0.687  1.00 41.370          C  
ATOM   1489  H   LEU A 109       6.785 -64.655   3.662  1.00 35.650          H  
ATOM   1490  HA  LEU A 109       6.784 -64.784   0.827  1.00 35.390          H  
ATOM   1491 1HB  LEU A 109       7.521 -62.732   2.921  1.00 49.650          H  
ATOM   1492 2HB  LEU A 109       7.583 -62.292   1.254  1.00 49.650          H  
ATOM   1493  HG  LEU A 109       5.098 -63.149   2.817  1.00 49.650          H  
ATOM   1494 1HD1 LEU A 109       4.474 -60.780   2.567  1.00 49.650          H  
ATOM   1495 2HD1 LEU A 109       6.015 -60.949   3.437  1.00 49.650          H  
ATOM   1496 3HD1 LEU A 109       6.008 -60.462   1.726  1.00 49.650          H  
ATOM   1497 1HD2 LEU A 109       3.829 -62.440   0.781  1.00 49.650          H  
ATOM   1498 2HD2 LEU A 109       5.354 -62.127  -0.076  1.00 49.650          H  
ATOM   1499 3HD2 LEU A 109       4.901 -63.780   0.378  1.00 49.650          H  
ATOM   1500  N   PRO A 110       9.226 -64.411   0.028  1.00 29.490          N  
ATOM   1501  CA  PRO A 110      10.550 -64.510  -0.551  1.00 29.760          C  
ATOM   1502  C   PRO A 110      11.457 -63.425  -0.042  1.00 29.940          C  
ATOM   1503  O   PRO A 110      10.995 -62.386   0.433  1.00 29.900          O  
ATOM   1504  CB  PRO A 110      10.293 -64.356  -2.044  1.00 44.640          C  
ATOM   1505  CG  PRO A 110       9.052 -63.554  -2.143  1.00 44.640          C  
ATOM   1506  CD  PRO A 110       8.217 -63.967  -0.967  1.00 44.640          C  
ATOM   1507  HA  PRO A 110      10.979 -65.491  -0.349  1.00 35.710          H  
ATOM   1508 1HB  PRO A 110      11.146 -63.854  -2.489  1.00 53.570          H  
ATOM   1509 2HB  PRO A 110      10.208 -65.347  -2.518  1.00 53.570          H  
ATOM   1510 1HG  PRO A 110       9.292 -62.479  -2.135  1.00 53.570          H  
ATOM   1511 2HG  PRO A 110       8.557 -63.758  -3.095  1.00 53.570          H  
ATOM   1512 1HD  PRO A 110       7.681 -63.090  -0.679  1.00 53.570          H  
ATOM   1513 2HD  PRO A 110       7.557 -64.766  -1.212  1.00 53.570          H  
ATOM   1514  N   THR A 111      12.746 -63.640  -0.213  1.00 30.190          N  
ATOM   1515  CA  THR A 111      13.769 -62.710   0.215  1.00 30.410          C  
ATOM   1516  C   THR A 111      14.535 -62.195  -0.992  1.00 30.600          C  
ATOM   1517  O   THR A 111      15.600 -62.724  -1.324  1.00 30.910          O  
ATOM   1518  CB  THR A 111      14.764 -63.412   1.141  1.00 42.490          C  
ATOM   1519  OG1 THR A 111      15.323 -64.516   0.428  1.00 42.490          O  
ATOM   1520  CG2 THR A 111      14.036 -63.935   2.400  1.00 42.490          C  
ATOM   1521  H   THR A 111      13.047 -64.516  -0.623  1.00 36.230          H  
ATOM   1522  HA  THR A 111      13.304 -61.868   0.729  1.00 36.490          H  
ATOM   1523  HB  THR A 111      15.559 -62.724   1.427  1.00 50.980          H  
ATOM   1524  HG1 THR A 111      15.873 -64.152  -0.308  1.00 50.980          H  
ATOM   1525 1HG2 THR A 111      14.745 -64.451   3.044  1.00 50.980          H  
ATOM   1526 2HG2 THR A 111      13.599 -63.096   2.938  1.00 50.980          H  
ATOM   1527 3HG2 THR A 111      13.248 -64.621   2.115  1.00 50.980          H  
ATOM   1528  N   LYS A 112      13.933 -61.206  -1.672  1.00 30.490          N  
ATOM   1529  CA  LYS A 112      14.407 -60.605  -2.926  1.00 30.710          C  
ATOM   1530  C   LYS A 112      14.464 -61.577  -4.104  1.00 30.880          C  
ATOM   1531  O   LYS A 112      15.412 -61.567  -4.889  1.00 31.330          O  
ATOM   1532  CB  LYS A 112      15.785 -59.967  -2.721  1.00 42.910          C  
ATOM   1533  CG  LYS A 112      15.814 -58.877  -1.656  1.00 42.910          C  
ATOM   1534  CD  LYS A 112      17.189 -58.232  -1.555  1.00 42.910          C  
ATOM   1535  CE  LYS A 112      17.225 -57.169  -0.461  1.00 42.910          C  
ATOM   1536  NZ  LYS A 112      18.575 -56.549  -0.328  1.00 42.910          N  
ATOM   1537  H   LYS A 112      13.070 -60.843  -1.283  1.00 36.590          H  
ATOM   1538  HA  LYS A 112      13.708 -59.815  -3.200  1.00 36.850          H  
ATOM   1539 1HB  LYS A 112      16.519 -60.727  -2.464  1.00 51.490          H  
ATOM   1540 2HB  LYS A 112      16.109 -59.516  -3.658  1.00 51.490          H  
ATOM   1541 1HG  LYS A 112      15.077 -58.114  -1.901  1.00 51.490          H  
ATOM   1542 2HG  LYS A 112      15.556 -59.310  -0.692  1.00 51.490          H  
ATOM   1543 1HD  LYS A 112      17.932 -58.999  -1.331  1.00 51.490          H  
ATOM   1544 2HD  LYS A 112      17.444 -57.772  -2.509  1.00 51.490          H  
ATOM   1545 1HE  LYS A 112      16.501 -56.391  -0.696  1.00 51.490          H  
ATOM   1546 2HE  LYS A 112      16.954 -57.629   0.490  1.00 51.490          H  
ATOM   1547 1HZ  LYS A 112      18.556 -55.854   0.406  1.00 51.490          H  
ATOM   1548 2HZ  LYS A 112      19.254 -57.262  -0.098  1.00 51.490          H  
ATOM   1549 3HZ  LYS A 112      18.834 -56.109  -1.200  1.00 51.490          H  
ATOM   1550  N   SER A 113      13.435 -62.408  -4.230  1.00 30.580          N  
ATOM   1551  CA  SER A 113      13.337 -63.355  -5.333  1.00 30.780          C  
ATOM   1552  C   SER A 113      12.591 -62.752  -6.495  1.00 30.570          C  
ATOM   1553  O   SER A 113      11.734 -61.881  -6.320  1.00 30.150          O  
ATOM   1554  CB  SER A 113      12.605 -64.626  -4.970  1.00 43.010          C  
ATOM   1555  OG  SER A 113      12.520 -65.478  -6.102  1.00 43.010          O  
ATOM   1556  H   SER A 113      12.688 -62.350  -3.560  1.00 36.700          H  
ATOM   1557  HA  SER A 113      14.343 -63.611  -5.665  1.00 36.940          H  
ATOM   1558 1HB  SER A 113      13.118 -65.133  -4.154  1.00 51.610          H  
ATOM   1559 2HB  SER A 113      11.606 -64.383  -4.643  1.00 51.610          H  
ATOM   1560  HG  SER A 113      11.835 -65.098  -6.720  1.00 51.610          H  
ATOM   1561  N   ARG A 114      12.919 -63.217  -7.683  1.00 30.940          N  
ATOM   1562  CA  ARG A 114      12.146 -62.873  -8.859  1.00 30.880          C  
ATOM   1563  C   ARG A 114      10.817 -63.611  -8.724  1.00 30.190          C  
ATOM   1564  O   ARG A 114      10.762 -64.626  -8.021  1.00 30.330          O  
ATOM   1565  CB  ARG A 114      12.913 -63.250 -10.123  1.00 43.260          C  
ATOM   1566  CG  ARG A 114      13.140 -64.755 -10.361  1.00 43.260          C  
ATOM   1567  CD  ARG A 114      14.063 -64.968 -11.529  1.00 43.260          C  
ATOM   1568  NE  ARG A 114      14.307 -66.381 -11.827  1.00 43.260          N  
ATOM   1569  CZ  ARG A 114      15.203 -67.186 -11.225  1.00 43.260          C  
ATOM   1570  NH1 ARG A 114      15.972 -66.765 -10.236  1.00 43.260          N  
ATOM   1571  NH2 ARG A 114      15.291 -68.423 -11.666  1.00 43.260          N  
ATOM   1572  H   ARG A 114      13.679 -63.879  -7.743  1.00 37.130          H  
ATOM   1573  HA  ARG A 114      11.956 -61.799  -8.866  1.00 37.060          H  
ATOM   1574 1HB  ARG A 114      12.383 -62.862 -10.992  1.00 51.910          H  
ATOM   1575 2HB  ARG A 114      13.891 -62.772 -10.101  1.00 51.910          H  
ATOM   1576 1HG  ARG A 114      13.574 -65.212  -9.475  1.00 51.910          H  
ATOM   1577 2HG  ARG A 114      12.189 -65.242 -10.589  1.00 51.910          H  
ATOM   1578 1HD  ARG A 114      13.607 -64.521 -12.415  1.00 51.910          H  
ATOM   1579 2HD  ARG A 114      15.018 -64.484 -11.340  1.00 51.910          H  
ATOM   1580  HE  ARG A 114      13.770 -66.818 -12.590  1.00 51.910          H  
ATOM   1581 1HH1 ARG A 114      15.900 -65.816  -9.906  1.00 51.910          H  
ATOM   1582 2HH1 ARG A 114      16.637 -67.396  -9.809  1.00 51.910          H  
ATOM   1583 1HH2 ARG A 114      14.682 -68.696 -12.457  1.00 51.910          H  
ATOM   1584 2HH2 ARG A 114      15.943 -69.075 -11.260  1.00 51.910          H  
ATOM   1585  N   VAL A 115       9.753 -63.124  -9.376  1.00 29.520          N  
ATOM   1586  CA  VAL A 115       8.458 -63.808  -9.268  1.00 28.900          C  
ATOM   1587  C   VAL A 115       7.813 -64.288 -10.570  1.00 28.520          C  
ATOM   1588  O   VAL A 115       6.851 -65.054 -10.527  1.00 28.450          O  
ATOM   1589  CB  VAL A 115       7.438 -62.913  -8.532  1.00 40.710          C  
ATOM   1590  CG1 VAL A 115       7.917 -62.641  -7.104  1.00 40.710          C  
ATOM   1591  CG2 VAL A 115       7.240 -61.593  -9.296  1.00 40.710          C  
ATOM   1592  H   VAL A 115       9.853 -62.282  -9.923  1.00 35.420          H  
ATOM   1593  HA  VAL A 115       8.613 -64.689  -8.648  1.00 34.680          H  
ATOM   1594  HB  VAL A 115       6.486 -63.440  -8.469  1.00 48.850          H  
ATOM   1595 1HG1 VAL A 115       7.185 -62.027  -6.586  1.00 48.850          H  
ATOM   1596 2HG1 VAL A 115       8.036 -63.569  -6.589  1.00 48.850          H  
ATOM   1597 3HG1 VAL A 115       8.874 -62.118  -7.121  1.00 48.850          H  
ATOM   1598 1HG2 VAL A 115       6.505 -60.979  -8.769  1.00 48.850          H  
ATOM   1599 2HG2 VAL A 115       8.182 -61.055  -9.353  1.00 48.850          H  
ATOM   1600 3HG2 VAL A 115       6.875 -61.794 -10.304  1.00 48.850          H  
ATOM   1601  N   THR A 116       8.359 -63.926 -11.729  1.00 28.390          N  
ATOM   1602  CA  THR A 116       7.730 -64.296 -13.001  1.00 28.150          C  
ATOM   1603  C   THR A 116       7.981 -65.762 -13.336  1.00 28.100          C  
ATOM   1604  O   THR A 116       7.387 -66.324 -14.255  1.00 27.890          O  
ATOM   1605  CB  THR A 116       8.238 -63.395 -14.137  1.00 39.510          C  
ATOM   1606  OG1 THR A 116       9.657 -63.555 -14.282  1.00 39.510          O  
ATOM   1607  CG2 THR A 116       7.928 -61.937 -13.799  1.00 39.510          C  
ATOM   1608  H   THR A 116       9.180 -63.341 -11.753  1.00 34.070          H  
ATOM   1609  HA  THR A 116       6.653 -64.154 -12.908  1.00 33.780          H  
ATOM   1610  HB  THR A 116       7.748 -63.665 -15.073  1.00 47.410          H  
ATOM   1611  HG1 THR A 116       9.836 -64.377 -14.761  1.00 47.410          H  
ATOM   1612 1HG2 THR A 116       8.288 -61.295 -14.602  1.00 47.410          H  
ATOM   1613 2HG2 THR A 116       6.851 -61.814 -13.689  1.00 47.410          H  
ATOM   1614 3HG2 THR A 116       8.416 -61.658 -12.870  1.00 47.410          H  
ATOM   1615  N   GLU A 117       8.886 -66.357 -12.578  1.00 28.400          N  
ATOM   1616  CA  GLU A 117       9.274 -67.749 -12.675  1.00 28.480          C  
ATOM   1617  C   GLU A 117       8.973 -68.469 -11.361  1.00 28.150          C  
ATOM   1618  O   GLU A 117       9.587 -69.489 -11.050  1.00 28.270          O  
ATOM   1619  CB  GLU A 117      10.757 -67.885 -13.026  1.00 39.840          C  
ATOM   1620  CG  GLU A 117      11.140 -67.315 -14.395  1.00 39.840          C  
ATOM   1621  CD  GLU A 117      12.585 -67.569 -14.741  1.00 39.840          C  
ATOM   1622  OE1 GLU A 117      13.270 -68.129 -13.911  1.00 39.840          O  
ATOM   1623  OE2 GLU A 117      13.005 -67.209 -15.813  1.00 39.840          O  
ATOM   1624  H   GLU A 117       9.311 -65.786 -11.865  1.00 34.080          H  
ATOM   1625  HA  GLU A 117       8.687 -68.225 -13.460  1.00 34.180          H  
ATOM   1626 1HB  GLU A 117      11.354 -67.373 -12.272  1.00 47.810          H  
ATOM   1627 2HB  GLU A 117      11.041 -68.937 -13.012  1.00 47.810          H  
ATOM   1628 1HG  GLU A 117      10.505 -67.764 -15.158  1.00 47.810          H  
ATOM   1629 2HG  GLU A 117      10.958 -66.243 -14.393  1.00 47.810          H  
ATOM   1630  N   ALA A 118       8.056 -67.917 -10.555  1.00 27.820          N  
ATOM   1631  CA  ALA A 118       7.732 -68.524  -9.282  1.00 27.580          C  
ATOM   1632  C   ALA A 118       7.204 -69.947  -9.515  1.00 27.500          C  
ATOM   1633  O   ALA A 118       6.510 -70.174 -10.508  1.00 27.880          O  
ATOM   1634  CB  ALA A 118       6.699 -67.699  -8.541  1.00 38.710          C  
ATOM   1635  H   ALA A 118       7.570 -67.060 -10.836  1.00 33.380          H  
ATOM   1636  HA  ALA A 118       8.636 -68.537  -8.695  1.00 33.100          H  
ATOM   1637 1HB  ALA A 118       6.487 -68.164  -7.591  1.00 46.450          H  
ATOM   1638 2HB  ALA A 118       7.075 -66.694  -8.382  1.00 46.450          H  
ATOM   1639 3HB  ALA A 118       5.786 -67.651  -9.132  1.00 46.450          H  
ATOM   1640  N   PRO A 119       7.495 -70.922  -8.624  1.00 27.110          N  
ATOM   1641  CA  PRO A 119       7.030 -72.296  -8.693  1.00 27.090          C  
ATOM   1642  C   PRO A 119       5.523 -72.358  -8.736  1.00 26.960          C  
ATOM   1643  O   PRO A 119       4.862 -71.596  -8.035  1.00 26.630          O  
ATOM   1644  CB  PRO A 119       7.523 -72.883  -7.360  1.00 40.630          C  
ATOM   1645  CG  PRO A 119       8.714 -72.058  -6.989  1.00 40.630          C  
ATOM   1646  CD  PRO A 119       8.392 -70.660  -7.467  1.00 40.630          C  
ATOM   1647  HA  PRO A 119       7.474 -72.806  -9.561  1.00 32.510          H  
ATOM   1648 1HB  PRO A 119       6.718 -72.822  -6.613  1.00 48.760          H  
ATOM   1649 2HB  PRO A 119       7.755 -73.954  -7.482  1.00 48.760          H  
ATOM   1650 1HG  PRO A 119       8.876 -72.108  -5.897  1.00 48.760          H  
ATOM   1651 2HG  PRO A 119       9.617 -72.469  -7.463  1.00 48.760          H  
ATOM   1652 1HD  PRO A 119       7.872 -70.078  -6.692  1.00 48.760          H  
ATOM   1653 2HD  PRO A 119       9.353 -70.232  -7.767  1.00 48.760          H  
ATOM   1654  N   GLN A 120       4.971 -73.310  -9.493  1.00 27.270          N  
ATOM   1655  CA  GLN A 120       3.517 -73.461  -9.538  1.00 27.260          C  
ATOM   1656  C   GLN A 120       2.982 -73.594  -8.119  1.00 26.940          C  
ATOM   1657  O   GLN A 120       1.961 -73.000  -7.757  1.00 26.710          O  
ATOM   1658  CB  GLN A 120       3.115 -74.694 -10.358  1.00 38.170          C  
ATOM   1659  CG  GLN A 120       3.449 -74.606 -11.840  1.00 38.170          C  
ATOM   1660  CD  GLN A 120       4.862 -75.088 -12.154  1.00 38.170          C  
ATOM   1661  OE1 GLN A 120       5.726 -75.147 -11.262  1.00 38.170          O  
ATOM   1662  NE2 GLN A 120       5.105 -75.429 -13.410  1.00 38.170          N  
ATOM   1663  H   GLN A 120       5.561 -73.924 -10.057  1.00 32.720          H  
ATOM   1664  HA  GLN A 120       3.082 -72.567  -9.988  1.00 32.710          H  
ATOM   1665 1HB  GLN A 120       3.612 -75.576  -9.949  1.00 45.800          H  
ATOM   1666 2HB  GLN A 120       2.043 -74.858 -10.258  1.00 45.800          H  
ATOM   1667 1HG  GLN A 120       2.746 -75.227 -12.396  1.00 45.800          H  
ATOM   1668 2HG  GLN A 120       3.363 -73.566 -12.158  1.00 45.800          H  
ATOM   1669 1HE2 GLN A 120       6.014 -75.754 -13.675  1.00 45.800          H  
ATOM   1670 2HE2 GLN A 120       4.380 -75.366 -14.098  1.00 45.800          H  
ATOM   1671  N   THR A 121       3.673 -74.413  -7.332  1.00 27.030          N  
ATOM   1672  CA  THR A 121       3.352 -74.620  -5.940  1.00 26.860          C  
ATOM   1673  C   THR A 121       4.667 -74.637  -5.145  1.00 26.870          C  
ATOM   1674  O   THR A 121       5.700 -75.020  -5.695  1.00 27.070          O  
ATOM   1675  CB  THR A 121       2.614 -75.960  -5.707  1.00 37.670          C  
ATOM   1676  OG1 THR A 121       3.488 -77.052  -6.045  1.00 37.670          O  
ATOM   1677  CG2 THR A 121       1.363 -76.035  -6.571  1.00 37.670          C  
ATOM   1678  H   THR A 121       4.486 -74.870  -7.721  1.00 32.440          H  
ATOM   1679  HA  THR A 121       2.703 -73.811  -5.636  1.00 32.230          H  
ATOM   1680  HB  THR A 121       2.332 -76.044  -4.660  1.00 45.210          H  
ATOM   1681  HG1 THR A 121       4.192 -77.123  -5.377  1.00 45.210          H  
ATOM   1682 1HG2 THR A 121       0.858 -76.981  -6.387  1.00 45.210          H  
ATOM   1683 2HG2 THR A 121       0.698 -75.210  -6.315  1.00 45.210          H  
ATOM   1684 3HG2 THR A 121       1.627 -75.975  -7.620  1.00 45.210          H  
ATOM   1685  N   PRO A 122       4.659 -74.273  -3.854  1.00 26.720          N  
ATOM   1686  CA  PRO A 122       5.737 -74.427  -2.907  1.00 26.820          C  
ATOM   1687  C   PRO A 122       6.001 -75.902  -2.662  1.00 27.190          C  
ATOM   1688  O   PRO A 122       5.091 -76.709  -2.851  1.00 27.330          O  
ATOM   1689  CB  PRO A 122       5.188 -73.814  -1.639  1.00 40.230          C  
ATOM   1690  CG  PRO A 122       4.103 -72.921  -2.062  1.00 40.230          C  
ATOM   1691  CD  PRO A 122       3.507 -73.556  -3.299  1.00 40.230          C  
ATOM   1692  HA  PRO A 122       6.609 -73.881  -3.277  1.00 32.180          H  
ATOM   1693 1HB  PRO A 122       4.834 -74.616  -0.974  1.00 48.280          H  
ATOM   1694 2HB  PRO A 122       5.977 -73.319  -1.119  1.00 48.280          H  
ATOM   1695 1HG  PRO A 122       3.394 -72.885  -1.226  1.00 48.280          H  
ATOM   1696 2HG  PRO A 122       4.446 -71.902  -2.221  1.00 48.280          H  
ATOM   1697 1HD  PRO A 122       2.690 -74.248  -3.034  1.00 48.280          H  
ATOM   1698 2HD  PRO A 122       3.187 -72.723  -3.937  1.00 48.280          H  
ATOM   1699  N   PRO A 123       7.198 -76.298  -2.220  1.00 27.430          N  
ATOM   1700  CA  PRO A 123       7.478 -77.655  -1.819  1.00 27.870          C  
ATOM   1701  C   PRO A 123       6.393 -77.976  -0.783  1.00 27.870          C  
ATOM   1702  O   PRO A 123       6.162 -77.120   0.075  1.00 27.640          O  
ATOM   1703  CB  PRO A 123       8.870 -77.527  -1.179  1.00 41.800          C  
ATOM   1704  CG  PRO A 123       9.493 -76.334  -1.889  1.00 41.800          C  
ATOM   1705  CD  PRO A 123       8.334 -75.367  -2.105  1.00 41.800          C  
ATOM   1706  HA  PRO A 123       7.464 -78.285  -2.709  1.00 33.440          H  
ATOM   1707 1HB  PRO A 123       8.784 -77.392  -0.098  1.00 50.170          H  
ATOM   1708 2HB  PRO A 123       9.444 -78.457  -1.343  1.00 50.170          H  
ATOM   1709 1HG  PRO A 123      10.287 -75.897  -1.253  1.00 50.170          H  
ATOM   1710 2HG  PRO A 123       9.970 -76.648  -2.820  1.00 50.170          H  
ATOM   1711 1HD  PRO A 123       8.200 -74.677  -1.263  1.00 50.170          H  
ATOM   1712 2HD  PRO A 123       8.517 -74.842  -3.058  1.00 50.170          H  
ATOM   1713  N   PRO A 124       5.877 -79.232  -0.717  1.00 28.230          N  
ATOM   1714  CA  PRO A 124       4.777 -79.733   0.134  1.00 28.380          C  
ATOM   1715  C   PRO A 124       4.689 -79.164   1.550  1.00 28.270          C  
ATOM   1716  O   PRO A 124       3.608 -79.054   2.117  1.00 28.170          O  
ATOM   1717  CB  PRO A 124       5.073 -81.235   0.169  1.00 42.570          C  
ATOM   1718  CG  PRO A 124       5.728 -81.527  -1.163  1.00 42.570          C  
ATOM   1719  CD  PRO A 124       6.556 -80.306  -1.488  1.00 42.570          C  
ATOM   1720  HA  PRO A 124       3.830 -79.546  -0.394  1.00 34.060          H  
ATOM   1721 1HB  PRO A 124       5.712 -81.477   1.034  1.00 51.080          H  
ATOM   1722 2HB  PRO A 124       4.131 -81.795   0.309  1.00 51.080          H  
ATOM   1723 1HG  PRO A 124       6.340 -82.440  -1.090  1.00 51.080          H  
ATOM   1724 2HG  PRO A 124       4.960 -81.723  -1.925  1.00 51.080          H  
ATOM   1725 1HD  PRO A 124       7.599 -80.430  -1.167  1.00 51.080          H  
ATOM   1726 2HD  PRO A 124       6.457 -80.144  -2.568  1.00 51.080          H  
ATOM   1727  N   LEU A 125       5.812 -78.778   2.115  1.00 28.370          N  
ATOM   1728  CA  LEU A 125       5.883 -78.241   3.461  1.00 28.390          C  
ATOM   1729  C   LEU A 125       4.986 -76.995   3.630  1.00 27.940          C  
ATOM   1730  O   LEU A 125       4.351 -76.789   4.679  1.00 28.030          O  
ATOM   1731  CB  LEU A 125       7.361 -77.864   3.692  1.00 39.740          C  
ATOM   1732  CG  LEU A 125       8.392 -79.046   3.754  1.00 39.740          C  
ATOM   1733  CD1 LEU A 125       9.812 -78.494   3.711  1.00 39.740          C  
ATOM   1734  CD2 LEU A 125       8.204 -79.819   5.028  1.00 39.740          C  
ATOM   1735  H   LEU A 125       6.678 -78.868   1.606  1.00 34.040          H  
ATOM   1736  HA  LEU A 125       5.548 -79.005   4.162  1.00 34.070          H  
ATOM   1737 1HB  LEU A 125       7.661 -77.196   2.895  1.00 47.690          H  
ATOM   1738 2HB  LEU A 125       7.436 -77.325   4.625  1.00 47.690          H  
ATOM   1739  HG  LEU A 125       8.244 -79.706   2.901  1.00 47.690          H  
ATOM   1740 1HD1 LEU A 125      10.526 -79.314   3.754  1.00 47.690          H  
ATOM   1741 2HD1 LEU A 125       9.962 -77.939   2.790  1.00 47.690          H  
ATOM   1742 3HD1 LEU A 125       9.965 -77.837   4.563  1.00 47.690          H  
ATOM   1743 1HD2 LEU A 125       8.913 -80.640   5.074  1.00 47.690          H  
ATOM   1744 2HD2 LEU A 125       8.362 -79.163   5.871  1.00 47.690          H  
ATOM   1745 3HD2 LEU A 125       7.213 -80.208   5.067  1.00 47.690          H  
ATOM   1746  N   LEU A 126       4.950 -76.167   2.581  1.00 27.530          N  
ATOM   1747  CA  LEU A 126       4.266 -74.872   2.572  1.00 27.140          C  
ATOM   1748  C   LEU A 126       2.985 -74.717   1.731  1.00 27.160          C  
ATOM   1749  O   LEU A 126       2.951 -75.041   0.546  1.00 27.020          O  
ATOM   1750  CB  LEU A 126       5.349 -73.857   2.131  1.00 38.150          C  
ATOM   1751  CG  LEU A 126       4.972 -72.407   1.727  1.00 38.150          C  
ATOM   1752  CD1 LEU A 126       4.419 -71.693   2.804  1.00 38.150          C  
ATOM   1753  CD2 LEU A 126       6.226 -71.633   1.329  1.00 38.150          C  
ATOM   1754  H   LEU A 126       5.457 -76.441   1.734  1.00 33.040          H  
ATOM   1755  HA  LEU A 126       3.997 -74.655   3.603  1.00 32.570          H  
ATOM   1756 1HB  LEU A 126       6.010 -73.767   2.971  1.00 45.780          H  
ATOM   1757 2HB  LEU A 126       5.901 -74.299   1.307  1.00 45.780          H  
ATOM   1758  HG  LEU A 126       4.267 -72.437   0.912  1.00 45.780          H  
ATOM   1759 1HD1 LEU A 126       4.207 -70.713   2.446  1.00 45.780          H  
ATOM   1760 2HD1 LEU A 126       3.513 -72.154   3.157  1.00 45.780          H  
ATOM   1761 3HD1 LEU A 126       5.137 -71.656   3.578  1.00 45.780          H  
ATOM   1762 1HD2 LEU A 126       5.933 -70.626   1.051  1.00 45.780          H  
ATOM   1763 2HD2 LEU A 126       6.905 -71.571   2.166  1.00 45.780          H  
ATOM   1764 3HD2 LEU A 126       6.727 -72.104   0.505  1.00 45.780          H  
ATOM   1765  N   HIS A 127       1.940 -74.156   2.354  1.00 27.410          N  
ATOM   1766  CA  HIS A 127       0.701 -73.782   1.679  1.00 27.570          C  
ATOM   1767  C   HIS A 127       1.030 -72.744   0.599  1.00 27.530          C  
ATOM   1768  O   HIS A 127       1.860 -71.876   0.840  1.00 27.340          O  
ATOM   1769  CB  HIS A 127      -0.276 -73.173   2.689  1.00 38.530          C  
ATOM   1770  CG  HIS A 127      -1.641 -72.861   2.189  1.00 38.530          C  
ATOM   1771  ND1 HIS A 127      -1.943 -71.734   1.425  1.00 38.530          N  
ATOM   1772  CD2 HIS A 127      -2.797 -73.532   2.345  1.00 38.530          C  
ATOM   1773  CE1 HIS A 127      -3.226 -71.746   1.138  1.00 38.530          C  
ATOM   1774  NE2 HIS A 127      -3.767 -72.826   1.682  1.00 38.530          N  
ATOM   1775  H   HIS A 127       1.984 -73.996   3.368  1.00 32.890          H  
ATOM   1776  HA  HIS A 127       0.247 -74.665   1.253  1.00 33.080          H  
ATOM   1777 1HB  HIS A 127      -0.417 -73.892   3.472  1.00 46.240          H  
ATOM   1778 2HB  HIS A 127       0.159 -72.274   3.140  1.00 46.240          H  
ATOM   1779  HD1 HIS A 127      -1.283 -71.120   0.916  1.00 46.240          H  
ATOM   1780  HD2 HIS A 127      -3.049 -74.458   2.863  1.00 46.240          H  
ATOM   1781  HE1 HIS A 127      -3.663 -70.945   0.542  1.00 46.240          H  
ATOM   1782  N   PRO A 128       0.390 -72.758  -0.585  1.00 27.790          N  
ATOM   1783  CA  PRO A 128       0.631 -71.791  -1.639  1.00 28.100          C  
ATOM   1784  C   PRO A 128       0.580 -70.349  -1.167  1.00 28.100          C  
ATOM   1785  O   PRO A 128      -0.271 -69.953  -0.363  1.00 28.010          O  
ATOM   1786  CB  PRO A 128      -0.506 -72.110  -2.617  1.00 42.150          C  
ATOM   1787  CG  PRO A 128      -0.740 -73.598  -2.435  1.00 42.150          C  
ATOM   1788  CD  PRO A 128      -0.561 -73.843  -0.957  1.00 42.150          C  
ATOM   1789  HA  PRO A 128       1.580 -71.982  -2.116  1.00 33.720          H  
ATOM   1790 1HB  PRO A 128      -1.391 -71.498  -2.382  1.00 50.580          H  
ATOM   1791 2HB  PRO A 128      -0.200 -71.849  -3.645  1.00 50.580          H  
ATOM   1792 1HG  PRO A 128      -1.754 -73.864  -2.782  1.00 50.580          H  
ATOM   1793 2HG  PRO A 128      -0.034 -74.173  -3.049  1.00 50.580          H  
ATOM   1794 1HD  PRO A 128      -1.514 -73.760  -0.440  1.00 50.580          H  
ATOM   1795 2HD  PRO A 128      -0.098 -74.835  -0.846  1.00 50.580          H  
ATOM   1796  N   VAL A 129       1.550 -69.597  -1.676  1.00 28.280          N  
ATOM   1797  CA  VAL A 129       1.766 -68.192  -1.391  1.00 28.390          C  
ATOM   1798  C   VAL A 129       1.199 -67.419  -2.566  1.00 28.230          C  
ATOM   1799  O   VAL A 129       1.500 -67.743  -3.712  1.00 28.660          O  
ATOM   1800  CB  VAL A 129       3.289 -67.916  -1.219  1.00 39.700          C  
ATOM   1801  CG1 VAL A 129       3.563 -66.437  -0.946  1.00 39.700          C  
ATOM   1802  CG2 VAL A 129       3.849 -68.782  -0.068  1.00 39.700          C  
ATOM   1803  H   VAL A 129       2.188 -70.033  -2.327  1.00 33.940          H  
ATOM   1804  HA  VAL A 129       1.232 -67.915  -0.483  1.00 34.070          H  
ATOM   1805  HB  VAL A 129       3.800 -68.170  -2.156  1.00 47.640          H  
ATOM   1806 1HG1 VAL A 129       4.643 -66.285  -0.857  1.00 47.640          H  
ATOM   1807 2HG1 VAL A 129       3.188 -65.831  -1.768  1.00 47.640          H  
ATOM   1808 3HG1 VAL A 129       3.078 -66.136  -0.016  1.00 47.640          H  
ATOM   1809 1HG2 VAL A 129       4.917 -68.597   0.038  1.00 47.640          H  
ATOM   1810 2HG2 VAL A 129       3.362 -68.529   0.847  1.00 47.640          H  
ATOM   1811 3HG2 VAL A 129       3.683 -69.840  -0.277  1.00 47.640          H  
ATOM   1812  N   VAL A 130       0.288 -66.498  -2.287  1.00 27.710          N  
ATOM   1813  CA  VAL A 130      -0.350 -65.714  -3.329  1.00 27.600          C  
ATOM   1814  C   VAL A 130      -0.881 -64.407  -2.740  1.00 27.670          C  
ATOM   1815  O   VAL A 130      -1.271 -64.363  -1.572  1.00 27.620          O  
ATOM   1816  CB  VAL A 130      -1.470 -66.552  -3.998  1.00 38.680          C  
ATOM   1817  CG1 VAL A 130      -2.574 -66.852  -2.991  1.00 38.680          C  
ATOM   1818  CG2 VAL A 130      -2.037 -65.835  -5.238  1.00 38.680          C  
ATOM   1819  H   VAL A 130       0.067 -66.310  -1.319  1.00 33.250          H  
ATOM   1820  HA  VAL A 130       0.400 -65.471  -4.084  1.00 33.120          H  
ATOM   1821  HB  VAL A 130      -1.042 -67.505  -4.311  1.00 46.420          H  
ATOM   1822 1HG1 VAL A 130      -3.334 -67.471  -3.463  1.00 46.420          H  
ATOM   1823 2HG1 VAL A 130      -2.155 -67.382  -2.138  1.00 46.420          H  
ATOM   1824 3HG1 VAL A 130      -3.034 -65.921  -2.651  1.00 46.420          H  
ATOM   1825 1HG2 VAL A 130      -2.793 -66.466  -5.698  1.00 46.420          H  
ATOM   1826 2HG2 VAL A 130      -2.495 -64.892  -4.966  1.00 46.420          H  
ATOM   1827 3HG2 VAL A 130      -1.234 -65.659  -5.953  1.00 46.420          H  
ATOM   1828  N   GLY A 131      -0.901 -63.363  -3.553  1.00 27.860          N  
ATOM   1829  CA  GLY A 131      -1.434 -62.059  -3.174  1.00 28.010          C  
ATOM   1830  C   GLY A 131      -2.912 -61.936  -3.545  1.00 28.000          C  
ATOM   1831  O   GLY A 131      -3.605 -62.938  -3.716  1.00 28.020          O  
ATOM   1832  H   GLY A 131      -0.548 -63.498  -4.481  1.00 33.430          H  
ATOM   1833 1HA  GLY A 131      -1.312 -61.915  -2.101  1.00 33.610          H  
ATOM   1834 2HA  GLY A 131      -0.866 -61.274  -3.669  1.00 33.610          H  
ATOM   1835  N   GLY A 132      -3.400 -60.701  -3.669  1.00 28.050          N  
ATOM   1836  CA  GLY A 132      -4.813 -60.475  -3.955  1.00 28.130          C  
ATOM   1837  C   GLY A 132      -5.177 -58.997  -3.860  1.00 28.130          C  
ATOM   1838  O   GLY A 132      -4.296 -58.127  -3.931  1.00 28.070          O  
ATOM   1839  H   GLY A 132      -2.791 -59.907  -3.537  1.00 33.660          H  
ATOM   1840 1HA  GLY A 132      -5.047 -60.847  -4.953  1.00 33.760          H  
ATOM   1841 2HA  GLY A 132      -5.419 -61.046  -3.254  1.00 33.760          H  
ATOM   1842  N   ALA A 133      -6.482 -58.738  -3.731  1.00 28.300          N  
ATOM   1843  CA  ALA A 133      -7.070 -57.403  -3.661  1.00 28.420          C  
ATOM   1844  C   ALA A 133      -8.365 -57.466  -2.876  1.00 28.470          C  
ATOM   1845  O   ALA A 133      -9.004 -58.521  -2.824  1.00 28.410          O  
ATOM   1846  CB  ALA A 133      -7.343 -56.862  -5.054  1.00 39.740          C  
ATOM   1847  H   ALA A 133      -7.111 -59.527  -3.673  1.00 33.960          H  
ATOM   1848  HA  ALA A 133      -6.390 -56.746  -3.134  1.00 34.100          H  
ATOM   1849 1HB  ALA A 133      -7.782 -55.866  -4.976  1.00 47.690          H  
ATOM   1850 2HB  ALA A 133      -6.422 -56.811  -5.614  1.00 47.690          H  
ATOM   1851 3HB  ALA A 133      -8.040 -57.523  -5.567  1.00 47.690          H  
ATOM   1852  N   THR A 134      -8.765 -56.344  -2.285  1.00 28.660          N  
ATOM   1853  CA  THR A 134     -10.030 -56.286  -1.575  1.00 28.830          C  
ATOM   1854  C   THR A 134     -11.080 -55.616  -2.438  1.00 28.960          C  
ATOM   1855  O   THR A 134     -10.749 -54.947  -3.420  1.00 28.960          O  
ATOM   1856  CB  THR A 134      -9.868 -55.529  -0.248  1.00 40.290          C  
ATOM   1857  OG1 THR A 134      -9.473 -54.176  -0.517  1.00 40.290          O  
ATOM   1858  CG2 THR A 134      -8.797 -56.207   0.593  1.00 40.290          C  
ATOM   1859  H   THR A 134      -8.207 -55.504  -2.335  1.00 34.390          H  
ATOM   1860  HA  THR A 134     -10.365 -57.300  -1.360  1.00 34.600          H  
ATOM   1861  HB  THR A 134     -10.816 -55.526   0.290  1.00 48.350          H  
ATOM   1862  HG1 THR A 134      -9.558 -53.649   0.283  1.00 48.350          H  
ATOM   1863 1HG2 THR A 134      -8.680 -55.670   1.533  1.00 48.350          H  
ATOM   1864 2HG2 THR A 134      -9.096 -57.235   0.794  1.00 48.350          H  
ATOM   1865 3HG2 THR A 134      -7.851 -56.205   0.057  1.00 48.350          H  
ATOM   1866  N   ARG A 135     -12.347 -55.809  -2.066  1.00 29.170          N  
ATOM   1867  CA  ARG A 135     -13.480 -55.245  -2.790  1.00 29.440          C  
ATOM   1868  C   ARG A 135     -14.584 -54.897  -1.804  1.00 29.390          C  
ATOM   1869  O   ARG A 135     -14.583 -55.412  -0.687  1.00 29.460          O  
ATOM   1870  CB  ARG A 135     -14.002 -56.257  -3.805  1.00 41.110          C  
ATOM   1871  CG  ARG A 135     -12.975 -56.665  -4.870  1.00 41.110          C  
ATOM   1872  CD  ARG A 135     -13.484 -57.622  -5.855  1.00 41.110          C  
ATOM   1873  NE  ARG A 135     -12.460 -57.911  -6.859  1.00 41.110          N  
ATOM   1874  CZ  ARG A 135     -11.474 -58.835  -6.734  1.00 41.110          C  
ATOM   1875  NH1 ARG A 135     -11.371 -59.578  -5.650  1.00 41.110          N  
ATOM   1876  NH2 ARG A 135     -10.605 -58.987  -7.712  1.00 41.110          N  
ATOM   1877  H   ARG A 135     -12.528 -56.367  -1.243  1.00 35.000          H  
ATOM   1878  HA  ARG A 135     -13.161 -54.344  -3.310  1.00 35.330          H  
ATOM   1879 1HB  ARG A 135     -14.334 -57.155  -3.287  1.00 49.330          H  
ATOM   1880 2HB  ARG A 135     -14.868 -55.837  -4.318  1.00 49.330          H  
ATOM   1881 1HG  ARG A 135     -12.633 -55.772  -5.399  1.00 49.330          H  
ATOM   1882 2HG  ARG A 135     -12.128 -57.142  -4.397  1.00 49.330          H  
ATOM   1883 1HD  ARG A 135     -13.785 -58.551  -5.376  1.00 49.330          H  
ATOM   1884 2HD  ARG A 135     -14.342 -57.183  -6.362  1.00 49.330          H  
ATOM   1885  HE  ARG A 135     -12.475 -57.366  -7.711  1.00 49.330          H  
ATOM   1886 1HH1 ARG A 135     -12.025 -59.466  -4.892  1.00 49.330          H  
ATOM   1887 2HH1 ARG A 135     -10.627 -60.257  -5.570  1.00 49.330          H  
ATOM   1888 1HH2 ARG A 135     -10.678 -58.423  -8.551  1.00 49.330          H  
ATOM   1889 2HH2 ARG A 135      -9.869 -59.670  -7.634  1.00 49.330          H  
ATOM   1890  N   ALA A 136     -15.518 -54.028  -2.190  1.00 29.360          N  
ATOM   1891  CA  ALA A 136     -16.669 -53.778  -1.332  1.00 29.480          C  
ATOM   1892  C   ALA A 136     -17.438 -55.084  -1.180  1.00 29.900          C  
ATOM   1893  O   ALA A 136     -17.634 -55.800  -2.163  1.00 30.070          O  
ATOM   1894  CB  ALA A 136     -17.568 -52.697  -1.921  1.00 41.220          C  
ATOM   1895  H   ALA A 136     -15.452 -53.585  -3.098  1.00 35.230          H  
ATOM   1896  HA  ALA A 136     -16.315 -53.469  -0.349  1.00 35.380          H  
ATOM   1897 1HB  ALA A 136     -18.426 -52.529  -1.266  1.00 49.470          H  
ATOM   1898 2HB  ALA A 136     -17.007 -51.769  -2.024  1.00 49.470          H  
ATOM   1899 3HB  ALA A 136     -17.916 -53.017  -2.898  1.00 49.470          H  
ATOM   1900  N   VAL A 137     -17.958 -55.351   0.018  1.00 30.140          N  
ATOM   1901  CA  VAL A 137     -18.732 -56.575   0.243  1.00 30.650          C  
ATOM   1902  C   VAL A 137     -20.188 -56.280   0.573  1.00 31.310          C  
ATOM   1903  O   VAL A 137     -20.931 -57.160   1.007  1.00 31.680          O  
ATOM   1904  CB  VAL A 137     -18.103 -57.414   1.373  1.00 42.710          C  
ATOM   1905  CG1 VAL A 137     -16.693 -57.834   0.961  1.00 42.710          C  
ATOM   1906  CG2 VAL A 137     -18.083 -56.618   2.685  1.00 42.710          C  
ATOM   1907  H   VAL A 137     -17.769 -54.718   0.783  1.00 36.170          H  
ATOM   1908  HA  VAL A 137     -18.706 -57.170  -0.670  1.00 36.780          H  
ATOM   1909  HB  VAL A 137     -18.691 -58.322   1.509  1.00 51.250          H  
ATOM   1910 1HG1 VAL A 137     -16.251 -58.448   1.743  1.00 51.250          H  
ATOM   1911 2HG1 VAL A 137     -16.742 -58.403   0.034  1.00 51.250          H  
ATOM   1912 3HG1 VAL A 137     -16.073 -56.950   0.806  1.00 51.250          H  
ATOM   1913 1HG2 VAL A 137     -17.646 -57.232   3.471  1.00 51.250          H  
ATOM   1914 2HG2 VAL A 137     -17.490 -55.717   2.565  1.00 51.250          H  
ATOM   1915 3HG2 VAL A 137     -19.102 -56.347   2.971  1.00 51.250          H  
ATOM   1916  N   ASP A 138     -20.560 -55.023   0.411  1.00 31.550          N  
ATOM   1917  CA  ASP A 138     -21.909 -54.537   0.665  1.00 32.260          C  
ATOM   1918  C   ASP A 138     -22.151 -53.308  -0.186  1.00 32.420          C  
ATOM   1919  O   ASP A 138     -21.551 -52.253   0.052  1.00 32.240          O  
ATOM   1920  CB  ASP A 138     -22.167 -54.235   2.148  1.00 44.880          C  
ATOM   1921  CG  ASP A 138     -23.669 -53.839   2.439  1.00 44.880          C  
ATOM   1922  OD1 ASP A 138     -24.381 -53.460   1.499  1.00 44.880          O  
ATOM   1923  OD2 ASP A 138     -24.083 -53.932   3.579  1.00 44.880          O  
ATOM   1924  H   ASP A 138     -19.864 -54.389   0.049  1.00 37.860          H  
ATOM   1925  HA  ASP A 138     -22.619 -55.306   0.357  1.00 38.710          H  
ATOM   1926 1HB  ASP A 138     -21.916 -55.117   2.745  1.00 53.860          H  
ATOM   1927 2HB  ASP A 138     -21.518 -53.421   2.474  1.00 53.860          H  
ATOM   1928  N   ALA A 139     -22.999 -53.468  -1.203  1.00 32.830          N  
ATOM   1929  CA  ALA A 139     -23.286 -52.433  -2.190  1.00 33.100          C  
ATOM   1930  C   ALA A 139     -23.843 -51.171  -1.539  1.00 33.090          C  
ATOM   1931  O   ALA A 139     -23.763 -50.084  -2.111  1.00 33.430          O  
ATOM   1932  CB  ALA A 139     -24.262 -52.942  -3.230  1.00 46.230          C  
ATOM   1933  H   ALA A 139     -23.460 -54.365  -1.288  1.00 39.400          H  
ATOM   1934  HA  ALA A 139     -22.356 -52.184  -2.687  1.00 39.720          H  
ATOM   1935 1HB  ALA A 139     -24.434 -52.165  -3.972  1.00 55.480          H  
ATOM   1936 2HB  ALA A 139     -23.847 -53.824  -3.715  1.00 55.480          H  
ATOM   1937 3HB  ALA A 139     -25.203 -53.199  -2.746  1.00 55.480          H  
ATOM   1938  N   GLY A 140     -24.445 -51.303  -0.358  1.00 32.790          N  
ATOM   1939  CA  GLY A 140     -25.049 -50.165   0.315  1.00 32.860          C  
ATOM   1940  C   GLY A 140     -24.065 -49.025   0.565  1.00 33.010          C  
ATOM   1941  O   GLY A 140     -24.456 -47.856   0.537  1.00 33.100          O  
ATOM   1942  H   GLY A 140     -24.458 -52.217   0.120  1.00 39.350          H  
ATOM   1943 1HA  GLY A 140     -25.887 -49.802  -0.277  1.00 39.430          H  
ATOM   1944 2HA  GLY A 140     -25.453 -50.504   1.268  1.00 39.430          H  
ATOM   1945  N   ASP A 141     -22.790 -49.355   0.812  1.00 33.090          N  
ATOM   1946  CA  ASP A 141     -21.766 -48.350   1.075  1.00 33.320          C  
ATOM   1947  C   ASP A 141     -20.776 -48.266  -0.078  1.00 33.200          C  
ATOM   1948  O   ASP A 141     -19.656 -47.771   0.085  1.00 33.290          O  
ATOM   1949  CB  ASP A 141     -21.007 -48.666   2.369  1.00 46.560          C  
ATOM   1950  CG  ASP A 141     -21.861 -48.581   3.641  1.00 46.560          C  
ATOM   1951  OD1 ASP A 141     -22.656 -47.680   3.764  1.00 46.560          O  
ATOM   1952  OD2 ASP A 141     -21.690 -49.426   4.490  1.00 46.560          O  
ATOM   1953  H   ASP A 141     -22.498 -50.340   0.802  1.00 39.710          H  
ATOM   1954  HA  ASP A 141     -22.248 -47.378   1.181  1.00 39.980          H  
ATOM   1955 1HB  ASP A 141     -20.591 -49.672   2.297  1.00 55.870          H  
ATOM   1956 2HB  ASP A 141     -20.170 -47.978   2.472  1.00 55.870          H  
ATOM   1957  N   ARG A 142     -21.149 -48.789  -1.237  1.00 33.060          N  
ATOM   1958  CA  ARG A 142     -20.233 -48.807  -2.355  1.00 32.940          C  
ATOM   1959  C   ARG A 142     -20.297 -47.528  -3.172  1.00 33.050          C  
ATOM   1960  O   ARG A 142     -21.236 -47.305  -3.934  1.00 33.090          O  
ATOM   1961  CB  ARG A 142     -20.540 -50.016  -3.220  1.00 46.160          C  
ATOM   1962  CG  ARG A 142     -19.631 -50.261  -4.380  1.00 46.160          C  
ATOM   1963  CD  ARG A 142     -19.895 -51.578  -5.015  1.00 46.160          C  
ATOM   1964  NE  ARG A 142     -21.221 -51.648  -5.615  1.00 46.160          N  
ATOM   1965  CZ  ARG A 142     -21.747 -52.747  -6.203  1.00 46.160          C  
ATOM   1966  NH1 ARG A 142     -21.048 -53.868  -6.278  1.00 46.160          N  
ATOM   1967  NH2 ARG A 142     -22.971 -52.696  -6.709  1.00 46.160          N  
ATOM   1968  H   ARG A 142     -22.093 -49.169  -1.363  1.00 39.670          H  
ATOM   1969  HA  ARG A 142     -19.222 -48.917  -1.964  1.00 39.530          H  
ATOM   1970 1HB  ARG A 142     -20.490 -50.900  -2.590  1.00 55.400          H  
ATOM   1971 2HB  ARG A 142     -21.556 -49.935  -3.598  1.00 55.400          H  
ATOM   1972 1HG  ARG A 142     -19.753 -49.480  -5.132  1.00 55.400          H  
ATOM   1973 2HG  ARG A 142     -18.607 -50.269  -4.020  1.00 55.400          H  
ATOM   1974 1HD  ARG A 142     -19.150 -51.746  -5.798  1.00 55.400          H  
ATOM   1975 2HD  ARG A 142     -19.819 -52.359  -4.264  1.00 55.400          H  
ATOM   1976  HE  ARG A 142     -21.793 -50.810  -5.578  1.00 55.400          H  
ATOM   1977 1HH1 ARG A 142     -20.108 -53.923  -5.904  1.00 55.400          H  
ATOM   1978 2HH1 ARG A 142     -21.446 -54.689  -6.726  1.00 55.400          H  
ATOM   1979 1HH2 ARG A 142     -23.506 -51.839  -6.658  1.00 55.400          H  
ATOM   1980 2HH2 ARG A 142     -23.368 -53.512  -7.154  1.00 55.400          H  
ATOM   1981  N   THR A 143     -19.251 -46.710  -3.048  1.00 33.150          N  
ATOM   1982  CA  THR A 143     -19.168 -45.415  -3.718  1.00 33.380          C  
ATOM   1983  C   THR A 143     -18.156 -45.506  -4.853  1.00 33.630          C  
ATOM   1984  O   THR A 143     -17.823 -44.519  -5.511  1.00 33.850          O  
ATOM   1985  CB  THR A 143     -18.749 -44.318  -2.730  1.00 46.640          C  
ATOM   1986  OG1 THR A 143     -17.441 -44.611  -2.217  1.00 46.640          O  
ATOM   1987  CG2 THR A 143     -19.742 -44.298  -1.566  1.00 46.640          C  
ATOM   1988  H   THR A 143     -18.503 -46.954  -2.405  1.00 39.780          H  
ATOM   1989  HA  THR A 143     -20.142 -45.166  -4.141  1.00 40.060          H  
ATOM   1990  HB  THR A 143     -18.741 -43.348  -3.226  1.00 55.970          H  
ATOM   1991  HG1 THR A 143     -16.780 -44.354  -2.875  1.00 55.970          H  
ATOM   1992 1HG2 THR A 143     -19.450 -43.527  -0.856  1.00 55.970          H  
ATOM   1993 2HG2 THR A 143     -20.739 -44.085  -1.947  1.00 55.970          H  
ATOM   1994 3HG2 THR A 143     -19.747 -45.264  -1.064  1.00 55.970          H  
ATOM   1995  N   SER A 144     -17.644 -46.714  -5.026  1.00 33.650          N  
ATOM   1996  CA  SER A 144     -16.648 -47.083  -6.017  1.00 33.940          C  
ATOM   1997  C   SER A 144     -16.696 -48.560  -6.308  1.00 34.040          C  
ATOM   1998  O   SER A 144     -16.787 -49.386  -5.397  1.00 34.100          O  
ATOM   1999  CB  SER A 144     -15.246 -46.748  -5.569  1.00 47.400          C  
ATOM   2000  OG  SER A 144     -14.301 -47.210  -6.523  1.00 47.400          O  
ATOM   2001  H   SER A 144     -18.005 -47.433  -4.421  1.00 40.380          H  
ATOM   2002  HA  SER A 144     -16.860 -46.543  -6.940  1.00 40.730          H  
ATOM   2003 1HB  SER A 144     -15.150 -45.668  -5.448  1.00 56.880          H  
ATOM   2004 2HB  SER A 144     -15.050 -47.208  -4.602  1.00 56.880          H  
ATOM   2005  HG  SER A 144     -13.446 -46.880  -6.216  1.00 56.880          H  
ATOM   2006  N   THR A 145     -16.522 -48.899  -7.578  1.00 34.120          N  
ATOM   2007  CA  THR A 145     -16.469 -50.277  -8.043  1.00 34.250          C  
ATOM   2008  C   THR A 145     -15.493 -51.116  -7.223  1.00 34.140          C  
ATOM   2009  O   THR A 145     -15.740 -52.304  -6.996  1.00 33.950          O  
ATOM   2010  CB  THR A 145     -16.055 -50.348  -9.531  1.00 47.900          C  
ATOM   2011  OG1 THR A 145     -17.001 -49.615 -10.332  1.00 47.900          O  
ATOM   2012  CG2 THR A 145     -16.048 -51.816  -9.983  1.00 47.900          C  
ATOM   2013  H   THR A 145     -16.450 -48.165  -8.273  1.00 40.940          H  
ATOM   2014  HA  THR A 145     -17.461 -50.713  -7.940  1.00 41.100          H  
ATOM   2015  HB  THR A 145     -15.063 -49.919  -9.663  1.00 57.480          H  
ATOM   2016  HG1 THR A 145     -16.665 -49.538 -11.266  1.00 57.480          H  
ATOM   2017 1HG2 THR A 145     -15.761 -51.873 -11.029  1.00 57.480          H  
ATOM   2018 2HG2 THR A 145     -15.357 -52.379  -9.397  1.00 57.480          H  
ATOM   2019 3HG2 THR A 145     -17.039 -52.235  -9.851  1.00 57.480          H  
ATOM   2020  N   ALA A 146     -14.358 -50.509  -6.837  1.00 34.360          N  
ATOM   2021  CA  ALA A 146     -13.270 -51.179  -6.128  1.00 34.380          C  
ATOM   2022  C   ALA A 146     -12.670 -52.294  -6.973  1.00 34.000          C  
ATOM   2023  O   ALA A 146     -12.333 -53.366  -6.480  1.00 34.160          O  
ATOM   2024  CB  ALA A 146     -13.747 -51.733  -4.788  1.00 48.120          C  
ATOM   2025  H   ALA A 146     -14.258 -49.512  -7.030  1.00 41.230          H  
ATOM   2026  HA  ALA A 146     -12.492 -50.438  -5.941  1.00 41.260          H  
ATOM   2027 1HB  ALA A 146     -12.903 -52.185  -4.273  1.00 57.750          H  
ATOM   2028 2HB  ALA A 146     -14.148 -50.917  -4.187  1.00 57.750          H  
ATOM   2029 3HB  ALA A 146     -14.514 -52.480  -4.936  1.00 57.750          H  
ATOM   2030  N   ARG A 147     -12.518 -52.010  -8.257  1.00 33.540          N  
ATOM   2031  CA  ARG A 147     -11.915 -52.912  -9.216  1.00 33.210          C  
ATOM   2032  C   ARG A 147     -10.917 -52.146 -10.043  1.00 32.740          C  
ATOM   2033  O   ARG A 147     -11.235 -51.098 -10.609  1.00 32.710          O  
ATOM   2034  CB  ARG A 147     -12.953 -53.508 -10.147  1.00 46.630          C  
ATOM   2035  CG  ARG A 147     -12.434 -54.457 -11.211  1.00 46.630          C  
ATOM   2036  CD  ARG A 147     -13.536 -54.941 -12.076  1.00 46.630          C  
ATOM   2037  NE  ARG A 147     -13.022 -55.687 -13.209  1.00 46.630          N  
ATOM   2038  CZ  ARG A 147     -13.712 -56.067 -14.290  1.00 46.630          C  
ATOM   2039  NH1 ARG A 147     -14.976 -55.822 -14.473  1.00 46.630          N  
ATOM   2040  NH2 ARG A 147     -13.091 -56.731 -15.197  1.00 46.630          N  
ATOM   2041  H   ARG A 147     -12.825 -51.106  -8.575  1.00 40.250          H  
ATOM   2042  HA  ARG A 147     -11.399 -53.712  -8.684  1.00 39.850          H  
ATOM   2043 1HB  ARG A 147     -13.701 -54.041  -9.561  1.00 55.950          H  
ATOM   2044 2HB  ARG A 147     -13.443 -52.705 -10.673  1.00 55.950          H  
ATOM   2045 1HG  ARG A 147     -11.712 -53.950 -11.854  1.00 55.950          H  
ATOM   2046 2HG  ARG A 147     -11.959 -55.320 -10.743  1.00 55.950          H  
ATOM   2047 1HD  ARG A 147     -14.187 -55.597 -11.500  1.00 55.950          H  
ATOM   2048 2HD  ARG A 147     -14.110 -54.096 -12.448  1.00 55.950          H  
ATOM   2049  HE  ARG A 147     -12.034 -56.001 -13.195  1.00 55.950          H  
ATOM   2050 1HH1 ARG A 147     -15.510 -55.317 -13.791  1.00 55.950          H  
ATOM   2051 2HH1 ARG A 147     -15.398 -56.206 -15.334  1.00 55.950          H  
ATOM   2052 1HH2 ARG A 147     -12.095 -56.960 -15.047  1.00 55.950          H  
ATOM   2053 2HH2 ARG A 147     -13.617 -57.064 -16.017  1.00 55.950          H  
ATOM   2054  N   ILE A 148      -9.718 -52.680 -10.137  1.00 32.430          N  
ATOM   2055  CA  ILE A 148      -8.692 -52.045 -10.927  1.00 32.050          C  
ATOM   2056  C   ILE A 148      -8.562 -52.835 -12.204  1.00 31.830          C  
ATOM   2057  O   ILE A 148      -8.215 -54.014 -12.167  1.00 32.110          O  
ATOM   2058  CB  ILE A 148      -7.353 -52.039 -10.183  1.00 45.020          C  
ATOM   2059  CG1 ILE A 148      -7.497 -51.298  -8.839  1.00 45.020          C  
ATOM   2060  CG2 ILE A 148      -6.318 -51.352 -11.054  1.00 45.020          C  
ATOM   2061  CD1 ILE A 148      -6.315 -51.478  -7.902  1.00 45.020          C  
ATOM   2062  H   ILE A 148      -9.516 -53.543  -9.651  1.00 38.920          H  
ATOM   2063  HA  ILE A 148      -8.986 -51.024 -11.167  1.00 38.460          H  
ATOM   2064  HB  ILE A 148      -7.038 -53.059  -9.976  1.00 54.030          H  
ATOM   2065 1HG1 ILE A 148      -7.624 -50.235  -9.040  1.00 54.030          H  
ATOM   2066 2HG1 ILE A 148      -8.386 -51.659  -8.327  1.00 54.030          H  
ATOM   2067 1HG2 ILE A 148      -5.376 -51.334 -10.554  1.00 54.030          H  
ATOM   2068 2HG2 ILE A 148      -6.208 -51.881 -11.999  1.00 54.030          H  
ATOM   2069 3HG2 ILE A 148      -6.627 -50.324 -11.255  1.00 54.030          H  
ATOM   2070 1HD1 ILE A 148      -6.503 -50.927  -6.982  1.00 54.030          H  
ATOM   2071 2HD1 ILE A 148      -6.202 -52.526  -7.675  1.00 54.030          H  
ATOM   2072 3HD1 ILE A 148      -5.400 -51.106  -8.353  1.00 54.030          H  
ATOM   2073  N   MET A 149      -8.836 -52.194 -13.323  1.00 31.380          N  
ATOM   2074  CA  MET A 149      -8.796 -52.885 -14.591  1.00 31.200          C  
ATOM   2075  C   MET A 149      -7.380 -52.953 -15.117  1.00 30.900          C  
ATOM   2076  O   MET A 149      -6.607 -52.004 -14.981  1.00 30.800          O  
ATOM   2077  CB  MET A 149      -9.713 -52.185 -15.569  1.00 43.750          C  
ATOM   2078  CG  MET A 149      -9.871 -52.852 -16.937  1.00 43.750          C  
ATOM   2079  SD  MET A 149     -10.618 -54.453 -16.881  1.00 43.750          S  
ATOM   2080  CE  MET A 149     -10.395 -54.878 -18.591  1.00 43.750          C  
ATOM   2081  H   MET A 149      -9.102 -51.219 -13.283  1.00 37.660          H  
ATOM   2082  HA  MET A 149      -9.146 -53.908 -14.441  1.00 37.440          H  
ATOM   2083 1HB  MET A 149     -10.677 -52.088 -15.113  1.00 52.500          H  
ATOM   2084 2HB  MET A 149      -9.339 -51.179 -15.735  1.00 52.500          H  
ATOM   2085 1HG  MET A 149     -10.520 -52.241 -17.540  1.00 52.500          H  
ATOM   2086 2HG  MET A 149      -8.912 -52.927 -17.449  1.00 52.500          H  
ATOM   2087 1HE  MET A 149     -10.802 -55.875 -18.772  1.00 52.500          H  
ATOM   2088 2HE  MET A 149     -10.909 -54.156 -19.213  1.00 52.500          H  
ATOM   2089 3HE  MET A 149      -9.331 -54.874 -18.833  1.00 52.500          H  
ATOM   2090  N   ARG A 150      -7.065 -54.089 -15.723  1.00 30.810          N  
ATOM   2091  CA  ARG A 150      -5.793 -54.374 -16.364  1.00 30.590          C  
ATOM   2092  C   ARG A 150      -6.137 -55.027 -17.694  1.00 30.510          C  
ATOM   2093  O   ARG A 150      -7.132 -55.751 -17.764  1.00 30.660          O  
ATOM   2094  CB  ARG A 150      -5.010 -55.343 -15.503  1.00 42.910          C  
ATOM   2095  CG  ARG A 150      -4.687 -54.828 -14.100  1.00 42.910          C  
ATOM   2096  CD  ARG A 150      -4.186 -55.898 -13.224  1.00 42.910          C  
ATOM   2097  NE  ARG A 150      -5.243 -56.903 -12.965  1.00 42.910          N  
ATOM   2098  CZ  ARG A 150      -5.104 -57.998 -12.191  1.00 42.910          C  
ATOM   2099  NH1 ARG A 150      -3.958 -58.222 -11.576  1.00 42.910          N  
ATOM   2100  NH2 ARG A 150      -6.126 -58.843 -12.052  1.00 42.910          N  
ATOM   2101  H   ARG A 150      -7.772 -54.813 -15.746  1.00 36.970          H  
ATOM   2102  HA  ARG A 150      -5.231 -53.454 -16.527  1.00 36.710          H  
ATOM   2103 1HB  ARG A 150      -5.566 -56.272 -15.411  1.00 51.500          H  
ATOM   2104 2HB  ARG A 150      -4.065 -55.574 -15.995  1.00 51.500          H  
ATOM   2105 1HG  ARG A 150      -3.943 -54.047 -14.163  1.00 51.500          H  
ATOM   2106 2HG  ARG A 150      -5.582 -54.436 -13.626  1.00 51.500          H  
ATOM   2107 1HD  ARG A 150      -3.342 -56.395 -13.702  1.00 51.500          H  
ATOM   2108 2HD  ARG A 150      -3.870 -55.469 -12.272  1.00 51.500          H  
ATOM   2109  HE  ARG A 150      -6.148 -56.765 -13.414  1.00 51.500          H  
ATOM   2110 1HH1 ARG A 150      -3.194 -57.566 -11.692  1.00 51.500          H  
ATOM   2111 2HH1 ARG A 150      -3.841 -59.035 -10.991  1.00 51.500          H  
ATOM   2112 1HH2 ARG A 150      -7.031 -58.665 -12.547  1.00 51.500          H  
ATOM   2113 2HH2 ARG A 150      -6.031 -59.664 -11.477  1.00 51.500          H  
ATOM   2114  N   LEU A 151      -5.331 -54.856 -18.737  1.00 30.340          N  
ATOM   2115  CA  LEU A 151      -5.726 -55.540 -19.974  1.00 30.350          C  
ATOM   2116  C   LEU A 151      -4.551 -56.067 -20.785  1.00 30.570          C  
ATOM   2117  O   LEU A 151      -3.904 -55.316 -21.526  1.00 31.030          O  
ATOM   2118  CB  LEU A 151      -6.514 -54.551 -20.844  1.00 42.490          C  
ATOM   2119  CG  LEU A 151      -7.130 -55.014 -22.141  1.00 42.490          C  
ATOM   2120  CD1 LEU A 151      -8.253 -55.986 -21.851  1.00 42.490          C  
ATOM   2121  CD2 LEU A 151      -7.598 -53.785 -22.901  1.00 42.490          C  
ATOM   2122  H   LEU A 151      -4.494 -54.263 -18.660  1.00 36.410          H  
ATOM   2123  HA  LEU A 151      -6.351 -56.388 -19.710  1.00 36.420          H  
ATOM   2124 1HB  LEU A 151      -7.308 -54.120 -20.235  1.00 50.980          H  
ATOM   2125 2HB  LEU A 151      -5.871 -53.788 -21.118  1.00 50.980          H  
ATOM   2126  HG  LEU A 151      -6.386 -55.539 -22.746  1.00 50.980          H  
ATOM   2127 1HD1 LEU A 151      -8.696 -56.303 -22.782  1.00 50.980          H  
ATOM   2128 2HD1 LEU A 151      -7.880 -56.851 -21.317  1.00 50.980          H  
ATOM   2129 3HD1 LEU A 151      -9.008 -55.491 -21.248  1.00 50.980          H  
ATOM   2130 1HD2 LEU A 151      -8.041 -54.087 -23.850  1.00 50.980          H  
ATOM   2131 2HD2 LEU A 151      -8.330 -53.250 -22.315  1.00 50.980          H  
ATOM   2132 3HD2 LEU A 151      -6.754 -53.136 -23.091  1.00 50.980          H  
ATOM   2133  N   ASP A 152      -4.328 -57.382 -20.688  1.00 30.320          N  
ATOM   2134  CA  ASP A 152      -3.236 -58.083 -21.365  1.00 30.560          C  
ATOM   2135  C   ASP A 152      -3.707 -58.546 -22.749  1.00 30.880          C  
ATOM   2136  O   ASP A 152      -4.505 -59.490 -22.802  1.00 31.090          O  
ATOM   2137  CB  ASP A 152      -2.731 -59.283 -20.552  1.00 42.690          C  
ATOM   2138  CG  ASP A 152      -1.507 -59.995 -21.205  1.00 42.690          C  
ATOM   2139  OD1 ASP A 152      -1.342 -59.903 -22.427  1.00 42.690          O  
ATOM   2140  OD2 ASP A 152      -0.756 -60.614 -20.482  1.00 42.690          O  
ATOM   2141  H   ASP A 152      -4.930 -57.914 -20.070  1.00 36.380          H  
ATOM   2142  HA  ASP A 152      -2.414 -57.384 -21.436  1.00 36.670          H  
ATOM   2143 1HB  ASP A 152      -2.448 -58.955 -19.550  1.00 51.230          H  
ATOM   2144 2HB  ASP A 152      -3.537 -60.013 -20.438  1.00 51.230          H  
ATOM   2145  N   PRO A 153      -3.199 -57.968 -23.862  1.00 31.050          N  
ATOM   2146  CA  PRO A 153      -3.635 -58.146 -25.241  1.00 31.400          C  
ATOM   2147  C   PRO A 153      -3.575 -59.585 -25.723  1.00 31.390          C  
ATOM   2148  O   PRO A 153      -4.177 -59.917 -26.737  1.00 31.580          O  
ATOM   2149  CB  PRO A 153      -2.668 -57.265 -26.038  1.00 47.100          C  
ATOM   2150  CG  PRO A 153      -1.448 -57.148 -25.182  1.00 47.100          C  
ATOM   2151  CD  PRO A 153      -1.965 -57.139 -23.762  1.00 47.100          C  
ATOM   2152  HA  PRO A 153      -4.663 -57.754 -25.332  1.00 37.680          H  
ATOM   2153 1HB  PRO A 153      -2.455 -57.730 -27.009  1.00 56.520          H  
ATOM   2154 2HB  PRO A 153      -3.127 -56.297 -26.247  1.00 56.520          H  
ATOM   2155 1HG  PRO A 153      -0.755 -57.980 -25.380  1.00 56.520          H  
ATOM   2156 2HG  PRO A 153      -0.909 -56.215 -25.436  1.00 56.520          H  
ATOM   2157 1HD  PRO A 153      -1.189 -57.618 -23.150  1.00 56.520          H  
ATOM   2158 2HD  PRO A 153      -2.199 -56.110 -23.428  1.00 56.520          H  
ATOM   2159  N   VAL A 154      -2.846 -60.450 -25.023  1.00 31.260          N  
ATOM   2160  CA  VAL A 154      -2.785 -61.835 -25.467  1.00 31.470          C  
ATOM   2161  C   VAL A 154      -4.170 -62.513 -25.582  1.00 31.430          C  
ATOM   2162  O   VAL A 154      -4.336 -63.417 -26.400  1.00 31.520          O  
ATOM   2163  CB  VAL A 154      -1.896 -62.658 -24.501  1.00 43.970          C  
ATOM   2164  CG1 VAL A 154      -2.586 -62.864 -23.135  1.00 43.970          C  
ATOM   2165  CG2 VAL A 154      -1.543 -64.008 -25.131  1.00 43.970          C  
ATOM   2166  H   VAL A 154      -2.338 -60.161 -24.168  1.00 37.510          H  
ATOM   2167  HA  VAL A 154      -2.318 -61.845 -26.450  1.00 37.760          H  
ATOM   2168  HB  VAL A 154      -0.988 -62.081 -24.310  1.00 52.770          H  
ATOM   2169 1HG1 VAL A 154      -1.911 -63.398 -22.471  1.00 52.770          H  
ATOM   2170 2HG1 VAL A 154      -2.826 -61.906 -22.701  1.00 52.770          H  
ATOM   2171 3HG1 VAL A 154      -3.486 -63.444 -23.241  1.00 52.770          H  
ATOM   2172 1HG2 VAL A 154      -0.893 -64.559 -24.455  1.00 52.770          H  
ATOM   2173 2HG2 VAL A 154      -2.446 -64.591 -25.309  1.00 52.770          H  
ATOM   2174 3HG2 VAL A 154      -1.029 -63.844 -26.076  1.00 52.770          H  
ATOM   2175  N   ALA A 155      -5.148 -62.132 -24.736  1.00 31.390          N  
ATOM   2176  CA  ALA A 155      -6.458 -62.812 -24.775  1.00 31.490          C  
ATOM   2177  C   ALA A 155      -7.735 -62.029 -25.225  1.00 31.140          C  
ATOM   2178  O   ALA A 155      -8.608 -62.651 -25.826  1.00 31.040          O  
ATOM   2179  CB  ALA A 155      -6.737 -63.406 -23.397  1.00 44.050          C  
ATOM   2180  H   ALA A 155      -4.958 -61.379 -24.065  1.00 37.670          H  
ATOM   2181  HA  ALA A 155      -6.350 -63.640 -25.470  1.00 37.790          H  
ATOM   2182 1HB  ALA A 155      -7.647 -63.999 -23.441  1.00 52.860          H  
ATOM   2183 2HB  ALA A 155      -5.903 -64.042 -23.110  1.00 52.860          H  
ATOM   2184 3HB  ALA A 155      -6.855 -62.624 -22.658  1.00 52.860          H  
ATOM   2185  N   PRO A 156      -7.932 -60.728 -24.916  1.00 31.030          N  
ATOM   2186  CA  PRO A 156      -9.151 -59.963 -25.159  1.00 30.780          C  
ATOM   2187  C   PRO A 156      -9.687 -59.936 -26.581  1.00 31.010          C  
ATOM   2188  O   PRO A 156      -8.946 -59.780 -27.555  1.00 31.120          O  
ATOM   2189  CB  PRO A 156      -8.725 -58.554 -24.756  1.00 46.170          C  
ATOM   2190  CG  PRO A 156      -7.659 -58.778 -23.753  1.00 46.170          C  
ATOM   2191  CD  PRO A 156      -6.927 -59.976 -24.237  1.00 46.170          C  
ATOM   2192  HA  PRO A 156      -9.933 -60.330 -24.475  1.00 36.940          H  
ATOM   2193 1HB  PRO A 156      -8.365 -58.003 -25.638  1.00 55.400          H  
ATOM   2194 2HB  PRO A 156      -9.591 -57.997 -24.365  1.00 55.400          H  
ATOM   2195 1HG  PRO A 156      -6.989 -57.906 -23.690  1.00 55.400          H  
ATOM   2196 2HG  PRO A 156      -8.087 -58.928 -22.756  1.00 55.400          H  
ATOM   2197 1HD  PRO A 156      -6.150 -59.680 -24.922  1.00 55.400          H  
ATOM   2198 2HD  PRO A 156      -6.573 -60.491 -23.356  1.00 55.400          H  
ATOM   2199  N   SER A 157     -11.005 -60.035 -26.664  1.00 31.150          N  
ATOM   2200  CA  SER A 157     -11.766 -59.988 -27.897  1.00 31.480          C  
ATOM   2201  C   SER A 157     -11.993 -58.548 -28.348  1.00 31.100          C  
ATOM   2202  O   SER A 157     -11.771 -57.600 -27.591  1.00 31.060          O  
ATOM   2203  CB  SER A 157     -13.078 -60.720 -27.693  1.00 43.940          C  
ATOM   2204  OG  SER A 157     -13.878 -60.064 -26.749  1.00 43.940          O  
ATOM   2205  H   SER A 157     -11.537 -60.156 -25.815  1.00 37.380          H  
ATOM   2206  HA  SER A 157     -11.195 -60.502 -28.671  1.00 37.780          H  
ATOM   2207 1HB  SER A 157     -13.610 -60.784 -28.640  1.00 52.730          H  
ATOM   2208 2HB  SER A 157     -12.874 -61.737 -27.359  1.00 52.730          H  
ATOM   2209  HG  SER A 157     -14.655 -60.621 -26.625  1.00 52.730          H  
ATOM   2210  N   TRP A 158     -12.447 -58.379 -29.585  1.00 30.910          N  
ATOM   2211  CA  TRP A 158     -12.757 -57.058 -30.111  1.00 30.620          C  
ATOM   2212  C   TRP A 158     -13.871 -56.454 -29.227  1.00 30.130          C  
ATOM   2213  O   TRP A 158     -14.848 -57.160 -28.961  1.00 29.920          O  
ATOM   2214  CB  TRP A 158     -13.192 -57.179 -31.577  1.00 42.980          C  
ATOM   2215  CG  TRP A 158     -13.409 -55.879 -32.248  1.00 42.980          C  
ATOM   2216  CD1 TRP A 158     -14.588 -55.302 -32.562  1.00 42.980          C  
ATOM   2217  CD2 TRP A 158     -12.387 -54.966 -32.684  1.00 42.980          C  
ATOM   2218  NE1 TRP A 158     -14.377 -54.088 -33.161  1.00 42.980          N  
ATOM   2219  CE2 TRP A 158     -13.033 -53.866 -33.240  1.00 42.980          C  
ATOM   2220  CE3 TRP A 158     -10.995 -54.990 -32.635  1.00 42.980          C  
ATOM   2221  CZ2 TRP A 158     -12.336 -52.794 -33.753  1.00 42.980          C  
ATOM   2222  CZ3 TRP A 158     -10.300 -53.917 -33.141  1.00 42.980          C  
ATOM   2223  CH2 TRP A 158     -10.952 -52.853 -33.683  1.00 42.980          C  
ATOM   2224  H   TRP A 158     -12.590 -59.193 -30.166  1.00 37.090          H  
ATOM   2225  HA  TRP A 158     -11.852 -56.468 -30.076  1.00 36.740          H  
ATOM   2226 1HB  TRP A 158     -12.439 -57.731 -32.139  1.00 51.580          H  
ATOM   2227 2HB  TRP A 158     -14.122 -57.746 -31.631  1.00 51.580          H  
ATOM   2228  HD1 TRP A 158     -15.550 -55.740 -32.366  1.00 51.580          H  
ATOM   2229  HE1 TRP A 158     -15.096 -53.460 -33.491  1.00 51.580          H  
ATOM   2230  HE3 TRP A 158     -10.466 -55.836 -32.202  1.00 51.580          H  
ATOM   2231  HZ2 TRP A 158     -12.831 -51.929 -34.192  1.00 51.580          H  
ATOM   2232  HZ3 TRP A 158      -9.213 -53.940 -33.099  1.00 51.580          H  
ATOM   2233  HH2 TRP A 158     -10.362 -52.042 -34.065  1.00 51.580          H  
ATOM   2234  N   PRO A 159     -13.797 -55.159 -28.814  1.00 29.970          N  
ATOM   2235  CA  PRO A 159     -14.747 -54.467 -27.948  1.00 29.580          C  
ATOM   2236  C   PRO A 159     -16.229 -54.643 -28.267  1.00 29.210          C  
ATOM   2237  O   PRO A 159     -17.041 -54.641 -27.343  1.00 29.090          O  
ATOM   2238  CB  PRO A 159     -14.327 -53.001 -28.112  1.00 44.370          C  
ATOM   2239  CG  PRO A 159     -12.848 -53.062 -28.364  1.00 44.370          C  
ATOM   2240  CD  PRO A 159     -12.640 -54.291 -29.204  1.00 44.370          C  
ATOM   2241  HA  PRO A 159     -14.553 -54.790 -26.912  1.00 35.500          H  
ATOM   2242 1HB  PRO A 159     -14.884 -52.536 -28.941  1.00 53.240          H  
ATOM   2243 2HB  PRO A 159     -14.581 -52.438 -27.204  1.00 53.240          H  
ATOM   2244 1HG  PRO A 159     -12.511 -52.142 -28.874  1.00 53.240          H  
ATOM   2245 2HG  PRO A 159     -12.305 -53.112 -27.406  1.00 53.240          H  
ATOM   2246 1HD  PRO A 159     -12.672 -54.007 -30.239  1.00 53.240          H  
ATOM   2247 2HD  PRO A 159     -11.678 -54.730 -28.902  1.00 53.240          H  
ATOM   2248  N   SER A 160     -16.628 -54.818 -29.527  1.00 29.090          N  
ATOM   2249  CA  SER A 160     -18.061 -54.985 -29.794  1.00 28.820          C  
ATOM   2250  C   SER A 160     -18.657 -56.238 -29.117  1.00 28.900          C  
ATOM   2251  O   SER A 160     -19.877 -56.343 -28.974  1.00 28.760          O  
ATOM   2252  CB  SER A 160     -18.328 -55.073 -31.280  1.00 40.460          C  
ATOM   2253  OG  SER A 160     -17.812 -56.259 -31.811  1.00 40.460          O  
ATOM   2254  H   SER A 160     -15.992 -54.821 -30.312  1.00 34.910          H  
ATOM   2255  HA  SER A 160     -18.583 -54.111 -29.401  1.00 34.580          H  
ATOM   2256 1HB  SER A 160     -19.403 -55.029 -31.456  1.00 48.550          H  
ATOM   2257 2HB  SER A 160     -17.877 -54.219 -31.782  1.00 48.550          H  
ATOM   2258  HG  SER A 160     -18.089 -56.282 -32.730  1.00 48.550          H  
ATOM   2259  N   SER A 161     -17.796 -57.172 -28.678  1.00 29.310          N  
ATOM   2260  CA  SER A 161     -18.202 -58.412 -28.013  1.00 29.460          C  
ATOM   2261  C   SER A 161     -18.226 -58.290 -26.483  1.00 29.430          C  
ATOM   2262  O   SER A 161     -18.504 -59.266 -25.779  1.00 29.440          O  
ATOM   2263  CB  SER A 161     -17.278 -59.550 -28.414  1.00 41.180          C  
ATOM   2264  OG  SER A 161     -17.376 -59.845 -29.787  1.00 41.180          O  
ATOM   2265  H   SER A 161     -16.794 -57.029 -28.822  1.00 35.170          H  
ATOM   2266  HA  SER A 161     -19.211 -58.656 -28.347  1.00 35.350          H  
ATOM   2267 1HB  SER A 161     -16.250 -59.270 -28.175  1.00 49.420          H  
ATOM   2268 2HB  SER A 161     -17.517 -60.436 -27.830  1.00 49.420          H  
ATOM   2269  HG  SER A 161     -16.776 -60.574 -29.944  1.00 49.420          H  
ATOM   2270  N   SER A 162     -17.888 -57.108 -25.975  1.00 29.490          N  
ATOM   2271  CA  SER A 162     -17.829 -56.815 -24.546  1.00 29.570          C  
ATOM   2272  C   SER A 162     -19.234 -56.606 -23.985  1.00 30.040          C  
ATOM   2273  O   SER A 162     -20.231 -56.699 -24.707  1.00 29.960          O  
ATOM   2274  CB  SER A 162     -16.941 -55.613 -24.295  1.00 41.370          C  
ATOM   2275  OG  SER A 162     -17.526 -54.439 -24.773  1.00 41.370          O  
ATOM   2276  H   SER A 162     -17.668 -56.350 -26.620  1.00 35.390          H  
ATOM   2277  HA  SER A 162     -17.390 -57.672 -24.036  1.00 35.480          H  
ATOM   2278 1HB  SER A 162     -16.742 -55.522 -23.232  1.00 49.640          H  
ATOM   2279 2HB  SER A 162     -15.984 -55.765 -24.792  1.00 49.640          H  
ATOM   2280  HG  SER A 162     -17.501 -54.497 -25.746  1.00 49.640          H  
ATOM   2281  N   ALA A 163     -19.344 -56.428 -22.672  1.00 30.610          N  
ATOM   2282  CA  ALA A 163     -20.664 -56.279 -22.066  1.00 31.200          C  
ATOM   2283  C   ALA A 163     -20.636 -55.394 -20.795  1.00 31.140          C  
ATOM   2284  O   ALA A 163     -19.657 -55.436 -20.031  1.00 31.170          O  
ATOM   2285  CB  ALA A 163     -21.182 -57.672 -21.745  1.00 43.440          C  
ATOM   2286  H   ALA A 163     -18.510 -56.358 -22.113  1.00 36.730          H  
ATOM   2287  HA  ALA A 163     -21.303 -55.809 -22.808  1.00 37.440          H  
ATOM   2288 1HB  ALA A 163     -22.178 -57.651 -21.313  1.00 52.130          H  
ATOM   2289 2HB  ALA A 163     -21.208 -58.269 -22.658  1.00 52.130          H  
ATOM   2290 3HB  ALA A 163     -20.507 -58.124 -21.052  1.00 52.130          H  
ATOM   2291  N   PRO A 164     -21.747 -54.684 -20.484  1.00 31.160          N  
ATOM   2292  CA  PRO A 164     -21.943 -53.780 -19.355  1.00 31.240          C  
ATOM   2293  C   PRO A 164     -21.827 -54.498 -18.016  1.00 31.810          C  
ATOM   2294  O   PRO A 164     -22.024 -55.697 -17.963  1.00 32.160          O  
ATOM   2295  CB  PRO A 164     -23.374 -53.251 -19.588  1.00 46.860          C  
ATOM   2296  CG  PRO A 164     -24.030 -54.254 -20.480  1.00 46.860          C  
ATOM   2297  CD  PRO A 164     -22.934 -54.742 -21.374  1.00 46.860          C  
ATOM   2298  HA  PRO A 164     -21.210 -52.973 -19.454  1.00 37.490          H  
ATOM   2299 1HB  PRO A 164     -23.910 -53.169 -18.624  1.00 56.230          H  
ATOM   2300 2HB  PRO A 164     -23.344 -52.246 -20.015  1.00 56.230          H  
ATOM   2301 1HG  PRO A 164     -24.467 -55.067 -19.874  1.00 56.230          H  
ATOM   2302 2HG  PRO A 164     -24.874 -53.789 -21.026  1.00 56.230          H  
ATOM   2303 1HD  PRO A 164     -23.189 -55.737 -21.683  1.00 56.230          H  
ATOM   2304 2HD  PRO A 164     -22.815 -54.061 -22.230  1.00 56.230          H  
ATOM   2305  N   HIS A 165     -21.497 -53.781 -16.942  1.00 31.930          N  
ATOM   2306  CA  HIS A 165     -21.375 -52.335 -16.940  1.00 32.420          C  
ATOM   2307  C   HIS A 165     -19.986 -51.850 -17.339  1.00 32.600          C  
ATOM   2308  O   HIS A 165     -19.871 -50.872 -18.066  1.00 32.940          O  
ATOM   2309  CB  HIS A 165     -21.786 -51.841 -15.574  1.00 45.190          C  
ATOM   2310  CG  HIS A 165     -23.199 -52.167 -15.275  1.00 45.190          C  
ATOM   2311  ND1 HIS A 165     -24.259 -51.682 -16.020  1.00 45.190          N  
ATOM   2312  CD2 HIS A 165     -23.737 -52.948 -14.311  1.00 45.190          C  
ATOM   2313  CE1 HIS A 165     -25.389 -52.164 -15.533  1.00 45.190          C  
ATOM   2314  NE2 HIS A 165     -25.101 -52.934 -14.492  1.00 45.190          N  
ATOM   2315  H   HIS A 165     -21.370 -54.262 -16.061  1.00 38.320          H  
ATOM   2316  HA  HIS A 165     -22.074 -51.894 -17.639  1.00 38.900          H  
ATOM   2317 1HB  HIS A 165     -21.174 -52.324 -14.819  1.00 54.230          H  
ATOM   2318 2HB  HIS A 165     -21.650 -50.763 -15.503  1.00 54.230          H  
ATOM   2319  HD1 HIS A 165     -24.222 -50.944 -16.697  1.00 54.230          H  
ATOM   2320  HD2 HIS A 165     -23.292 -53.534 -13.503  1.00 54.230          H  
ATOM   2321  HE1 HIS A 165     -26.344 -51.907 -15.998  1.00 54.230          H  
ATOM   2322  N   ALA A 166     -18.934 -52.594 -17.001  1.00 32.420          N  
ATOM   2323  CA  ALA A 166     -17.579 -52.156 -17.312  1.00 32.280          C  
ATOM   2324  C   ALA A 166     -17.372 -51.828 -18.779  1.00 32.420          C  
ATOM   2325  O   ALA A 166     -16.750 -50.816 -19.109  1.00 32.610          O  
ATOM   2326  CB  ALA A 166     -16.599 -53.255 -16.940  1.00 45.250          C  
ATOM   2327  H   ALA A 166     -19.068 -53.402 -16.398  1.00 38.900          H  
ATOM   2328  HA  ALA A 166     -17.382 -51.254 -16.747  1.00 38.740          H  
ATOM   2329 1HB  ALA A 166     -15.596 -52.939 -17.154  1.00 54.300          H  
ATOM   2330 2HB  ALA A 166     -16.688 -53.502 -15.892  1.00 54.300          H  
ATOM   2331 3HB  ALA A 166     -16.820 -54.142 -17.530  1.00 54.300          H  
ATOM   2332  N   ALA A 167     -17.958 -52.581 -19.698  1.00 32.400          N  
ATOM   2333  CA  ALA A 167     -17.716 -52.271 -21.101  1.00 32.590          C  
ATOM   2334  C   ALA A 167     -18.120 -50.858 -21.502  1.00 32.500          C  
ATOM   2335  O   ALA A 167     -17.519 -50.272 -22.414  1.00 32.540          O  
ATOM   2336  CB  ALA A 167     -18.477 -53.209 -21.975  1.00 45.550          C  
ATOM   2337  H   ALA A 167     -18.519 -53.408 -19.467  1.00 38.880          H  
ATOM   2338  HA  ALA A 167     -16.649 -52.386 -21.287  1.00 39.110          H  
ATOM   2339 1HB  ALA A 167     -18.259 -52.980 -23.006  1.00 54.660          H  
ATOM   2340 2HB  ALA A 167     -18.169 -54.207 -21.742  1.00 54.660          H  
ATOM   2341 3HB  ALA A 167     -19.535 -53.083 -21.797  1.00 54.660          H  
ATOM   2342  N   THR A 168     -19.148 -50.321 -20.845  1.00 32.470          N  
ATOM   2343  CA  THR A 168     -19.722 -49.050 -21.200  1.00 32.480          C  
ATOM   2344  C   THR A 168     -19.024 -47.884 -20.545  1.00 32.790          C  
ATOM   2345  O   THR A 168     -19.320 -46.720 -20.853  1.00 33.170          O  
ATOM   2346  CB  THR A 168     -21.212 -49.060 -20.840  1.00 45.470          C  
ATOM   2347  OG1 THR A 168     -21.386 -49.271 -19.443  1.00 45.470          O  
ATOM   2348  CG2 THR A 168     -21.894 -50.196 -21.593  1.00 45.470          C  
ATOM   2349  H   THR A 168     -19.568 -50.789 -20.038  1.00 38.960          H  
ATOM   2350  HA  THR A 168     -19.627 -48.932 -22.278  1.00 38.980          H  
ATOM   2351  HB  THR A 168     -21.634 -48.123 -21.088  1.00 54.560          H  
ATOM   2352  HG1 THR A 168     -21.088 -48.496 -18.947  1.00 54.560          H  
ATOM   2353 1HG2 THR A 168     -22.947 -50.212 -21.345  1.00 54.560          H  
ATOM   2354 2HG2 THR A 168     -21.773 -50.046 -22.663  1.00 54.560          H  
ATOM   2355 3HG2 THR A 168     -21.446 -51.146 -21.314  1.00 54.560          H  
ATOM   2356  N   HIS A 169     -18.083 -48.188 -19.654  1.00 32.670          N  
ATOM   2357  CA  HIS A 169     -17.342 -47.159 -18.959  1.00 32.990          C  
ATOM   2358  C   HIS A 169     -15.912 -47.182 -19.491  1.00 33.080          C  
ATOM   2359  O   HIS A 169     -15.208 -46.171 -19.533  1.00 33.330          O  
ATOM   2360  CB  HIS A 169     -17.298 -47.429 -17.460  1.00 46.060          C  
ATOM   2361  CG  HIS A 169     -18.604 -47.489 -16.743  1.00 46.060          C  
ATOM   2362  ND1 HIS A 169     -19.441 -46.411 -16.610  1.00 46.060          N  
ATOM   2363  CD2 HIS A 169     -19.172 -48.486 -16.067  1.00 46.060          C  
ATOM   2364  CE1 HIS A 169     -20.480 -46.751 -15.887  1.00 46.060          C  
ATOM   2365  NE2 HIS A 169     -20.344 -47.999 -15.532  1.00 46.060          N  
ATOM   2366  H   HIS A 169     -17.852 -49.165 -19.473  1.00 39.200          H  
ATOM   2367  HA  HIS A 169     -17.780 -46.187 -19.136  1.00 39.590          H  
ATOM   2368 1HB  HIS A 169     -16.813 -48.386 -17.297  1.00 55.270          H  
ATOM   2369 2HB  HIS A 169     -16.696 -46.678 -16.995  1.00 55.270          H  
ATOM   2370  HD2 HIS A 169     -18.763 -49.477 -15.951  1.00 55.270          H  
ATOM   2371  HE1 HIS A 169     -21.308 -46.095 -15.611  1.00 55.270          H  
ATOM   2372  HE2 HIS A 169     -21.013 -48.512 -14.926  1.00 55.270          H  
ATOM   2373  N   HIS A 170     -15.490 -48.370 -19.930  1.00 32.960          N  
ATOM   2374  CA  HIS A 170     -14.145 -48.593 -20.419  1.00 32.900          C  
ATOM   2375  C   HIS A 170     -13.895 -47.901 -21.755  1.00 33.160          C  
ATOM   2376  O   HIS A 170     -12.996 -47.067 -21.865  1.00 33.040          O  
ATOM   2377  CB  HIS A 170     -13.894 -50.110 -20.526  1.00 46.080          C  
ATOM   2378  CG  HIS A 170     -12.504 -50.575 -20.992  1.00 46.080          C  
ATOM   2379  ND1 HIS A 170     -12.138 -51.910 -20.961  1.00 46.080          N  
ATOM   2380  CD2 HIS A 170     -11.419 -49.909 -21.498  1.00 46.080          C  
ATOM   2381  CE1 HIS A 170     -10.903 -52.043 -21.407  1.00 46.080          C  
ATOM   2382  NE2 HIS A 170     -10.442 -50.852 -21.736  1.00 46.080          N  
ATOM   2383  H   HIS A 170     -16.099 -49.180 -19.828  1.00 39.550          H  
ATOM   2384  HA  HIS A 170     -13.437 -48.194 -19.695  1.00 39.480          H  
ATOM   2385 1HB  HIS A 170     -14.074 -50.552 -19.543  1.00 55.300          H  
ATOM   2386 2HB  HIS A 170     -14.634 -50.541 -21.201  1.00 55.300          H  
ATOM   2387  HD1 HIS A 170     -12.677 -52.661 -20.575  1.00 55.300          H  
ATOM   2388  HD2 HIS A 170     -11.208 -48.861 -21.712  1.00 55.300          H  
ATOM   2389  HE1 HIS A 170     -10.448 -53.028 -21.450  1.00 55.300          H  
ATOM   2390  N   THR A 171     -14.718 -48.156 -22.770  1.00 33.580          N  
ATOM   2391  CA  THR A 171     -14.402 -47.571 -24.077  1.00 33.940          C  
ATOM   2392  C   THR A 171     -14.923 -46.145 -24.224  1.00 34.110          C  
ATOM   2393  O   THR A 171     -15.773 -45.889 -25.083  1.00 34.340          O  
ATOM   2394  CB  THR A 171     -15.004 -48.384 -25.221  1.00 47.370          C  
ATOM   2395  OG1 THR A 171     -16.410 -48.388 -25.075  1.00 47.370          O  
ATOM   2396  CG2 THR A 171     -14.487 -49.823 -25.156  1.00 47.370          C  
ATOM   2397  H   THR A 171     -15.521 -48.787 -22.661  1.00 40.300          H  
ATOM   2398  HA  THR A 171     -13.318 -47.549 -24.191  1.00 40.730          H  
ATOM   2399  HB  THR A 171     -14.736 -47.937 -26.178  1.00 56.850          H  
ATOM   2400  HG1 THR A 171     -16.715 -47.463 -25.230  1.00 56.850          H  
ATOM   2401 1HG2 THR A 171     -14.931 -50.396 -25.965  1.00 56.850          H  
ATOM   2402 2HG2 THR A 171     -13.403 -49.825 -25.256  1.00 56.850          H  
ATOM   2403 3HG2 THR A 171     -14.762 -50.271 -24.203  1.00 56.850          H  
ATOM   2404  N   LEU A 172     -14.445 -45.235 -23.381  1.00 34.070          N  
ATOM   2405  CA  LEU A 172     -14.888 -43.847 -23.403  1.00 34.270          C  
ATOM   2406  C   LEU A 172     -13.797 -42.802 -23.275  1.00 34.420          C  
ATOM   2407  O   LEU A 172     -12.822 -42.965 -22.545  1.00 35.110          O  
ATOM   2408  CB  LEU A 172     -15.900 -43.550 -22.287  1.00 47.900          C  
ATOM   2409  CG  LEU A 172     -17.279 -44.221 -22.332  1.00 47.900          C  
ATOM   2410  CD1 LEU A 172     -17.974 -43.906 -21.047  1.00 47.900          C  
ATOM   2411  CD2 LEU A 172     -18.098 -43.699 -23.504  1.00 47.900          C  
ATOM   2412  H   LEU A 172     -13.746 -45.556 -22.708  1.00 40.880          H  
ATOM   2413  HA  LEU A 172     -15.367 -43.678 -24.361  1.00 41.120          H  
ATOM   2414 1HB  LEU A 172     -15.441 -43.863 -21.344  1.00 57.480          H  
ATOM   2415 2HB  LEU A 172     -16.056 -42.480 -22.238  1.00 57.480          H  
ATOM   2416  HG  LEU A 172     -17.166 -45.307 -22.408  1.00 57.480          H  
ATOM   2417 1HD1 LEU A 172     -18.929 -44.370 -21.031  1.00 57.480          H  
ATOM   2418 2HD1 LEU A 172     -17.384 -44.290 -20.240  1.00 57.480          H  
ATOM   2419 3HD1 LEU A 172     -18.092 -42.833 -20.941  1.00 57.480          H  
ATOM   2420 1HD2 LEU A 172     -19.085 -44.165 -23.502  1.00 57.480          H  
ATOM   2421 2HD2 LEU A 172     -18.207 -42.636 -23.401  1.00 57.480          H  
ATOM   2422 3HD2 LEU A 172     -17.606 -43.928 -24.442  1.00 57.480          H  
ATOM   2423  N   ARG A 173     -14.041 -41.689 -23.959  1.00 33.840          N  
ATOM   2424  CA  ARG A 173     -13.266 -40.451 -23.871  1.00 33.980          C  
ATOM   2425  C   ARG A 173     -14.208 -39.256 -23.726  1.00 34.480          C  
ATOM   2426  O   ARG A 173     -13.805 -38.126 -23.971  1.00 34.620          O  
ATOM   2427  CB  ARG A 173     -12.441 -40.196 -25.114  1.00 47.520          C  
ATOM   2428  CG  ARG A 173     -11.327 -41.144 -25.420  1.00 47.520          C  
ATOM   2429  CD  ARG A 173     -10.712 -40.746 -26.698  1.00 47.520          C  
ATOM   2430  NE  ARG A 173      -9.981 -39.472 -26.586  1.00 47.520          N  
ATOM   2431  CZ  ARG A 173      -8.681 -39.314 -26.227  1.00 47.520          C  
ATOM   2432  NH1 ARG A 173      -7.914 -40.347 -25.943  1.00 47.520          N  
ATOM   2433  NH2 ARG A 173      -8.177 -38.093 -26.175  1.00 47.520          N  
ATOM   2434  H   ARG A 173     -14.844 -41.700 -24.572  1.00 40.610          H  
ATOM   2435  HA  ARG A 173     -12.608 -40.499 -23.004  1.00 40.780          H  
ATOM   2436 1HB  ARG A 173     -13.108 -40.191 -25.978  1.00 57.020          H  
ATOM   2437 2HB  ARG A 173     -12.005 -39.201 -25.049  1.00 57.020          H  
ATOM   2438 1HG  ARG A 173     -10.576 -41.089 -24.638  1.00 57.020          H  
ATOM   2439 2HG  ARG A 173     -11.683 -42.148 -25.495  1.00 57.020          H  
ATOM   2440 1HD  ARG A 173     -10.053 -41.500 -27.088  1.00 57.020          H  
ATOM   2441 2HD  ARG A 173     -11.520 -40.597 -27.416  1.00 57.020          H  
ATOM   2442  HE  ARG A 173     -10.511 -38.632 -26.782  1.00 57.020          H  
ATOM   2443 1HH1 ARG A 173      -8.278 -41.305 -25.998  1.00 57.020          H  
ATOM   2444 2HH1 ARG A 173      -6.947 -40.206 -25.692  1.00 57.020          H  
ATOM   2445 1HH2 ARG A 173      -8.757 -37.298 -26.402  1.00 57.020          H  
ATOM   2446 2HH2 ARG A 173      -7.211 -37.959 -25.927  1.00 57.020          H  
ATOM   2447  N   LEU A 174     -15.465 -39.507 -23.351  1.00 34.780          N  
ATOM   2448  CA  LEU A 174     -16.480 -38.453 -23.404  1.00 35.280          C  
ATOM   2449  C   LEU A 174     -16.634 -37.440 -22.273  1.00 34.790          C  
ATOM   2450  O   LEU A 174     -17.446 -36.528 -22.416  1.00 34.700          O  
ATOM   2451  CB  LEU A 174     -17.864 -39.068 -23.621  1.00 49.190          C  
ATOM   2452  CG  LEU A 174     -18.126 -39.812 -24.949  1.00 49.190          C  
ATOM   2453  CD1 LEU A 174     -19.526 -40.389 -24.888  1.00 49.190          C  
ATOM   2454  CD2 LEU A 174     -17.997 -38.861 -26.145  1.00 49.190          C  
ATOM   2455  H   LEU A 174     -15.718 -40.443 -23.084  1.00 41.740          H  
ATOM   2456  HA  LEU A 174     -16.251 -37.870 -24.288  1.00 42.340          H  
ATOM   2457 1HB  LEU A 174     -18.065 -39.765 -22.811  1.00 59.030          H  
ATOM   2458 2HB  LEU A 174     -18.606 -38.268 -23.555  1.00 59.030          H  
ATOM   2459  HG  LEU A 174     -17.429 -40.632 -25.058  1.00 59.030          H  
ATOM   2460 1HD1 LEU A 174     -19.746 -40.936 -25.799  1.00 59.030          H  
ATOM   2461 2HD1 LEU A 174     -19.624 -41.056 -24.043  1.00 59.030          H  
ATOM   2462 3HD1 LEU A 174     -20.249 -39.581 -24.774  1.00 59.030          H  
ATOM   2463 1HD2 LEU A 174     -18.221 -39.405 -27.042  1.00 59.030          H  
ATOM   2464 2HD2 LEU A 174     -18.706 -38.042 -26.036  1.00 59.030          H  
ATOM   2465 3HD2 LEU A 174     -16.994 -38.451 -26.220  1.00 59.030          H  
ATOM   2466  N   ARG A 175     -15.907 -37.524 -21.171  1.00 34.540          N  
ATOM   2467  CA  ARG A 175     -16.122 -36.471 -20.191  1.00 34.120          C  
ATOM   2468  C   ARG A 175     -15.093 -35.356 -20.469  1.00 34.070          C  
ATOM   2469  O   ARG A 175     -13.904 -35.664 -20.577  1.00 34.220          O  
ATOM   2470  CB  ARG A 175     -15.998 -36.973 -18.768  1.00 47.940          C  
ATOM   2471  CG  ARG A 175     -16.293 -35.921 -17.701  1.00 47.940          C  
ATOM   2472  CD  ARG A 175     -16.322 -36.475 -16.344  1.00 47.940          C  
ATOM   2473  NE  ARG A 175     -17.454 -37.384 -16.129  1.00 47.940          N  
ATOM   2474  CZ  ARG A 175     -17.732 -38.000 -14.956  1.00 47.940          C  
ATOM   2475  NH1 ARG A 175     -16.973 -37.781 -13.895  1.00 47.940          N  
ATOM   2476  NH2 ARG A 175     -18.757 -38.844 -14.858  1.00 47.940          N  
ATOM   2477  H   ARG A 175     -15.231 -38.259 -21.013  1.00 41.450          H  
ATOM   2478  HA  ARG A 175     -17.138 -36.118 -20.302  1.00 40.940          H  
ATOM   2479 1HB  ARG A 175     -16.694 -37.794 -18.624  1.00 57.520          H  
ATOM   2480 2HB  ARG A 175     -15.001 -37.348 -18.587  1.00 57.520          H  
ATOM   2481 1HG  ARG A 175     -15.532 -35.133 -17.733  1.00 57.520          H  
ATOM   2482 2HG  ARG A 175     -17.272 -35.488 -17.884  1.00 57.520          H  
ATOM   2483 1HD  ARG A 175     -15.401 -37.025 -16.173  1.00 57.520          H  
ATOM   2484 2HD  ARG A 175     -16.398 -35.658 -15.634  1.00 57.520          H  
ATOM   2485  HE  ARG A 175     -18.063 -37.575 -16.918  1.00 57.520          H  
ATOM   2486 1HH1 ARG A 175     -16.182 -37.161 -13.950  1.00 57.520          H  
ATOM   2487 2HH1 ARG A 175     -17.168 -38.258 -13.024  1.00 57.520          H  
ATOM   2488 1HH2 ARG A 175     -19.330 -39.090 -15.680  1.00 57.520          H  
ATOM   2489 2HH2 ARG A 175     -18.948 -39.300 -13.981  1.00 57.520          H  
ATOM   2490  N   PRO A 176     -15.517 -34.085 -20.665  1.00 33.930          N  
ATOM   2491  CA  PRO A 176     -14.682 -32.925 -20.959  1.00 33.900          C  
ATOM   2492  C   PRO A 176     -13.926 -32.498 -19.733  1.00 33.470          C  
ATOM   2493  O   PRO A 176     -14.316 -32.852 -18.618  1.00 33.210          O  
ATOM   2494  CB  PRO A 176     -15.699 -31.869 -21.396  1.00 50.850          C  
ATOM   2495  CG  PRO A 176     -16.963 -32.232 -20.662  1.00 50.850          C  
ATOM   2496  CD  PRO A 176     -16.964 -33.752 -20.606  1.00 50.850          C  
ATOM   2497  HA  PRO A 176     -13.976 -33.150 -21.768  1.00 40.680          H  
ATOM   2498 1HB  PRO A 176     -15.319 -30.867 -21.145  1.00 61.020          H  
ATOM   2499 2HB  PRO A 176     -15.806 -31.898 -22.492  1.00 61.020          H  
ATOM   2500 1HG  PRO A 176     -16.953 -31.779 -19.654  1.00 61.020          H  
ATOM   2501 2HG  PRO A 176     -17.839 -31.823 -21.185  1.00 61.020          H  
ATOM   2502 1HD  PRO A 176     -17.409 -34.041 -19.657  1.00 61.020          H  
ATOM   2503 2HD  PRO A 176     -17.502 -34.167 -21.477  1.00 61.020          H  
ATOM   2504  N   SER A 177     -12.870 -31.717 -19.927  1.00 33.470          N  
ATOM   2505  CA  SER A 177     -12.140 -31.217 -18.757  1.00 33.120          C  
ATOM   2506  C   SER A 177     -11.403 -29.909 -19.006  1.00 32.730          C  
ATOM   2507  O   SER A 177     -10.888 -29.668 -20.093  1.00 32.260          O  
ATOM   2508  CB  SER A 177     -11.157 -32.265 -18.285  1.00 46.510          C  
ATOM   2509  OG  SER A 177     -10.135 -32.465 -19.214  1.00 46.510          O  
ATOM   2510  H   SER A 177     -12.612 -31.467 -20.890  1.00 40.160          H  
ATOM   2511  HA  SER A 177     -12.864 -31.043 -17.958  1.00 39.740          H  
ATOM   2512 1HB  SER A 177     -10.743 -31.971 -17.364  1.00 55.810          H  
ATOM   2513 2HB  SER A 177     -11.684 -33.197 -18.107  1.00 55.810          H  
ATOM   2514  HG  SER A 177      -9.565 -33.142 -18.834  1.00 55.810          H  
ATOM   2515  N   ALA A 178     -11.225 -29.128 -17.940  1.00 32.990          N  
ATOM   2516  CA  ALA A 178     -10.594 -27.808 -17.957  1.00 32.780          C  
ATOM   2517  C   ALA A 178      -9.094 -27.756 -18.132  1.00 32.620          C  
ATOM   2518  O   ALA A 178      -8.335 -27.553 -17.176  1.00 32.570          O  
ATOM   2519  CB  ALA A 178     -10.882 -27.069 -16.694  1.00 45.980          C  
ATOM   2520  H   ALA A 178     -11.657 -29.405 -17.062  1.00 39.590          H  
ATOM   2521  HA  ALA A 178     -11.044 -27.249 -18.765  1.00 39.340          H  
ATOM   2522 1HB  ALA A 178     -10.459 -26.073 -16.774  1.00 55.170          H  
ATOM   2523 2HB  ALA A 178     -11.949 -26.997 -16.549  1.00 55.170          H  
ATOM   2524 3HB  ALA A 178     -10.434 -27.599 -15.857  1.00 55.170          H  
ATOM   2525  N   ALA A 179      -8.691 -27.938 -19.364  1.00 32.630          N  
ATOM   2526  CA  ALA A 179      -7.320 -27.793 -19.793  1.00 32.590          C  
ATOM   2527  C   ALA A 179      -6.908 -26.340 -19.538  1.00 32.740          C  
ATOM   2528  O   ALA A 179      -7.753 -25.430 -19.614  1.00 32.510          O  
ATOM   2529  CB  ALA A 179      -7.167 -28.125 -21.278  1.00 45.640          C  
ATOM   2530  H   ALA A 179      -9.413 -28.229 -20.023  1.00 39.160          H  
ATOM   2531  HA  ALA A 179      -6.706 -28.450 -19.184  1.00 39.110          H  
ATOM   2532 1HB  ALA A 179      -6.132 -28.005 -21.575  1.00 54.770          H  
ATOM   2533 2HB  ALA A 179      -7.476 -29.154 -21.454  1.00 54.770          H  
ATOM   2534 3HB  ALA A 179      -7.780 -27.458 -21.873  1.00 54.770          H  
ATOM   2535  N   LEU A 180      -5.642 -26.111 -19.195  1.00 33.180          N  
ATOM   2536  CA  LEU A 180      -5.195 -24.732 -18.969  1.00 33.470          C  
ATOM   2537  C   LEU A 180      -4.202 -24.294 -20.023  1.00 34.240          C  
ATOM   2538  O   LEU A 180      -3.416 -25.088 -20.526  1.00 34.760          O  
ATOM   2539  CB  LEU A 180      -4.573 -24.531 -17.589  1.00 46.740          C  
ATOM   2540  CG  LEU A 180      -5.427 -24.945 -16.357  1.00 46.740          C  
ATOM   2541  CD1 LEU A 180      -4.617 -24.627 -15.120  1.00 46.740          C  
ATOM   2542  CD2 LEU A 180      -6.798 -24.246 -16.337  1.00 46.740          C  
ATOM   2543  H   LEU A 180      -4.999 -26.906 -19.175  1.00 39.820          H  
ATOM   2544  HA  LEU A 180      -6.048 -24.065 -19.054  1.00 40.160          H  
ATOM   2545 1HB  LEU A 180      -3.643 -25.085 -17.549  1.00 56.090          H  
ATOM   2546 2HB  LEU A 180      -4.338 -23.468 -17.485  1.00 56.090          H  
ATOM   2547  HG  LEU A 180      -5.590 -26.022 -16.386  1.00 56.090          H  
ATOM   2548 1HD1 LEU A 180      -5.165 -24.944 -14.232  1.00 56.090          H  
ATOM   2549 2HD1 LEU A 180      -3.675 -25.137 -15.162  1.00 56.090          H  
ATOM   2550 3HD1 LEU A 180      -4.437 -23.553 -15.069  1.00 56.090          H  
ATOM   2551 1HD2 LEU A 180      -7.356 -24.567 -15.460  1.00 56.090          H  
ATOM   2552 2HD2 LEU A 180      -6.660 -23.179 -16.302  1.00 56.090          H  
ATOM   2553 3HD2 LEU A 180      -7.356 -24.516 -17.217  1.00 56.090          H  
ATOM   2554  N   LEU A 181      -4.214 -23.023 -20.346  1.00 34.380          N  
ATOM   2555  CA  LEU A 181      -3.275 -22.508 -21.318  1.00 35.170          C  
ATOM   2556  C   LEU A 181      -2.015 -21.947 -20.694  1.00 35.450          C  
ATOM   2557  O   LEU A 181      -1.997 -21.513 -19.538  1.00 35.030          O  
ATOM   2558  CB  LEU A 181      -3.941 -21.435 -22.175  1.00 48.920          C  
ATOM   2559  CG  LEU A 181      -4.410 -20.160 -21.463  1.00 48.920          C  
ATOM   2560  CD1 LEU A 181      -3.388 -19.015 -21.697  1.00 48.920          C  
ATOM   2561  CD2 LEU A 181      -5.814 -19.824 -21.942  1.00 48.920          C  
ATOM   2562  H   LEU A 181      -4.880 -22.399 -19.888  1.00 41.260          H  
ATOM   2563  HA  LEU A 181      -2.987 -23.325 -21.975  1.00 42.200          H  
ATOM   2564 1HB  LEU A 181      -3.207 -21.133 -22.915  1.00 58.710          H  
ATOM   2565 2HB  LEU A 181      -4.789 -21.869 -22.686  1.00 58.710          H  
ATOM   2566  HG  LEU A 181      -4.439 -20.336 -20.392  1.00 58.710          H  
ATOM   2567 1HD1 LEU A 181      -3.724 -18.123 -21.172  1.00 58.710          H  
ATOM   2568 2HD1 LEU A 181      -2.410 -19.294 -21.322  1.00 58.710          H  
ATOM   2569 3HD1 LEU A 181      -3.315 -18.801 -22.761  1.00 58.710          H  
ATOM   2570 1HD2 LEU A 181      -6.175 -18.940 -21.422  1.00 58.710          H  
ATOM   2571 2HD2 LEU A 181      -5.821 -19.638 -23.005  1.00 58.710          H  
ATOM   2572 3HD2 LEU A 181      -6.466 -20.655 -21.718  1.00 58.710          H  
ATOM   2573  N   GLN A 182      -0.968 -21.921 -21.497  1.00 36.240          N  
ATOM   2574  CA  GLN A 182       0.265 -21.252 -21.157  1.00 36.690          C  
ATOM   2575  C   GLN A 182       0.549 -20.370 -22.365  1.00 37.330          C  
ATOM   2576  O   GLN A 182       0.040 -20.681 -23.443  1.00 37.830          O  
ATOM   2577  CB  GLN A 182       1.405 -22.242 -20.855  1.00 51.190          C  
ATOM   2578  CG  GLN A 182       1.204 -23.068 -19.559  1.00 51.190          C  
ATOM   2579  CD  GLN A 182       0.381 -24.375 -19.702  1.00 51.190          C  
ATOM   2580  OE1 GLN A 182       0.639 -25.223 -20.598  1.00 51.190          O  
ATOM   2581  NE2 GLN A 182      -0.599 -24.534 -18.811  1.00 51.190          N  
ATOM   2582  H   GLN A 182      -1.048 -22.340 -22.414  1.00 43.490          H  
ATOM   2583  HA  GLN A 182       0.091 -20.656 -20.273  1.00 44.030          H  
ATOM   2584 1HB  GLN A 182       1.497 -22.941 -21.680  1.00 61.420          H  
ATOM   2585 2HB  GLN A 182       2.351 -21.711 -20.777  1.00 61.420          H  
ATOM   2586 1HG  GLN A 182       2.187 -23.333 -19.166  1.00 61.420          H  
ATOM   2587 2HG  GLN A 182       0.681 -22.435 -18.840  1.00 61.420          H  
ATOM   2588 1HE2 GLN A 182      -1.172 -25.355 -18.813  1.00 61.420          H  
ATOM   2589 2HE2 GLN A 182      -0.761 -23.822 -18.120  1.00 61.420          H  
ATOM   2590  N   PRO A 183       1.267 -19.244 -22.230  1.00 37.390          N  
ATOM   2591  CA  PRO A 183       1.670 -18.402 -23.336  1.00 38.030          C  
ATOM   2592  C   PRO A 183       2.500 -19.268 -24.294  1.00 38.890          C  
ATOM   2593  O   PRO A 183       3.173 -20.169 -23.812  1.00 38.990          O  
ATOM   2594  CB  PRO A 183       2.505 -17.324 -22.642  1.00 57.050          C  
ATOM   2595  CG  PRO A 183       1.981 -17.291 -21.228  1.00 57.050          C  
ATOM   2596  CD  PRO A 183       1.633 -18.720 -20.902  1.00 57.050          C  
ATOM   2597  HA  PRO A 183       0.769 -17.978 -23.779  1.00 45.640          H  
ATOM   2598 1HB  PRO A 183       3.552 -17.547 -22.690  1.00 68.450          H  
ATOM   2599 2HB  PRO A 183       2.357 -16.366 -23.161  1.00 68.450          H  
ATOM   2600 1HG  PRO A 183       2.755 -16.896 -20.552  1.00 68.450          H  
ATOM   2601 2HG  PRO A 183       1.122 -16.602 -21.158  1.00 68.450          H  
ATOM   2602 1HD  PRO A 183       2.500 -19.260 -20.489  1.00 68.450          H  
ATOM   2603 2HD  PRO A 183       0.784 -18.682 -20.214  1.00 68.450          H  
ATOM   2604  N   PRO A 184       2.367 -19.085 -25.623  1.00 39.550          N  
ATOM   2605  CA  PRO A 184       3.058 -19.778 -26.704  1.00 40.410          C  
ATOM   2606  C   PRO A 184       4.499 -19.291 -26.959  1.00 40.830          C  
ATOM   2607  O   PRO A 184       4.870 -18.208 -26.495  1.00 40.630          O  
ATOM   2608  CB  PRO A 184       2.142 -19.481 -27.895  1.00 60.610          C  
ATOM   2609  CG  PRO A 184       1.573 -18.138 -27.603  1.00 60.610          C  
ATOM   2610  CD  PRO A 184       1.369 -18.113 -26.104  1.00 60.610          C  
ATOM   2611  HA  PRO A 184       3.021 -20.841 -26.449  1.00 48.490          H  
ATOM   2612 1HB  PRO A 184       2.698 -19.495 -28.840  1.00 72.740          H  
ATOM   2613 2HB  PRO A 184       1.374 -20.259 -27.959  1.00 72.740          H  
ATOM   2614 1HG  PRO A 184       2.262 -17.377 -27.952  1.00 72.740          H  
ATOM   2615 2HG  PRO A 184       0.635 -17.990 -28.159  1.00 72.740          H  
ATOM   2616 1HD  PRO A 184       1.573 -17.102 -25.712  1.00 72.740          H  
ATOM   2617 2HD  PRO A 184       0.347 -18.463 -25.876  1.00 72.740          H  
ATOM   2618  N   PRO A 185       5.305 -20.068 -27.718  1.00 41.460          N  
ATOM   2619  CA  PRO A 185       6.646 -19.777 -28.247  1.00 42.000          C  
ATOM   2620  C   PRO A 185       6.895 -18.435 -28.926  1.00 42.430          C  
ATOM   2621  O   PRO A 185       8.058 -18.147 -29.235  1.00 42.690          O  
ATOM   2622  CB  PRO A 185       6.863 -20.920 -29.226  1.00 63.000          C  
ATOM   2623  CG  PRO A 185       6.068 -22.032 -28.669  1.00 63.000          C  
ATOM   2624  CD  PRO A 185       4.842 -21.425 -28.079  1.00 63.000          C  
ATOM   2625  HA  PRO A 185       7.372 -19.891 -27.438  1.00 50.400          H  
ATOM   2626 1HB  PRO A 185       6.539 -20.621 -30.235  1.00 75.600          H  
ATOM   2627 2HB  PRO A 185       7.934 -21.161 -29.288  1.00 75.600          H  
ATOM   2628 1HG  PRO A 185       5.872 -22.745 -29.424  1.00 75.600          H  
ATOM   2629 2HG  PRO A 185       6.666 -22.552 -27.911  1.00 75.600          H  
ATOM   2630 1HD  PRO A 185       4.033 -21.412 -28.813  1.00 75.600          H  
ATOM   2631 2HD  PRO A 185       4.604 -22.028 -27.192  1.00 75.600          H  
ATOM   2632  N   SER A 186       5.855 -17.628 -29.190  1.00 42.570          N  
ATOM   2633  CA  SER A 186       6.088 -16.332 -29.793  1.00 43.020          C  
ATOM   2634  C   SER A 186       5.380 -15.230 -29.022  1.00 43.700          C  
ATOM   2635  O   SER A 186       4.954 -14.218 -29.586  1.00 43.780          O  
ATOM   2636  CB  SER A 186       5.639 -16.338 -31.243  1.00 60.050          C  
ATOM   2637  OG  SER A 186       4.291 -16.723 -31.366  1.00 60.050          O  
ATOM   2638  H   SER A 186       4.899 -17.878 -28.992  1.00 51.080          H  
ATOM   2639  HA  SER A 186       7.137 -16.115 -29.760  1.00 51.620          H  
ATOM   2640 1HB  SER A 186       5.777 -15.343 -31.668  1.00 72.060          H  
ATOM   2641 2HB  SER A 186       6.269 -17.023 -31.809  1.00 72.060          H  
ATOM   2642  HG  SER A 186       4.077 -16.616 -32.298  1.00 72.060          H  
ATOM   2643  N   THR A 187       5.406 -15.372 -27.699  1.00 44.190          N  
ATOM   2644  CA  THR A 187       4.928 -14.361 -26.770  1.00 44.980          C  
ATOM   2645  C   THR A 187       6.029 -14.149 -25.706  1.00 45.090          C  
ATOM   2646  O   THR A 187       6.525 -15.142 -25.159  1.00 44.670          O  
ATOM   2647  CB  THR A 187       3.577 -14.778 -26.124  1.00 62.660          C  
ATOM   2648  OG1 THR A 187       2.599 -14.922 -27.142  1.00 62.660          O  
ATOM   2649  CG2 THR A 187       3.072 -13.742 -25.142  1.00 62.660          C  
ATOM   2650  H   THR A 187       5.706 -16.281 -27.328  1.00 53.030          H  
ATOM   2651  HA  THR A 187       4.736 -13.459 -27.330  1.00 53.980          H  
ATOM   2652  HB  THR A 187       3.707 -15.736 -25.612  1.00 75.190          H  
ATOM   2653  HG1 THR A 187       2.817 -15.681 -27.675  1.00 75.190          H  
ATOM   2654 1HG2 THR A 187       2.123 -14.076 -24.720  1.00 75.190          H  
ATOM   2655 2HG2 THR A 187       3.769 -13.616 -24.363  1.00 75.190          H  
ATOM   2656 3HG2 THR A 187       2.922 -12.798 -25.650  1.00 75.190          H  
ATOM   2657  N   PRO A 188       6.433 -12.890 -25.382  1.00 45.710          N  
ATOM   2658  CA  PRO A 188       7.414 -12.528 -24.351  1.00 45.940          C  
ATOM   2659  C   PRO A 188       7.132 -13.199 -23.005  1.00 45.780          C  
ATOM   2660  O   PRO A 188       8.043 -13.630 -22.303  1.00 45.940          O  
ATOM   2661  CB  PRO A 188       7.236 -11.011 -24.265  1.00 68.910          C  
ATOM   2662  CG  PRO A 188       6.821 -10.604 -25.660  1.00 68.910          C  
ATOM   2663  CD  PRO A 188       5.918 -11.715 -26.144  1.00 68.910          C  
ATOM   2664  HA  PRO A 188       8.421 -12.768 -24.705  1.00 55.130          H  
ATOM   2665 1HB  PRO A 188       6.498 -10.753 -23.494  1.00 82.690          H  
ATOM   2666 2HB  PRO A 188       8.190 -10.544 -23.956  1.00 82.690          H  
ATOM   2667 1HG  PRO A 188       6.316  -9.624 -25.630  1.00 82.690          H  
ATOM   2668 2HG  PRO A 188       7.714 -10.476 -26.294  1.00 82.690          H  
ATOM   2669 1HD  PRO A 188       4.871 -11.490 -25.903  1.00 82.690          H  
ATOM   2670 2HD  PRO A 188       6.094 -11.828 -27.229  1.00 82.690          H  
ATOM   2671  N   GLN A 189       5.857 -13.409 -22.694  1.00 45.500          N  
ATOM   2672  CA  GLN A 189       5.443 -14.053 -21.452  1.00 45.380          C  
ATOM   2673  C   GLN A 189       6.041 -15.459 -21.285  1.00 45.320          C  
ATOM   2674  O   GLN A 189       6.055 -15.995 -20.176  1.00 45.320          O  
ATOM   2675  CB  GLN A 189       3.926 -14.139 -21.403  1.00 63.580          C  
ATOM   2676  CG  GLN A 189       3.215 -12.813 -21.266  1.00 63.580          C  
ATOM   2677  CD  GLN A 189       1.714 -12.977 -21.347  1.00 63.580          C  
ATOM   2678  OE1 GLN A 189       1.219 -13.977 -21.877  1.00 63.580          O  
ATOM   2679  NE2 GLN A 189       0.981 -12.004 -20.828  1.00 63.580          N  
ATOM   2680  H   GLN A 189       5.131 -13.037 -23.284  1.00 54.600          H  
ATOM   2681  HA  GLN A 189       5.789 -13.439 -20.620  1.00 54.460          H  
ATOM   2682 1HB  GLN A 189       3.571 -14.627 -22.286  1.00 76.300          H  
ATOM   2683 2HB  GLN A 189       3.635 -14.746 -20.555  1.00 76.300          H  
ATOM   2684 1HG  GLN A 189       3.461 -12.383 -20.295  1.00 76.300          H  
ATOM   2685 2HG  GLN A 189       3.534 -12.144 -22.062  1.00 76.300          H  
ATOM   2686 1HE2 GLN A 189      -0.020 -12.060 -20.854  1.00 76.300          H  
ATOM   2687 2HE2 GLN A 189       1.420 -11.210 -20.406  1.00 76.300          H  
ATOM   2688  N   LEU A 190       6.465 -16.086 -22.388  1.00 45.300          N  
ATOM   2689  CA  LEU A 190       7.094 -17.396 -22.329  1.00 45.270          C  
ATOM   2690  C   LEU A 190       8.588 -17.209 -22.637  1.00 45.130          C  
ATOM   2691  O   LEU A 190       9.457 -17.757 -21.965  1.00 44.860          O  
ATOM   2692  CB  LEU A 190       6.495 -18.370 -23.364  1.00 63.390          C  
ATOM   2693  CG  LEU A 190       7.019 -19.833 -23.331  1.00 63.390          C  
ATOM   2694  CD1 LEU A 190       6.616 -20.529 -22.053  1.00 63.390          C  
ATOM   2695  CD2 LEU A 190       6.527 -20.562 -24.526  1.00 63.390          C  
ATOM   2696  H   LEU A 190       6.402 -15.615 -23.288  1.00 54.360          H  
ATOM   2697  HA  LEU A 190       6.985 -17.790 -21.324  1.00 54.320          H  
ATOM   2698 1HB  LEU A 190       5.440 -18.425 -23.226  1.00 76.070          H  
ATOM   2699 2HB  LEU A 190       6.679 -17.971 -24.366  1.00 76.070          H  
ATOM   2700  HG  LEU A 190       8.058 -19.809 -23.346  1.00 76.070          H  
ATOM   2701 1HD1 LEU A 190       7.013 -21.528 -22.055  1.00 76.070          H  
ATOM   2702 2HD1 LEU A 190       7.005 -20.003 -21.189  1.00 76.070          H  
ATOM   2703 3HD1 LEU A 190       5.523 -20.568 -21.993  1.00 76.070          H  
ATOM   2704 1HD2 LEU A 190       6.904 -21.578 -24.549  1.00 76.070          H  
ATOM   2705 2HD2 LEU A 190       5.456 -20.579 -24.520  1.00 76.070          H  
ATOM   2706 3HD2 LEU A 190       6.869 -20.040 -25.372  1.00 76.070          H  
ATOM   2707  N   ARG A 191       8.893 -16.428 -23.682  1.00 45.370          N  
ATOM   2708  CA  ARG A 191      10.277 -16.257 -24.133  1.00 45.290          C  
ATOM   2709  C   ARG A 191      11.233 -15.631 -23.125  1.00 45.180          C  
ATOM   2710  O   ARG A 191      12.417 -15.970 -23.105  1.00 44.970          O  
ATOM   2711  CB  ARG A 191      10.344 -15.421 -25.394  1.00 63.440          C  
ATOM   2712  CG  ARG A 191       9.852 -16.089 -26.638  1.00 63.440          C  
ATOM   2713  CD  ARG A 191      10.002 -15.203 -27.806  1.00 63.440          C  
ATOM   2714  NE  ARG A 191       9.646 -15.889 -29.013  1.00 63.440          N  
ATOM   2715  CZ  ARG A 191       9.814 -15.448 -30.268  1.00 63.440          C  
ATOM   2716  NH1 ARG A 191      10.358 -14.276 -30.533  1.00 63.440          N  
ATOM   2717  NH2 ARG A 191       9.411 -16.251 -31.225  1.00 63.440          N  
ATOM   2718  H   ARG A 191       8.136 -15.977 -24.198  1.00 54.440          H  
ATOM   2719  HA  ARG A 191      10.660 -17.245 -24.373  1.00 54.350          H  
ATOM   2720 1HB  ARG A 191       9.752 -14.529 -25.254  1.00 76.130          H  
ATOM   2721 2HB  ARG A 191      11.371 -15.106 -25.562  1.00 76.130          H  
ATOM   2722 1HG  ARG A 191      10.423 -16.996 -26.824  1.00 76.130          H  
ATOM   2723 2HG  ARG A 191       8.793 -16.340 -26.532  1.00 76.130          H  
ATOM   2724 1HD  ARG A 191       9.338 -14.343 -27.690  1.00 76.130          H  
ATOM   2725 2HD  ARG A 191      11.035 -14.870 -27.884  1.00 76.130          H  
ATOM   2726  HE  ARG A 191       9.194 -16.808 -28.924  1.00 76.130          H  
ATOM   2727 1HH1 ARG A 191      10.663 -13.677 -29.782  1.00 76.130          H  
ATOM   2728 2HH1 ARG A 191      10.473 -13.976 -31.491  1.00 76.130          H  
ATOM   2729 1HH2 ARG A 191       8.998 -17.152 -30.933  1.00 76.130          H  
ATOM   2730 2HH2 ARG A 191       9.505 -15.998 -32.196  1.00 76.130          H  
ATOM   2731  N   GLU A 192      10.743 -14.699 -22.315  1.00 45.380          N  
ATOM   2732  CA  GLU A 192      11.574 -13.994 -21.348  1.00 45.390          C  
ATOM   2733  C   GLU A 192      11.641 -14.743 -20.020  1.00 44.970          C  
ATOM   2734  O   GLU A 192      12.271 -14.287 -19.063  1.00 44.880          O  
ATOM   2735  CB  GLU A 192      11.043 -12.568 -21.156  1.00 63.540          C  
ATOM   2736  CG  GLU A 192      11.131 -11.710 -22.439  1.00 63.540          C  
ATOM   2737  CD  GLU A 192      10.591 -10.303 -22.295  1.00 63.540          C  
ATOM   2738  OE1 GLU A 192      10.146  -9.952 -21.233  1.00 63.540          O  
ATOM   2739  OE2 GLU A 192      10.614  -9.586 -23.269  1.00 63.540          O  
ATOM   2740  H   GLU A 192       9.756 -14.430 -22.377  1.00 54.460          H  
ATOM   2741  HA  GLU A 192      12.583 -13.929 -21.748  1.00 54.470          H  
ATOM   2742 1HB  GLU A 192       9.998 -12.608 -20.841  1.00 76.250          H  
ATOM   2743 2HB  GLU A 192      11.605 -12.069 -20.369  1.00 76.250          H  
ATOM   2744 1HG  GLU A 192      12.173 -11.656 -22.748  1.00 76.250          H  
ATOM   2745 2HG  GLU A 192      10.577 -12.220 -23.228  1.00 76.250          H  
ATOM   2746  N   HIS A 193      10.974 -15.889 -19.963  1.00 44.780          N  
ATOM   2747  CA  HIS A 193      10.879 -16.724 -18.793  1.00 44.440          C  
ATOM   2748  C   HIS A 193      11.126 -18.148 -19.246  1.00 44.020          C  
ATOM   2749  O   HIS A 193      10.271 -19.022 -19.087  1.00 43.620          O  
ATOM   2750  CB  HIS A 193       9.491 -16.588 -18.169  1.00 62.350          C  
ATOM   2751  CG  HIS A 193       9.160 -15.191 -17.765  1.00 62.350          C  
ATOM   2752  ND1 HIS A 193       9.663 -14.602 -16.620  1.00 62.350          N  
ATOM   2753  CD2 HIS A 193       8.390 -14.257 -18.365  1.00 62.350          C  
ATOM   2754  CE1 HIS A 193       9.201 -13.368 -16.532  1.00 62.350          C  
ATOM   2755  NE2 HIS A 193       8.426 -13.135 -17.575  1.00 62.350          N  
ATOM   2756  H   HIS A 193      10.505 -16.244 -20.798  1.00 53.740          H  
ATOM   2757  HA  HIS A 193      11.637 -16.453 -18.061  1.00 53.330          H  
ATOM   2758 1HB  HIS A 193       8.737 -16.916 -18.895  1.00 74.820          H  
ATOM   2759 2HB  HIS A 193       9.413 -17.232 -17.297  1.00 74.820          H  
ATOM   2760  HD1 HIS A 193      10.487 -14.901 -16.139  1.00 74.820          H  
ATOM   2761  HD2 HIS A 193       7.811 -14.259 -19.282  1.00 74.820          H  
ATOM   2762  HE1 HIS A 193       9.480 -12.731 -15.693  1.00 74.820          H  
ATOM   2763  N   VAL A 194      12.291 -18.374 -19.839  1.00 44.170          N  
ATOM   2764  CA  VAL A 194      12.567 -19.658 -20.447  1.00 43.860          C  
ATOM   2765  C   VAL A 194      13.259 -20.614 -19.507  1.00 43.590          C  
ATOM   2766  O   VAL A 194      14.280 -20.312 -18.891  1.00 43.490          O  
ATOM   2767  CB  VAL A 194      13.403 -19.484 -21.744  1.00 61.530          C  
ATOM   2768  CG1 VAL A 194      14.689 -18.700 -21.480  1.00 61.530          C  
ATOM   2769  CG2 VAL A 194      13.760 -20.888 -22.334  1.00 61.530          C  
ATOM   2770  H   VAL A 194      12.969 -17.629 -19.890  1.00 53.000          H  
ATOM   2771  HA  VAL A 194      11.612 -20.099 -20.736  1.00 52.630          H  
ATOM   2772  HB  VAL A 194      12.814 -18.912 -22.463  1.00 73.830          H  
ATOM   2773 1HG1 VAL A 194      15.232 -18.587 -22.417  1.00 73.830          H  
ATOM   2774 2HG1 VAL A 194      14.451 -17.716 -21.091  1.00 73.830          H  
ATOM   2775 3HG1 VAL A 194      15.320 -19.225 -20.772  1.00 73.830          H  
ATOM   2776 1HG2 VAL A 194      14.324 -20.757 -23.254  1.00 73.830          H  
ATOM   2777 2HG2 VAL A 194      14.372 -21.461 -21.631  1.00 73.830          H  
ATOM   2778 3HG2 VAL A 194      12.862 -21.446 -22.547  1.00 73.830          H  
ATOM   2779  N   ASP A 195      12.644 -21.772 -19.420  1.00 43.520          N  
ATOM   2780  CA  ASP A 195      13.034 -22.914 -18.628  1.00 43.320          C  
ATOM   2781  C   ASP A 195      12.410 -24.091 -19.352  1.00 42.730          C  
ATOM   2782  O   ASP A 195      11.188 -24.256 -19.305  1.00 42.300          O  
ATOM   2783  CB  ASP A 195      12.522 -22.774 -17.188  1.00 60.730          C  
ATOM   2784  CG  ASP A 195      12.980 -23.889 -16.251  1.00 60.730          C  
ATOM   2785  OD1 ASP A 195      13.609 -24.815 -16.722  1.00 60.730          O  
ATOM   2786  OD2 ASP A 195      12.703 -23.804 -15.072  1.00 60.730          O  
ATOM   2787  H   ASP A 195      11.803 -21.861 -19.972  1.00 52.220          H  
ATOM   2788  HA  ASP A 195      14.121 -23.022 -18.636  1.00 51.980          H  
ATOM   2789 1HB  ASP A 195      12.877 -21.824 -16.781  1.00 72.870          H  
ATOM   2790 2HB  ASP A 195      11.441 -22.729 -17.191  1.00 72.870          H  
ATOM   2791  N   GLU A 196      13.216 -24.880 -20.058  1.00 42.790          N  
ATOM   2792  CA  GLU A 196      12.697 -25.928 -20.933  1.00 42.350          C  
ATOM   2793  C   GLU A 196      11.766 -26.920 -20.233  1.00 41.860          C  
ATOM   2794  O   GLU A 196      10.789 -27.378 -20.828  1.00 41.760          O  
ATOM   2795  CB  GLU A 196      13.863 -26.648 -21.607  1.00 59.470          C  
ATOM   2796  CG  GLU A 196      14.609 -25.768 -22.633  1.00 59.470          C  
ATOM   2797  CD  GLU A 196      15.627 -24.826 -22.021  1.00 59.470          C  
ATOM   2798  OE1 GLU A 196      15.761 -24.821 -20.814  1.00 59.470          O  
ATOM   2799  OE2 GLU A 196      16.253 -24.106 -22.753  1.00 59.470          O  
ATOM   2800  H   GLU A 196      14.230 -24.719 -20.027  1.00 51.350          H  
ATOM   2801  HA  GLU A 196      12.132 -25.443 -21.721  1.00 50.820          H  
ATOM   2802 1HB  GLU A 196      14.576 -26.979 -20.851  1.00 71.360          H  
ATOM   2803 2HB  GLU A 196      13.495 -27.535 -22.124  1.00 71.360          H  
ATOM   2804 1HG  GLU A 196      15.119 -26.419 -23.343  1.00 71.360          H  
ATOM   2805 2HG  GLU A 196      13.875 -25.183 -23.187  1.00 71.360          H  
ATOM   2806  N   GLU A 197      11.989 -27.182 -18.948  1.00 41.600          N  
ATOM   2807  CA  GLU A 197      11.139 -28.107 -18.208  1.00 41.200          C  
ATOM   2808  C   GLU A 197       9.662 -27.717 -18.269  1.00 40.610          C  
ATOM   2809  O   GLU A 197       8.794 -28.588 -18.189  1.00 39.900          O  
ATOM   2810  CB  GLU A 197      11.570 -28.216 -16.740  1.00 57.840          C  
ATOM   2811  CG  GLU A 197      10.725 -29.217 -15.910  1.00 57.840          C  
ATOM   2812  CD  GLU A 197      11.244 -29.450 -14.520  1.00 57.840          C  
ATOM   2813  OE1 GLU A 197      12.326 -29.009 -14.229  1.00 57.840          O  
ATOM   2814  OE2 GLU A 197      10.547 -30.062 -13.733  1.00 57.840          O  
ATOM   2815  H   GLU A 197      12.798 -26.767 -18.489  1.00 49.920          H  
ATOM   2816  HA  GLU A 197      11.241 -29.091 -18.662  1.00 49.440          H  
ATOM   2817 1HB  GLU A 197      12.614 -28.525 -16.691  1.00 69.410          H  
ATOM   2818 2HB  GLU A 197      11.498 -27.232 -16.268  1.00 69.410          H  
ATOM   2819 1HG  GLU A 197       9.708 -28.837 -15.823  1.00 69.410          H  
ATOM   2820 2HG  GLU A 197      10.680 -30.165 -16.442  1.00 69.410          H  
ATOM   2821  N   VAL A 198       9.375 -26.413 -18.329  1.00 40.950          N  
ATOM   2822  CA  VAL A 198       8.008 -25.922 -18.323  1.00 40.650          C  
ATOM   2823  C   VAL A 198       7.637 -25.114 -19.575  1.00 40.430          C  
ATOM   2824  O   VAL A 198       6.746 -24.263 -19.529  1.00 39.840          O  
ATOM   2825  CB  VAL A 198       7.741 -25.099 -17.054  1.00 57.030          C  
ATOM   2826  CG1 VAL A 198       7.834 -26.007 -15.835  1.00 57.030          C  
ATOM   2827  CG2 VAL A 198       8.757 -23.972 -16.948  1.00 57.030          C  
ATOM   2828  H   VAL A 198      10.133 -25.734 -18.446  1.00 49.140          H  
ATOM   2829  HA  VAL A 198       7.367 -26.788 -18.266  1.00 48.780          H  
ATOM   2830  HB  VAL A 198       6.733 -24.691 -17.098  1.00 68.440          H  
ATOM   2831 1HG1 VAL A 198       7.630 -25.433 -14.935  1.00 68.440          H  
ATOM   2832 2HG1 VAL A 198       7.100 -26.812 -15.931  1.00 68.440          H  
ATOM   2833 3HG1 VAL A 198       8.833 -26.435 -15.770  1.00 68.440          H  
ATOM   2834 1HG2 VAL A 198       8.562 -23.390 -16.049  1.00 68.440          H  
ATOM   2835 2HG2 VAL A 198       9.761 -24.392 -16.892  1.00 68.440          H  
ATOM   2836 3HG2 VAL A 198       8.686 -23.321 -17.821  1.00 68.440          H  
ATOM   2837  N   TRP A 199       8.349 -25.340 -20.672  1.00 40.960          N  
ATOM   2838  CA  TRP A 199       8.103 -24.636 -21.930  1.00 40.880          C  
ATOM   2839  C   TRP A 199       6.820 -25.110 -22.631  1.00 40.340          C  
ATOM   2840  O   TRP A 199       6.472 -26.296 -22.585  1.00 40.170          O  
ATOM   2841  CB  TRP A 199       9.308 -24.822 -22.842  1.00 57.260          C  
ATOM   2842  CG  TRP A 199       9.284 -24.050 -24.108  1.00 57.260          C  
ATOM   2843  CD1 TRP A 199       8.922 -24.506 -25.330  1.00 57.260          C  
ATOM   2844  CD2 TRP A 199       9.693 -22.674 -24.298  1.00 57.260          C  
ATOM   2845  NE1 TRP A 199       9.068 -23.519 -26.262  1.00 57.260          N  
ATOM   2846  CE2 TRP A 199       9.534 -22.390 -25.651  1.00 57.260          C  
ATOM   2847  CE3 TRP A 199      10.180 -21.678 -23.442  1.00 57.260          C  
ATOM   2848  CZ2 TRP A 199       9.836 -21.149 -26.182  1.00 57.260          C  
ATOM   2849  CZ3 TRP A 199      10.487 -20.430 -23.980  1.00 57.260          C  
ATOM   2850  CH2 TRP A 199      10.315 -20.176 -25.313  1.00 57.260          C  
ATOM   2851  H   TRP A 199       9.088 -26.053 -20.640  1.00 49.150          H  
ATOM   2852  HA  TRP A 199       8.002 -23.578 -21.709  1.00 49.060          H  
ATOM   2853 1HB  TRP A 199      10.187 -24.515 -22.296  1.00 68.720          H  
ATOM   2854 2HB  TRP A 199       9.428 -25.879 -23.076  1.00 68.720          H  
ATOM   2855  HD1 TRP A 199       8.571 -25.516 -25.540  1.00 68.720          H  
ATOM   2856  HE1 TRP A 199       8.872 -23.626 -27.242  1.00 68.720          H  
ATOM   2857  HE3 TRP A 199      10.311 -21.871 -22.381  1.00 68.720          H  
ATOM   2858  HZ2 TRP A 199       9.710 -20.931 -27.242  1.00 68.720          H  
ATOM   2859  HZ3 TRP A 199      10.850 -19.655 -23.311  1.00 68.720          H  
ATOM   2860  HH2 TRP A 199      10.555 -19.194 -25.701  1.00 68.720          H  
ATOM   2861  N   ALA A 200       6.079 -24.180 -23.247  1.00 40.120          N  
ATOM   2862  CA  ALA A 200       4.883 -24.529 -24.018  1.00 39.690          C  
ATOM   2863  C   ALA A 200       5.252 -24.814 -25.494  1.00 39.550          C  
ATOM   2864  O   ALA A 200       5.857 -23.954 -26.116  1.00 39.920          O  
ATOM   2865  CB  ALA A 200       3.873 -23.394 -23.971  1.00 55.740          C  
ATOM   2866  H   ALA A 200       6.364 -23.208 -23.206  1.00 48.140          H  
ATOM   2867  HA  ALA A 200       4.419 -25.385 -23.551  1.00 47.630          H  
ATOM   2868 1HB  ALA A 200       2.977 -23.676 -24.525  1.00 66.890          H  
ATOM   2869 2HB  ALA A 200       3.606 -23.179 -22.939  1.00 66.890          H  
ATOM   2870 3HB  ALA A 200       4.295 -22.509 -24.417  1.00 66.890          H  
ATOM   2871  N   PRO A 201       4.968 -26.006 -26.065  1.00 39.080          N  
ATOM   2872  CA  PRO A 201       5.212 -26.360 -27.459  1.00 38.960          C  
ATOM   2873  C   PRO A 201       4.340 -25.484 -28.386  1.00 39.110          C  
ATOM   2874  O   PRO A 201       3.258 -25.074 -27.985  1.00 39.030          O  
ATOM   2875  CB  PRO A 201       4.781 -27.830 -27.521  1.00 58.440          C  
ATOM   2876  CG  PRO A 201       4.862 -28.314 -26.105  1.00 58.440          C  
ATOM   2877  CD  PRO A 201       4.473 -27.124 -25.263  1.00 58.440          C  
ATOM   2878  HA  PRO A 201       6.278 -26.240 -27.648  1.00 46.750          H  
ATOM   2879 1HB  PRO A 201       3.789 -27.895 -27.949  1.00 70.130          H  
ATOM   2880 2HB  PRO A 201       5.452 -28.393 -28.185  1.00 70.130          H  
ATOM   2881 1HG  PRO A 201       4.206 -29.185 -25.952  1.00 70.130          H  
ATOM   2882 2HG  PRO A 201       5.881 -28.656 -25.888  1.00 70.130          H  
ATOM   2883 1HD  PRO A 201       3.383 -27.050 -25.140  1.00 70.130          H  
ATOM   2884 2HD  PRO A 201       5.015 -27.237 -24.321  1.00 70.130          H  
ATOM   2885  N   PRO A 202       4.770 -25.241 -29.641  1.00 39.370          N  
ATOM   2886  CA  PRO A 202       4.076 -24.466 -30.673  1.00 39.560          C  
ATOM   2887  C   PRO A 202       2.855 -25.129 -31.320  1.00 39.290          C  
ATOM   2888  O   PRO A 202       2.120 -24.458 -32.053  1.00 38.970          O  
ATOM   2889  CB  PRO A 202       5.178 -24.292 -31.736  1.00 59.340          C  
ATOM   2890  CG  PRO A 202       6.086 -25.487 -31.556  1.00 59.340          C  
ATOM   2891  CD  PRO A 202       6.085 -25.767 -30.069  1.00 59.340          C  
ATOM   2892  HA  PRO A 202       3.792 -23.496 -30.256  1.00 47.470          H  
ATOM   2893 1HB  PRO A 202       4.722 -24.270 -32.738  1.00 71.210          H  
ATOM   2894 2HB  PRO A 202       5.694 -23.331 -31.611  1.00 71.210          H  
ATOM   2895 1HG  PRO A 202       5.711 -26.339 -32.151  1.00 71.210          H  
ATOM   2896 2HG  PRO A 202       7.091 -25.256 -31.944  1.00 71.210          H  
ATOM   2897 1HD  PRO A 202       6.154 -26.850 -29.914  1.00 71.210          H  
ATOM   2898 2HD  PRO A 202       6.907 -25.215 -29.582  1.00 71.210          H  
ATOM   2899  N   SER A 203       2.626 -26.418 -31.074  1.00 39.370          N  
ATOM   2900  CA  SER A 203       1.527 -27.101 -31.743  1.00 39.230          C  
ATOM   2901  C   SER A 203       0.203 -26.409 -31.452  1.00 38.990          C  
ATOM   2902  O   SER A 203      -0.102 -26.078 -30.308  1.00 39.310          O  
ATOM   2903  CB  SER A 203       1.470 -28.552 -31.302  1.00 54.980          C  
ATOM   2904  OG  SER A 203       2.629 -29.242 -31.682  1.00 54.980          O  
ATOM   2905  H   SER A 203       3.220 -26.948 -30.456  1.00 47.240          H  
ATOM   2906  HA  SER A 203       1.706 -27.069 -32.820  1.00 47.080          H  
ATOM   2907 1HB  SER A 203       1.348 -28.600 -30.220  1.00 65.970          H  
ATOM   2908 2HB  SER A 203       0.602 -29.026 -31.750  1.00 65.970          H  
ATOM   2909  HG  SER A 203       2.461 -30.170 -31.502  1.00 65.970          H  
ATOM   2910  N   LYS A 204      -0.631 -26.248 -32.484  1.00 38.480          N  
ATOM   2911  CA  LYS A 204      -1.911 -25.554 -32.324  1.00 38.290          C  
ATOM   2912  C   LYS A 204      -2.798 -26.236 -31.279  1.00 37.920          C  
ATOM   2913  O   LYS A 204      -3.486 -25.574 -30.507  1.00 37.470          O  
ATOM   2914  CB  LYS A 204      -2.645 -25.437 -33.664  1.00 53.680          C  
ATOM   2915  CG  LYS A 204      -3.852 -24.490 -33.621  1.00 53.680          C  
ATOM   2916  CD  LYS A 204      -4.558 -24.375 -34.987  1.00 53.680          C  
ATOM   2917  CE  LYS A 204      -5.721 -23.368 -34.956  1.00 53.680          C  
ATOM   2918  NZ  LYS A 204      -6.482 -23.333 -36.247  1.00 53.680          N  
ATOM   2919  H   LYS A 204      -0.338 -26.557 -33.400  1.00 46.180          H  
ATOM   2920  HA  LYS A 204      -1.708 -24.543 -31.970  1.00 45.950          H  
ATOM   2921 1HB  LYS A 204      -1.957 -25.077 -34.428  1.00 64.420          H  
ATOM   2922 2HB  LYS A 204      -3.003 -26.419 -33.972  1.00 64.420          H  
ATOM   2923 1HG  LYS A 204      -4.534 -24.815 -32.868  1.00 64.420          H  
ATOM   2924 2HG  LYS A 204      -3.497 -23.497 -33.338  1.00 64.420          H  
ATOM   2925 1HD  LYS A 204      -3.838 -24.021 -35.715  1.00 64.420          H  
ATOM   2926 2HD  LYS A 204      -4.926 -25.348 -35.302  1.00 64.420          H  
ATOM   2927 1HE  LYS A 204      -6.401 -23.616 -34.156  1.00 64.420          H  
ATOM   2928 2HE  LYS A 204      -5.309 -22.374 -34.771  1.00 64.420          H  
ATOM   2929 1HZ  LYS A 204      -7.220 -22.648 -36.180  1.00 64.420          H  
ATOM   2930 2HZ  LYS A 204      -5.860 -23.082 -37.042  1.00 64.420          H  
ATOM   2931 3HZ  LYS A 204      -6.889 -24.235 -36.428  1.00 64.420          H  
ATOM   2932  N   ARG A 205      -2.739 -27.567 -31.211  1.00 38.140          N  
ATOM   2933  CA  ARG A 205      -3.575 -28.346 -30.292  1.00 37.860          C  
ATOM   2934  C   ARG A 205      -3.233 -28.132 -28.818  1.00 37.420          C  
ATOM   2935  O   ARG A 205      -3.937 -28.657 -27.956  1.00 37.490          O  
ATOM   2936  CB  ARG A 205      -3.462 -29.838 -30.577  1.00 53.120          C  
ATOM   2937  CG  ARG A 205      -2.141 -30.448 -30.161  1.00 53.120          C  
ATOM   2938  CD  ARG A 205      -1.982 -31.859 -30.552  1.00 53.120          C  
ATOM   2939  NE  ARG A 205      -0.671 -32.369 -30.126  1.00 53.120          N  
ATOM   2940  CZ  ARG A 205      -0.382 -32.890 -28.905  1.00 53.120          C  
ATOM   2941  NH1 ARG A 205      -1.305 -32.984 -27.968  1.00 53.120          N  
ATOM   2942  NH2 ARG A 205       0.849 -33.303 -28.651  1.00 53.120          N  
ATOM   2943  H   ARG A 205      -2.149 -28.053 -31.868  1.00 45.770          H  
ATOM   2944  HA  ARG A 205      -4.609 -28.048 -30.426  1.00 45.430          H  
ATOM   2945 1HB  ARG A 205      -4.256 -30.370 -30.054  1.00 63.740          H  
ATOM   2946 2HB  ARG A 205      -3.594 -30.015 -31.644  1.00 63.740          H  
ATOM   2947 1HG  ARG A 205      -1.312 -29.870 -30.552  1.00 63.740          H  
ATOM   2948 2HG  ARG A 205      -2.112 -30.441 -29.081  1.00 63.740          H  
ATOM   2949 1HD  ARG A 205      -2.764 -32.467 -30.101  1.00 63.740          H  
ATOM   2950 2HD  ARG A 205      -2.043 -31.942 -31.638  1.00 63.740          H  
ATOM   2951  HE  ARG A 205       0.089 -32.323 -30.793  1.00 63.740          H  
ATOM   2952 1HH1 ARG A 205      -2.245 -32.667 -28.144  1.00 63.740          H  
ATOM   2953 2HH1 ARG A 205      -1.069 -33.371 -27.063  1.00 63.740          H  
ATOM   2954 1HH2 ARG A 205       1.564 -33.234 -29.362  1.00 63.740          H  
ATOM   2955 2HH2 ARG A 205       1.080 -33.685 -27.743  1.00 63.740          H  
ATOM   2956  N   LEU A 206      -2.100 -27.479 -28.537  1.00 37.010          N  
ATOM   2957  CA  LEU A 206      -1.673 -27.176 -27.183  1.00 36.630          C  
ATOM   2958  C   LEU A 206      -1.805 -25.677 -26.854  1.00 36.450          C  
ATOM   2959  O   LEU A 206      -1.318 -25.215 -25.813  1.00 36.400          O  
ATOM   2960  CB  LEU A 206      -0.233 -27.672 -26.978  1.00 51.430          C  
ATOM   2961  CG  LEU A 206      -0.020 -29.229 -27.086  1.00 51.430          C  
ATOM   2962  CD1 LEU A 206       1.431 -29.543 -27.019  1.00 51.430          C  
ATOM   2963  CD2 LEU A 206      -0.749 -29.950 -25.938  1.00 51.430          C  
ATOM   2964  H   LEU A 206      -1.536 -27.088 -29.296  1.00 44.410          H  
ATOM   2965  HA  LEU A 206      -2.318 -27.706 -26.508  1.00 43.960          H  
ATOM   2966 1HB  LEU A 206       0.398 -27.193 -27.738  1.00 61.720          H  
ATOM   2967 2HB  LEU A 206       0.114 -27.353 -26.000  1.00 61.720          H  
ATOM   2968  HG  LEU A 206      -0.383 -29.575 -28.027  1.00 61.720          H  
ATOM   2969 1HD1 LEU A 206       1.582 -30.620 -27.100  1.00 61.720          H  
ATOM   2970 2HD1 LEU A 206       1.929 -29.051 -27.834  1.00 61.720          H  
ATOM   2971 3HD1 LEU A 206       1.831 -29.199 -26.081  1.00 61.720          H  
ATOM   2972 1HD2 LEU A 206      -0.579 -31.017 -26.022  1.00 61.720          H  
ATOM   2973 2HD2 LEU A 206      -0.358 -29.603 -24.983  1.00 61.720          H  
ATOM   2974 3HD2 LEU A 206      -1.817 -29.764 -25.982  1.00 61.720          H  
ATOM   2975  N   ARG A 207      -2.452 -24.915 -27.744  1.00 36.410          N  
ATOM   2976  CA  ARG A 207      -2.607 -23.470 -27.606  1.00 36.350          C  
ATOM   2977  C   ARG A 207      -4.105 -23.108 -27.496  1.00 36.340          C  
ATOM   2978  O   ARG A 207      -4.928 -23.866 -28.012  1.00 35.880          O  
ATOM   2979  CB  ARG A 207      -1.907 -22.807 -28.804  1.00 50.910          C  
ATOM   2980  CG  ARG A 207      -0.374 -23.021 -28.776  1.00 50.910          C  
ATOM   2981  CD  ARG A 207       0.348 -22.683 -30.041  1.00 50.910          C  
ATOM   2982  NE  ARG A 207       0.335 -21.269 -30.380  1.00 50.910          N  
ATOM   2983  CZ  ARG A 207       0.999 -20.729 -31.433  1.00 50.910          C  
ATOM   2984  NH1 ARG A 207       1.735 -21.493 -32.237  1.00 50.910          N  
ATOM   2985  NH2 ARG A 207       0.918 -19.422 -31.663  1.00 50.910          N  
ATOM   2986  H   ARG A 207      -2.847 -25.351 -28.583  1.00 43.690          H  
ATOM   2987  HA  ARG A 207      -2.082 -23.180 -26.704  1.00 43.620          H  
ATOM   2988 1HB  ARG A 207      -2.279 -23.253 -29.729  1.00 61.100          H  
ATOM   2989 2HB  ARG A 207      -2.100 -21.752 -28.864  1.00 61.100          H  
ATOM   2990 1HG  ARG A 207       0.052 -22.419 -27.976  1.00 61.100          H  
ATOM   2991 2HG  ARG A 207      -0.161 -24.070 -28.576  1.00 61.100          H  
ATOM   2992 1HD  ARG A 207       1.382 -22.985 -29.912  1.00 61.100          H  
ATOM   2993 2HD  ARG A 207      -0.086 -23.241 -30.863  1.00 61.100          H  
ATOM   2994  HE  ARG A 207      -0.215 -20.652 -29.805  1.00 61.100          H  
ATOM   2995 1HH1 ARG A 207       1.809 -22.519 -32.088  1.00 61.100          H  
ATOM   2996 2HH1 ARG A 207       2.223 -21.080 -33.018  1.00 61.100          H  
ATOM   2997 1HH2 ARG A 207       0.353 -18.832 -31.066  1.00 61.100          H  
ATOM   2998 2HH2 ARG A 207       1.410 -19.016 -32.445  1.00 61.100          H  
ATOM   2999  N   PRO A 208      -4.484 -21.918 -26.942  1.00 36.910          N  
ATOM   3000  CA  PRO A 208      -5.857 -21.431 -26.718  1.00 37.040          C  
ATOM   3001  C   PRO A 208      -6.703 -21.428 -27.977  1.00 36.900          C  
ATOM   3002  O   PRO A 208      -7.926 -21.373 -27.919  1.00 36.700          O  
ATOM   3003  CB  PRO A 208      -5.641 -19.990 -26.265  1.00 55.560          C  
ATOM   3004  CG  PRO A 208      -4.274 -19.967 -25.671  1.00 55.560          C  
ATOM   3005  CD  PRO A 208      -3.455 -20.940 -26.480  1.00 55.560          C  
ATOM   3006  HA  PRO A 208      -6.329 -22.036 -25.929  1.00 44.450          H  
ATOM   3007 1HB  PRO A 208      -5.739 -19.302 -27.128  1.00 66.670          H  
ATOM   3008 2HB  PRO A 208      -6.421 -19.696 -25.550  1.00 66.670          H  
ATOM   3009 1HG  PRO A 208      -3.875 -18.938 -25.703  1.00 66.670          H  
ATOM   3010 2HG  PRO A 208      -4.328 -20.233 -24.645  1.00 66.670          H  
ATOM   3011 1HD  PRO A 208      -2.989 -20.408 -27.317  1.00 66.670          H  
ATOM   3012 2HD  PRO A 208      -2.721 -21.381 -25.797  1.00 66.670          H  
ATOM   3013  N   HIS A 209      -6.028 -21.466 -29.114  1.00 37.050          N  
ATOM   3014  CA  HIS A 209      -6.624 -21.478 -30.424  1.00 37.170          C  
ATOM   3015  C   HIS A 209      -7.654 -22.599 -30.521  1.00 36.940          C  
ATOM   3016  O   HIS A 209      -8.694 -22.437 -31.168  1.00 36.810          O  
ATOM   3017  CB  HIS A 209      -5.531 -21.724 -31.456  1.00 51.990          C  
ATOM   3018  CG  HIS A 209      -4.518 -20.629 -31.525  1.00 51.990          C  
ATOM   3019  ND1 HIS A 209      -3.393 -20.707 -32.315  1.00 51.990          N  
ATOM   3020  CD2 HIS A 209      -4.439 -19.440 -30.879  1.00 51.990          C  
ATOM   3021  CE1 HIS A 209      -2.680 -19.604 -32.173  1.00 51.990          C  
ATOM   3022  NE2 HIS A 209      -3.290 -18.823 -31.304  1.00 51.990          N  
ATOM   3023  H   HIS A 209      -5.026 -21.501 -29.082  1.00 44.460          H  
ATOM   3024  HA  HIS A 209      -7.120 -20.527 -30.624  1.00 44.600          H  
ATOM   3025 1HB  HIS A 209      -5.015 -22.661 -31.220  1.00 62.390          H  
ATOM   3026 2HB  HIS A 209      -5.982 -21.836 -32.429  1.00 62.390          H  
ATOM   3027  HD2 HIS A 209      -5.142 -19.032 -30.160  1.00 62.390          H  
ATOM   3028  HE1 HIS A 209      -1.749 -19.379 -32.685  1.00 62.390          H  
ATOM   3029  HE2 HIS A 209      -2.980 -17.886 -30.981  1.00 62.390          H  
ATOM   3030  N   LEU A 210      -7.348 -23.760 -29.921  1.00 36.960          N  
ATOM   3031  CA  LEU A 210      -8.277 -24.878 -29.999  1.00 36.830          C  
ATOM   3032  C   LEU A 210      -8.827 -25.306 -28.648  1.00 36.690          C  
ATOM   3033  O   LEU A 210      -8.105 -25.515 -27.669  1.00 36.400          O  
ATOM   3034  CB  LEU A 210      -7.629 -26.066 -30.719  1.00 51.610          C  
ATOM   3035  CG  LEU A 210      -7.237 -25.811 -32.201  1.00 51.610          C  
ATOM   3036  CD1 LEU A 210      -6.442 -26.975 -32.720  1.00 51.610          C  
ATOM   3037  CD2 LEU A 210      -8.494 -25.636 -33.084  1.00 51.610          C  
ATOM   3038  H   LEU A 210      -6.479 -23.856 -29.385  1.00 44.350          H  
ATOM   3039  HA  LEU A 210      -9.118 -24.550 -30.582  1.00 44.200          H  
ATOM   3040 1HB  LEU A 210      -6.718 -26.335 -30.177  1.00 61.940          H  
ATOM   3041 2HB  LEU A 210      -8.316 -26.905 -30.689  1.00 61.940          H  
ATOM   3042  HG  LEU A 210      -6.641 -24.921 -32.251  1.00 61.940          H  
ATOM   3043 1HD1 LEU A 210      -6.161 -26.794 -33.749  1.00 61.940          H  
ATOM   3044 2HD1 LEU A 210      -5.560 -27.091 -32.134  1.00 61.940          H  
ATOM   3045 3HD1 LEU A 210      -7.035 -27.860 -32.669  1.00 61.940          H  
ATOM   3046 1HD2 LEU A 210      -8.192 -25.462 -34.110  1.00 61.940          H  
ATOM   3047 2HD2 LEU A 210      -9.102 -26.526 -33.044  1.00 61.940          H  
ATOM   3048 3HD2 LEU A 210      -9.092 -24.789 -32.753  1.00 61.940          H  
ATOM   3049  N   SER A 211     -10.130 -25.517 -28.621  1.00 36.980          N  
ATOM   3050  CA  SER A 211     -10.829 -25.929 -27.407  1.00 36.970          C  
ATOM   3051  C   SER A 211     -10.710 -27.430 -27.178  1.00 37.280          C  
ATOM   3052  O   SER A 211     -11.690 -28.186 -27.269  1.00 37.450          O  
ATOM   3053  CB  SER A 211     -12.280 -25.523 -27.458  1.00 51.760          C  
ATOM   3054  OG  SER A 211     -12.929 -25.835 -26.252  1.00 51.760          O  
ATOM   3055  H   SER A 211     -10.627 -25.340 -29.492  1.00 44.380          H  
ATOM   3056  HA  SER A 211     -10.376 -25.411 -26.563  1.00 44.360          H  
ATOM   3057 1HB  SER A 211     -12.341 -24.454 -27.622  1.00 62.110          H  
ATOM   3058 2HB  SER A 211     -12.762 -26.031 -28.286  1.00 62.110          H  
ATOM   3059  HG  SER A 211     -12.594 -25.144 -25.629  1.00 62.110          H  
ATOM   3060  N   SER A 212      -9.505 -27.828 -26.751  1.00 37.430          N  
ATOM   3061  CA  SER A 212      -9.046 -29.213 -26.503  1.00 37.800          C  
ATOM   3062  C   SER A 212      -9.843 -29.894 -25.408  1.00 37.500          C  
ATOM   3063  O   SER A 212      -9.787 -31.107 -25.225  1.00 36.840          O  
ATOM   3064  CB  SER A 212      -7.629 -29.212 -26.042  1.00 52.770          C  
ATOM   3065  OG  SER A 212      -7.569 -28.677 -24.752  1.00 52.770          O  
ATOM   3066  H   SER A 212      -8.806 -27.075 -26.694  1.00 44.920          H  
ATOM   3067  HA  SER A 212      -9.146 -29.788 -27.425  1.00 45.360          H  
ATOM   3068 1HB  SER A 212      -7.232 -30.225 -26.044  1.00 63.330          H  
ATOM   3069 2HB  SER A 212      -7.021 -28.613 -26.724  1.00 63.330          H  
ATOM   3070  HG  SER A 212      -6.633 -28.696 -24.526  1.00 63.330          H  
ATOM   3071  N   LEU A 213     -10.577 -29.072 -24.700  1.00 38.020          N  
ATOM   3072  CA  LEU A 213     -11.455 -29.366 -23.596  1.00 37.840          C  
ATOM   3073  C   LEU A 213     -12.554 -30.316 -24.035  1.00 37.140          C  
ATOM   3074  O   LEU A 213     -13.093 -31.086 -23.227  1.00 37.240          O  
ATOM   3075  CB  LEU A 213     -12.145 -28.060 -23.242  1.00 53.050          C  
ATOM   3076  CG  LEU A 213     -11.259 -26.932 -22.777  1.00 53.050          C  
ATOM   3077  CD1 LEU A 213     -12.030 -25.831 -22.639  1.00 53.050          C  
ATOM   3078  CD2 LEU A 213     -10.700 -27.223 -21.579  1.00 53.050          C  
ATOM   3079  H   LEU A 213     -10.480 -28.109 -24.966  1.00 45.620          H  
ATOM   3080  HA  LEU A 213     -10.893 -29.814 -22.780  1.00 45.410          H  
ATOM   3081 1HB  LEU A 213     -12.697 -27.714 -24.117  1.00 63.660          H  
ATOM   3082 2HB  LEU A 213     -12.863 -28.268 -22.447  1.00 63.660          H  
ATOM   3083  HG  LEU A 213     -10.478 -26.729 -23.505  1.00 63.660          H  
ATOM   3084 1HD1 LEU A 213     -11.435 -25.038 -22.301  1.00 63.660          H  
ATOM   3085 2HD1 LEU A 213     -12.446 -25.601 -23.576  1.00 63.660          H  
ATOM   3086 3HD1 LEU A 213     -12.791 -26.059 -21.922  1.00 63.660          H  
ATOM   3087 1HD2 LEU A 213     -10.094 -26.395 -21.223  1.00 63.660          H  
ATOM   3088 2HD2 LEU A 213     -11.499 -27.415 -20.883  1.00 63.660          H  
ATOM   3089 3HD2 LEU A 213     -10.087 -28.089 -21.706  1.00 63.660          H  
ATOM   3090  N   THR A 214     -12.911 -30.207 -25.316  1.00 36.510          N  
ATOM   3091  CA  THR A 214     -13.955 -30.977 -25.968  1.00 35.910          C  
ATOM   3092  C   THR A 214     -13.643 -32.446 -25.877  1.00 35.630          C  
ATOM   3093  O   THR A 214     -12.515 -32.871 -26.115  1.00 35.350          O  
ATOM   3094  CB  THR A 214     -14.098 -30.562 -27.446  1.00 50.510          C  
ATOM   3095  OG1 THR A 214     -14.418 -29.167 -27.502  1.00 50.510          O  
ATOM   3096  CG2 THR A 214     -15.200 -31.372 -28.167  1.00 50.510          C  
ATOM   3097  H   THR A 214     -12.390 -29.544 -25.890  1.00 43.810          H  
ATOM   3098  HA  THR A 214     -14.898 -30.792 -25.457  1.00 43.090          H  
ATOM   3099  HB  THR A 214     -13.146 -30.725 -27.953  1.00 60.620          H  
ATOM   3100  HG1 THR A 214     -13.607 -28.643 -27.323  1.00 60.620          H  
ATOM   3101 1HG2 THR A 214     -15.267 -31.041 -29.205  1.00 60.620          H  
ATOM   3102 2HG2 THR A 214     -14.968 -32.434 -28.154  1.00 60.620          H  
ATOM   3103 3HG2 THR A 214     -16.155 -31.207 -27.676  1.00 60.620          H  
ATOM   3104  N   ALA A 215     -14.637 -33.219 -25.484  1.00 35.770          N  
ATOM   3105  CA  ALA A 215     -14.526 -34.661 -25.332  1.00 35.580          C  
ATOM   3106  C   ALA A 215     -15.087 -35.506 -26.503  1.00 35.570          C  
ATOM   3107  O   ALA A 215     -16.237 -35.938 -26.413  1.00 36.000          O  
ATOM   3108  CB  ALA A 215     -15.215 -35.042 -24.072  1.00 49.890          C  
ATOM   3109  H   ALA A 215     -15.526 -32.779 -25.282  1.00 42.920          H  
ATOM   3110  HA  ALA A 215     -13.473 -34.896 -25.207  1.00 42.700          H  
ATOM   3111 1HB  ALA A 215     -15.053 -36.061 -23.923  1.00 59.870          H  
ATOM   3112 2HB  ALA A 215     -14.785 -34.508 -23.279  1.00 59.870          H  
ATOM   3113 3HB  ALA A 215     -16.278 -34.829 -24.127  1.00 59.870          H  
ATOM   3114  N   PRO A 216     -14.402 -35.674 -27.652  1.00 35.130          N  
ATOM   3115  CA  PRO A 216     -14.900 -36.440 -28.773  1.00 35.140          C  
ATOM   3116  C   PRO A 216     -14.907 -37.926 -28.373  1.00 35.660          C  
ATOM   3117  O   PRO A 216     -14.075 -38.317 -27.559  1.00 35.870          O  
ATOM   3118  CB  PRO A 216     -13.889 -36.144 -29.864  1.00 52.710          C  
ATOM   3119  CG  PRO A 216     -12.621 -35.818 -29.132  1.00 52.710          C  
ATOM   3120  CD  PRO A 216     -13.064 -35.117 -27.869  1.00 52.710          C  
ATOM   3121  HA  PRO A 216     -15.882 -36.042 -29.035  1.00 42.170          H  
ATOM   3122 1HB  PRO A 216     -13.781 -37.012 -30.492  1.00 63.250          H  
ATOM   3123 2HB  PRO A 216     -14.247 -35.339 -30.507  1.00 63.250          H  
ATOM   3124 1HG  PRO A 216     -12.069 -36.749 -28.930  1.00 63.250          H  
ATOM   3125 2HG  PRO A 216     -11.973 -35.201 -29.774  1.00 63.250          H  
ATOM   3126 1HD  PRO A 216     -12.378 -35.360 -27.047  1.00 63.250          H  
ATOM   3127 2HD  PRO A 216     -13.117 -34.052 -28.082  1.00 63.250          H  
ATOM   3128  N   PRO A 217     -15.773 -38.766 -28.959  1.00 35.960          N  
ATOM   3129  CA  PRO A 217     -15.876 -40.210 -28.736  1.00 36.520          C  
ATOM   3130  C   PRO A 217     -14.635 -41.059 -29.008  1.00 36.360          C  
ATOM   3131  O   PRO A 217     -13.817 -40.757 -29.883  1.00 36.110          O  
ATOM   3132  CB  PRO A 217     -16.950 -40.610 -29.762  1.00 54.780          C  
ATOM   3133  CG  PRO A 217     -17.777 -39.372 -29.997  1.00 54.780          C  
ATOM   3134  CD  PRO A 217     -16.829 -38.215 -29.851  1.00 54.780          C  
ATOM   3135  HA  PRO A 217     -16.221 -40.393 -27.712  1.00 43.820          H  
ATOM   3136 1HB  PRO A 217     -16.466 -40.990 -30.677  1.00 65.740          H  
ATOM   3137 2HB  PRO A 217     -17.547 -41.445 -29.361  1.00 65.740          H  
ATOM   3138 1HG  PRO A 217     -18.222 -39.413 -31.004  1.00 65.740          H  
ATOM   3139 2HG  PRO A 217     -18.614 -39.336 -29.297  1.00 65.740          H  
ATOM   3140 1HD  PRO A 217     -16.430 -37.871 -30.811  1.00 65.740          H  
ATOM   3141 2HD  PRO A 217     -17.403 -37.436 -29.341  1.00 65.740          H  
ATOM   3142  N   ALA A 218     -14.539 -42.160 -28.258  1.00 36.600          N  
ATOM   3143  CA  ALA A 218     -13.506 -43.173 -28.458  1.00 36.590          C  
ATOM   3144  C   ALA A 218     -13.894 -43.972 -29.697  1.00 36.250          C  
ATOM   3145  O   ALA A 218     -15.086 -44.194 -29.920  1.00 36.160          O  
ATOM   3146  CB  ALA A 218     -13.401 -44.095 -27.243  1.00 51.230          C  
ATOM   3147  H   ALA A 218     -15.237 -42.322 -27.547  1.00 43.920          H  
ATOM   3148  HA  ALA A 218     -12.550 -42.681 -28.641  1.00 43.910          H  
ATOM   3149 1HB  ALA A 218     -12.634 -44.847 -27.430  1.00 61.480          H  
ATOM   3150 2HB  ALA A 218     -13.143 -43.532 -26.369  1.00 61.480          H  
ATOM   3151 3HB  ALA A 218     -14.359 -44.590 -27.075  1.00 61.480          H  
ATOM   3152  N   MET A 219     -12.930 -44.472 -30.468  1.00 36.150          N  
ATOM   3153  CA  MET A 219     -13.290 -45.311 -31.599  1.00 35.940          C  
ATOM   3154  C   MET A 219     -12.577 -46.681 -31.500  1.00 36.420          C  
ATOM   3155  O   MET A 219     -11.344 -46.731 -31.391  1.00 36.820          O  
ATOM   3156  CB  MET A 219     -12.877 -44.598 -32.869  1.00 50.400          C  
ATOM   3157  CG  MET A 219     -13.530 -43.273 -33.116  1.00 50.400          C  
ATOM   3158  SD  MET A 219     -12.875 -42.457 -34.599  1.00 50.400          S  
ATOM   3159  CE  MET A 219     -13.388 -43.509 -35.946  1.00 50.400          C  
ATOM   3160  H   MET A 219     -11.941 -44.259 -30.315  1.00 43.380          H  
ATOM   3161  HA  MET A 219     -14.363 -45.428 -31.618  1.00 43.130          H  
ATOM   3162 1HB  MET A 219     -11.833 -44.464 -32.870  1.00 60.480          H  
ATOM   3163 2HB  MET A 219     -13.133 -45.191 -33.701  1.00 60.480          H  
ATOM   3164 1HG  MET A 219     -14.605 -43.405 -33.231  1.00 60.480          H  
ATOM   3165 2HG  MET A 219     -13.359 -42.620 -32.263  1.00 60.480          H  
ATOM   3166 1HE  MET A 219     -13.048 -43.076 -36.888  1.00 60.480          H  
ATOM   3167 2HE  MET A 219     -12.953 -44.501 -35.839  1.00 60.480          H  
ATOM   3168 3HE  MET A 219     -14.476 -43.584 -35.957  1.00 60.480          H  
ATOM   3169  N   PRO A 220     -13.304 -47.828 -31.551  1.00 36.470          N  
ATOM   3170  CA  PRO A 220     -12.734 -49.173 -31.517  1.00 36.910          C  
ATOM   3171  C   PRO A 220     -11.573 -49.431 -32.514  1.00 36.930          C  
ATOM   3172  O   PRO A 220     -10.614 -50.095 -32.126  1.00 36.480          O  
ATOM   3173  CB  PRO A 220     -13.966 -50.062 -31.769  1.00 55.360          C  
ATOM   3174  CG  PRO A 220     -15.118 -49.263 -31.178  1.00 55.360          C  
ATOM   3175  CD  PRO A 220     -14.792 -47.801 -31.501  1.00 55.360          C  
ATOM   3176  HA  PRO A 220     -12.369 -49.353 -30.496  1.00 44.290          H  
ATOM   3177 1HB  PRO A 220     -14.088 -50.324 -32.819  1.00 66.440          H  
ATOM   3178 2HB  PRO A 220     -13.828 -51.023 -31.240  1.00 66.440          H  
ATOM   3179 1HG  PRO A 220     -16.072 -49.594 -31.614  1.00 66.440          H  
ATOM   3180 2HG  PRO A 220     -15.184 -49.445 -30.092  1.00 66.440          H  
ATOM   3181 1HD  PRO A 220     -15.225 -47.495 -32.470  1.00 66.440          H  
ATOM   3182 2HD  PRO A 220     -15.152 -47.182 -30.660  1.00 66.440          H  
ATOM   3183  N   PRO A 221     -11.559 -48.883 -33.773  1.00 37.500          N  
ATOM   3184  CA  PRO A 221     -10.480 -49.018 -34.756  1.00 37.650          C  
ATOM   3185  C   PRO A 221      -9.222 -48.231 -34.394  1.00 37.430          C  
ATOM   3186  O   PRO A 221      -8.731 -47.456 -35.212  1.00 37.790          O  
ATOM   3187  CB  PRO A 221     -11.110 -48.468 -36.051  1.00 56.470          C  
ATOM   3188  CG  PRO A 221     -12.586 -48.491 -35.816  1.00 56.470          C  
ATOM   3189  CD  PRO A 221     -12.742 -48.213 -34.361  1.00 56.470          C  
ATOM   3190  HA  PRO A 221     -10.237 -50.073 -34.884  1.00 45.180          H  
ATOM   3191 1HB  PRO A 221     -10.743 -47.452 -36.252  1.00 67.770          H  
ATOM   3192 2HB  PRO A 221     -10.803 -49.091 -36.909  1.00 67.770          H  
ATOM   3193 1HG  PRO A 221     -13.080 -47.733 -36.449  1.00 67.770          H  
ATOM   3194 2HG  PRO A 221     -13.000 -49.465 -36.111  1.00 67.770          H  
ATOM   3195 1HD  PRO A 221     -12.667 -47.168 -34.227  1.00 67.770          H  
ATOM   3196 2HD  PRO A 221     -13.685 -48.611 -34.056  1.00 67.770          H  
ATOM   3197  N   SER A 222      -8.733 -48.405 -33.172  1.00 36.950          N  
ATOM   3198  CA  SER A 222      -7.542 -47.726 -32.685  1.00 36.810          C  
ATOM   3199  C   SER A 222      -7.556 -46.234 -33.010  1.00 37.070          C  
ATOM   3200  O   SER A 222      -6.594 -45.710 -33.578  1.00 37.390          O  
ATOM   3201  CB  SER A 222      -6.314 -48.371 -33.306  1.00 51.590          C  
ATOM   3202  OG  SER A 222      -6.206 -49.731 -32.942  1.00 51.590          O  
ATOM   3203  H   SER A 222      -9.192 -49.083 -32.569  1.00 44.340          H  
ATOM   3204  HA  SER A 222      -7.500 -47.841 -31.601  1.00 44.170          H  
ATOM   3205 1HB  SER A 222      -6.377 -48.291 -34.389  1.00 61.910          H  
ATOM   3206 2HB  SER A 222      -5.433 -47.842 -33.004  1.00 61.910          H  
ATOM   3207  HG  SER A 222      -5.395 -50.044 -33.349  1.00 61.910          H  
ATOM   3208  N   ALA A 223      -8.619 -45.515 -32.626  1.00 36.980          N  
ATOM   3209  CA  ALA A 223      -8.691 -44.115 -33.017  1.00 37.220          C  
ATOM   3210  C   ALA A 223      -9.491 -43.251 -32.054  1.00 37.300          C  
ATOM   3211  O   ALA A 223     -10.150 -43.748 -31.132  1.00 37.450          O  
ATOM   3212  CB  ALA A 223      -9.289 -44.023 -34.418  1.00 52.010          C  
ATOM   3213  H   ALA A 223      -9.403 -45.956 -32.131  1.00 44.380          H  
ATOM   3214  HA  ALA A 223      -7.677 -43.721 -33.039  1.00 44.660          H  
ATOM   3215 1HB  ALA A 223      -9.313 -42.986 -34.746  1.00 62.410          H  
ATOM   3216 2HB  ALA A 223      -8.676 -44.608 -35.105  1.00 62.410          H  
ATOM   3217 3HB  ALA A 223     -10.288 -44.418 -34.428  1.00 62.410          H  
ATOM   3218  N   THR A 224      -9.350 -41.939 -32.236  1.00 37.260          N  
ATOM   3219  CA  THR A 224     -10.098 -40.933 -31.490  1.00 37.400          C  
ATOM   3220  C   THR A 224     -10.898 -40.104 -32.481  1.00 37.490          C  
ATOM   3221  O   THR A 224     -10.364 -39.685 -33.513  1.00 37.870          O  
ATOM   3222  CB  THR A 224      -9.160 -40.021 -30.664  1.00 52.300          C  
ATOM   3223  OG1 THR A 224      -8.436 -40.817 -29.717  1.00 52.300          O  
ATOM   3224  CG2 THR A 224      -9.974 -38.964 -29.921  1.00 52.300          C  
ATOM   3225  H   THR A 224      -8.742 -41.617 -32.976  1.00 44.710          H  
ATOM   3226  HA  THR A 224     -10.802 -41.426 -30.817  1.00 44.880          H  
ATOM   3227  HB  THR A 224      -8.449 -39.529 -31.322  1.00 62.760          H  
ATOM   3228  HG1 THR A 224      -7.807 -41.370 -30.186  1.00 62.760          H  
ATOM   3229 1HG2 THR A 224      -9.305 -38.343 -29.334  1.00 62.760          H  
ATOM   3230 2HG2 THR A 224     -10.501 -38.342 -30.620  1.00 62.760          H  
ATOM   3231 3HG2 THR A 224     -10.688 -39.444 -29.274  1.00 62.760          H  
ATOM   3232  N   ALA A 225     -12.179 -39.901 -32.197  1.00 37.220          N  
ATOM   3233  CA  ALA A 225     -13.044 -39.119 -33.056  1.00 37.340          C  
ATOM   3234  C   ALA A 225     -12.591 -37.651 -33.072  1.00 37.710          C  
ATOM   3235  O   ALA A 225     -11.994 -37.188 -32.106  1.00 37.340          O  
ATOM   3236  CB  ALA A 225     -14.473 -39.247 -32.571  1.00 52.230          C  
ATOM   3237  H   ALA A 225     -12.588 -40.279 -31.334  1.00 44.660          H  
ATOM   3238  HA  ALA A 225     -12.964 -39.526 -34.056  1.00 44.810          H  
ATOM   3239 1HB  ALA A 225     -15.150 -38.687 -33.202  1.00 62.670          H  
ATOM   3240 2HB  ALA A 225     -14.761 -40.297 -32.573  1.00 62.670          H  
ATOM   3241 3HB  ALA A 225     -14.523 -38.874 -31.569  1.00 62.670          H  
ATOM   3242  N   PRO A 226     -12.793 -36.915 -34.170  1.00 38.470          N  
ATOM   3243  CA  PRO A 226     -12.526 -35.493 -34.284  1.00 38.920          C  
ATOM   3244  C   PRO A 226     -13.542 -34.730 -33.422  1.00 38.800          C  
ATOM   3245  O   PRO A 226     -14.652 -35.232 -33.227  1.00 38.610          O  
ATOM   3246  CB  PRO A 226     -12.684 -35.274 -35.792  1.00 58.380          C  
ATOM   3247  CG  PRO A 226     -13.628 -36.348 -36.256  1.00 58.380          C  
ATOM   3248  CD  PRO A 226     -13.312 -37.542 -35.403  1.00 58.380          C  
ATOM   3249  HA  PRO A 226     -11.497 -35.289 -33.950  1.00 46.700          H  
ATOM   3250 1HB  PRO A 226     -13.066 -34.313 -35.989  1.00 70.060          H  
ATOM   3251 2HB  PRO A 226     -11.700 -35.350 -36.273  1.00 70.060          H  
ATOM   3252 1HG  PRO A 226     -14.669 -36.008 -36.127  1.00 70.060          H  
ATOM   3253 2HG  PRO A 226     -13.489 -36.538 -37.334  1.00 70.060          H  
ATOM   3254 1HD  PRO A 226     -14.243 -38.087 -35.229  1.00 70.060          H  
ATOM   3255 2HD  PRO A 226     -12.537 -38.170 -35.879  1.00 70.060          H  
ATOM   3256  N   GLY A 227     -13.184 -33.524 -32.933  1.00 38.990          N  
ATOM   3257  CA  GLY A 227     -14.011 -32.633 -32.086  1.00 38.950          C  
ATOM   3258  C   GLY A 227     -15.409 -32.199 -32.575  1.00 38.490          C  
ATOM   3259  O   GLY A 227     -15.697 -31.006 -32.648  1.00 38.690          O  
ATOM   3260  H   GLY A 227     -12.250 -33.150 -33.123  1.00 46.790          H  
ATOM   3261 1HA  GLY A 227     -14.120 -33.098 -31.109  1.00 46.740          H  
ATOM   3262 2HA  GLY A 227     -13.426 -31.732 -31.903  1.00 46.740          H  
ATOM   3263  N   GLY A 228     -16.275 -33.141 -32.905  1.00 37.920          N  
ATOM   3264  CA  GLY A 228     -17.639 -32.832 -33.318  1.00 37.510          C  
ATOM   3265  C   GLY A 228     -18.637 -33.056 -32.182  1.00 37.070          C  
ATOM   3266  O   GLY A 228     -18.289 -33.015 -30.999  1.00 37.020          O  
ATOM   3267  H   GLY A 228     -15.963 -34.106 -32.861  1.00 45.500          H  
ATOM   3268 1HA  GLY A 228     -17.695 -31.798 -33.658  1.00 45.010          H  
ATOM   3269 2HA  GLY A 228     -17.906 -33.467 -34.160  1.00 45.010          H  
ATOM   3270  N   LEU A 229     -19.893 -33.295 -32.561  1.00 36.820          N  
ATOM   3271  CA  LEU A 229     -20.984 -33.532 -31.620  1.00 36.470          C  
ATOM   3272  C   LEU A 229     -21.196 -35.021 -31.429  1.00 36.220          C  
ATOM   3273  O   LEU A 229     -21.432 -35.741 -32.404  1.00 36.040          O  
ATOM   3274  CB  LEU A 229     -22.285 -32.882 -32.147  1.00 51.200          C  
ATOM   3275  CG  LEU A 229     -23.628 -33.144 -31.348  1.00 51.200          C  
ATOM   3276  CD1 LEU A 229     -23.565 -32.568 -29.931  1.00 51.200          C  
ATOM   3277  CD2 LEU A 229     -24.791 -32.504 -32.134  1.00 51.200          C  
ATOM   3278  H   LEU A 229     -20.101 -33.318 -33.548  1.00 44.180          H  
ATOM   3279  HA  LEU A 229     -20.718 -33.092 -30.660  1.00 43.760          H  
ATOM   3280 1HB  LEU A 229     -22.138 -31.807 -32.191  1.00 61.440          H  
ATOM   3281 2HB  LEU A 229     -22.449 -33.239 -33.164  1.00 61.440          H  
ATOM   3282  HG  LEU A 229     -23.793 -34.216 -31.265  1.00 61.440          H  
ATOM   3283 1HD1 LEU A 229     -24.494 -32.765 -29.412  1.00 61.440          H  
ATOM   3284 2HD1 LEU A 229     -22.754 -33.028 -29.379  1.00 61.440          H  
ATOM   3285 3HD1 LEU A 229     -23.417 -31.520 -29.982  1.00 61.440          H  
ATOM   3286 1HD2 LEU A 229     -25.732 -32.675 -31.628  1.00 61.440          H  
ATOM   3287 2HD2 LEU A 229     -24.635 -31.427 -32.224  1.00 61.440          H  
ATOM   3288 3HD2 LEU A 229     -24.834 -32.941 -33.123  1.00 61.440          H  
ATOM   3289  N   SER A 230     -21.079 -35.487 -30.187  1.00 36.330          N  
ATOM   3290  CA  SER A 230     -21.273 -36.896 -29.913  1.00 36.250          C  
ATOM   3291  C   SER A 230     -22.750 -37.198 -30.032  1.00 36.210          C  
ATOM   3292  O   SER A 230     -23.584 -36.310 -29.871  1.00 36.480          O  
ATOM   3293  CB  SER A 230     -20.775 -37.249 -28.519  1.00 50.780          C  
ATOM   3294  OG  SER A 230     -21.557 -36.625 -27.537  1.00 50.780          O  
ATOM   3295  H   SER A 230     -20.870 -34.856 -29.426  1.00 43.600          H  
ATOM   3296  HA  SER A 230     -20.731 -37.485 -30.654  1.00 43.500          H  
ATOM   3297 1HB  SER A 230     -20.816 -38.330 -28.379  1.00 60.940          H  
ATOM   3298 2HB  SER A 230     -19.737 -36.944 -28.408  1.00 60.940          H  
ATOM   3299  HG  SER A 230     -21.281 -36.990 -26.682  1.00 60.940          H  
ATOM   3300  N   THR A 231     -23.079 -38.466 -30.244  1.00 35.930          N  
ATOM   3301  CA  THR A 231     -24.467 -38.890 -30.324  1.00 35.920          C  
ATOM   3302  C   THR A 231     -24.760 -39.961 -29.299  1.00 35.820          C  
ATOM   3303  O   THR A 231     -25.779 -40.658 -29.394  1.00 35.710          O  
ATOM   3304  CB  THR A 231     -24.801 -39.415 -31.725  1.00 50.290          C  
ATOM   3305  OG1 THR A 231     -23.966 -40.538 -32.023  1.00 50.290          O  
ATOM   3306  CG2 THR A 231     -24.546 -38.315 -32.739  1.00 50.290          C  
ATOM   3307  H   THR A 231     -22.352 -39.154 -30.374  1.00 43.120          H  
ATOM   3308  HA  THR A 231     -25.112 -38.038 -30.106  1.00 43.100          H  
ATOM   3309  HB  THR A 231     -25.847 -39.718 -31.768  1.00 60.350          H  
ATOM   3310  HG1 THR A 231     -24.309 -41.304 -31.549  1.00 60.350          H  
ATOM   3311 1HG2 THR A 231     -24.781 -38.680 -33.736  1.00 60.350          H  
ATOM   3312 2HG2 THR A 231     -25.178 -37.466 -32.502  1.00 60.350          H  
ATOM   3313 3HG2 THR A 231     -23.503 -38.007 -32.708  1.00 60.350          H  
ATOM   3314  N   THR A 232     -23.802 -40.171 -28.397  1.00 35.920          N  
ATOM   3315  CA  THR A 232     -23.906 -41.153 -27.331  1.00 35.900          C  
ATOM   3316  C   THR A 232     -23.415 -40.546 -26.036  1.00 36.060          C  
ATOM   3317  O   THR A 232     -22.738 -39.516 -26.046  1.00 36.380          O  
ATOM   3318  CB  THR A 232     -23.072 -42.429 -27.605  1.00 50.270          C  
ATOM   3319  OG1 THR A 232     -21.671 -42.120 -27.548  1.00 50.270          O  
ATOM   3320  CG2 THR A 232     -23.383 -42.977 -28.994  1.00 50.270          C  
ATOM   3321  H   THR A 232     -22.999 -39.564 -28.415  1.00 43.100          H  
ATOM   3322  HA  THR A 232     -24.946 -41.414 -27.188  1.00 43.080          H  
ATOM   3323  HB  THR A 232     -23.311 -43.182 -26.848  1.00 60.320          H  
ATOM   3324  HG1 THR A 232     -21.445 -41.857 -26.637  1.00 60.320          H  
ATOM   3325 1HG2 THR A 232     -22.800 -43.877 -29.166  1.00 60.320          H  
ATOM   3326 2HG2 THR A 232     -24.423 -43.202 -29.062  1.00 60.320          H  
ATOM   3327 3HG2 THR A 232     -23.128 -42.239 -29.746  1.00 60.320          H  
ATOM   3328  N   GLY A 233     -23.729 -41.206 -24.933  1.00 35.900          N  
ATOM   3329  CA  GLY A 233     -23.209 -40.831 -23.627  1.00 36.260          C  
ATOM   3330  C   GLY A 233     -22.415 -42.012 -23.121  1.00 36.090          C  
ATOM   3331  O   GLY A 233     -21.706 -42.680 -23.887  1.00 36.170          O  
ATOM   3332  H   GLY A 233     -24.341 -42.033 -24.993  1.00 43.080          H  
ATOM   3333 1HA  GLY A 233     -22.571 -39.953 -23.711  1.00 43.510          H  
ATOM   3334 2HA  GLY A 233     -24.026 -40.607 -22.943  1.00 43.510          H  
ATOM   3335  N   VAL A 234     -22.616 -42.346 -21.854  1.00 35.930          N  
ATOM   3336  CA  VAL A 234     -21.958 -43.525 -21.308  1.00 35.790          C  
ATOM   3337  C   VAL A 234     -22.418 -44.643 -22.250  1.00 35.590          C  
ATOM   3338  O   VAL A 234     -23.564 -44.603 -22.718  1.00 35.590          O  
ATOM   3339  CB  VAL A 234     -22.340 -43.774 -19.834  1.00 50.160          C  
ATOM   3340  CG1 VAL A 234     -21.762 -45.118 -19.321  1.00 50.160          C  
ATOM   3341  CG2 VAL A 234     -21.792 -42.635 -19.005  1.00 50.160          C  
ATOM   3342  H   VAL A 234     -23.226 -41.752 -21.279  1.00 43.120          H  
ATOM   3343  HA  VAL A 234     -20.882 -43.404 -21.384  1.00 42.950          H  
ATOM   3344  HB  VAL A 234     -23.425 -43.812 -19.744  1.00 60.190          H  
ATOM   3345 1HG1 VAL A 234     -22.043 -45.257 -18.281  1.00 60.190          H  
ATOM   3346 2HG1 VAL A 234     -22.146 -45.947 -19.897  1.00 60.190          H  
ATOM   3347 3HG1 VAL A 234     -20.674 -45.103 -19.393  1.00 60.190          H  
ATOM   3348 1HG2 VAL A 234     -22.053 -42.774 -17.959  1.00 60.190          H  
ATOM   3349 2HG2 VAL A 234     -20.723 -42.617 -19.108  1.00 60.190          H  
ATOM   3350 3HG2 VAL A 234     -22.201 -41.698 -19.353  1.00 60.190          H  
ATOM   3351  N   GLY A 235     -21.536 -45.601 -22.562  1.00 35.480          N  
ATOM   3352  CA  GLY A 235     -21.764 -46.609 -23.595  1.00 35.340          C  
ATOM   3353  C   GLY A 235     -23.038 -47.449 -23.521  1.00 35.450          C  
ATOM   3354  O   GLY A 235     -23.352 -48.157 -24.477  1.00 35.560          O  
ATOM   3355  H   GLY A 235     -20.650 -45.662 -22.054  1.00 42.580          H  
ATOM   3356 1HA  GLY A 235     -21.750 -46.098 -24.559  1.00 42.410          H  
ATOM   3357 2HA  GLY A 235     -20.904 -47.277 -23.608  1.00 42.410          H  
ATOM   3358  N   GLY A 236     -23.760 -47.414 -22.407  1.00 35.520          N  
ATOM   3359  CA  GLY A 236     -24.990 -48.171 -22.286  1.00 35.720          C  
ATOM   3360  C   GLY A 236     -26.126 -47.584 -23.126  1.00 35.540          C  
ATOM   3361  O   GLY A 236     -27.134 -48.267 -23.352  1.00 35.270          O  
ATOM   3362  H   GLY A 236     -23.456 -46.833 -21.640  1.00 42.620          H  
ATOM   3363 1HA  GLY A 236     -24.809 -49.201 -22.594  1.00 42.860          H  
ATOM   3364 2HA  GLY A 236     -25.286 -48.201 -21.239  1.00 42.860          H  
ATOM   3365  N   SER A 237     -25.979 -46.334 -23.597  1.00 35.750          N  
ATOM   3366  CA  SER A 237     -27.054 -45.720 -24.378  1.00 35.700          C  
ATOM   3367  C   SER A 237     -26.640 -44.586 -25.306  1.00 35.340          C  
ATOM   3368  O   SER A 237     -25.784 -43.741 -24.996  1.00 35.290          O  
ATOM   3369  CB  SER A 237     -28.146 -45.166 -23.489  1.00 50.000          C  
ATOM   3370  OG  SER A 237     -29.202 -44.639 -24.279  1.00 50.000          O  
ATOM   3371  H   SER A 237     -25.120 -45.810 -23.389  1.00 42.900          H  
ATOM   3372  HA  SER A 237     -27.491 -46.498 -24.999  1.00 42.840          H  
ATOM   3373 1HB  SER A 237     -28.527 -45.957 -22.847  1.00 60.000          H  
ATOM   3374 2HB  SER A 237     -27.738 -44.386 -22.848  1.00 60.000          H  
ATOM   3375  HG  SER A 237     -28.883 -43.800 -24.709  1.00 60.000          H  
ATOM   3376  N   ARG A 238     -27.321 -44.556 -26.441  1.00 35.160          N  
ATOM   3377  CA  ARG A 238     -27.186 -43.493 -27.416  1.00 34.910          C  
ATOM   3378  C   ARG A 238     -27.984 -42.322 -26.864  1.00 34.940          C  
ATOM   3379  O   ARG A 238     -28.696 -42.490 -25.862  1.00 34.880          O  
ATOM   3380  CB  ARG A 238     -27.691 -43.923 -28.783  1.00 48.970          C  
ATOM   3381  CG  ARG A 238     -26.901 -45.081 -29.399  1.00 48.970          C  
ATOM   3382  CD  ARG A 238     -27.344 -45.413 -30.771  1.00 48.970          C  
ATOM   3383  NE  ARG A 238     -26.603 -46.558 -31.309  1.00 48.970          N  
ATOM   3384  CZ  ARG A 238     -25.398 -46.501 -31.932  1.00 48.970          C  
ATOM   3385  NH1 ARG A 238     -24.775 -45.350 -32.106  1.00 48.970          N  
ATOM   3386  NH2 ARG A 238     -24.839 -47.619 -32.371  1.00 48.970          N  
ATOM   3387  H   ARG A 238     -27.994 -45.294 -26.606  1.00 42.190          H  
ATOM   3388  HA  ARG A 238     -26.146 -43.217 -27.503  1.00 41.890          H  
ATOM   3389 1HB  ARG A 238     -28.736 -44.216 -28.715  1.00 58.770          H  
ATOM   3390 2HB  ARG A 238     -27.627 -43.077 -29.472  1.00 58.770          H  
ATOM   3391 1HG  ARG A 238     -25.856 -44.842 -29.430  1.00 58.770          H  
ATOM   3392 2HG  ARG A 238     -27.037 -45.968 -28.784  1.00 58.770          H  
ATOM   3393 1HD  ARG A 238     -28.403 -45.678 -30.750  1.00 58.770          H  
ATOM   3394 2HD  ARG A 238     -27.203 -44.559 -31.430  1.00 58.770          H  
ATOM   3395  HE  ARG A 238     -27.030 -47.471 -31.209  1.00 58.770          H  
ATOM   3396 1HH1 ARG A 238     -25.186 -44.493 -31.778  1.00 58.770          H  
ATOM   3397 2HH1 ARG A 238     -23.877 -45.326 -32.571  1.00 58.770          H  
ATOM   3398 1HH2 ARG A 238     -25.309 -48.505 -32.242  1.00 58.770          H  
ATOM   3399 2HH2 ARG A 238     -23.943 -47.590 -32.836  1.00 58.770          H  
ATOM   3400  N   CYS A 239     -27.880 -41.141 -27.467  1.00 35.130          N  
ATOM   3401  CA  CYS A 239     -28.656 -40.032 -26.928  1.00 35.260          C  
ATOM   3402  C   CYS A 239     -29.179 -39.073 -27.984  1.00 35.200          C  
ATOM   3403  O   CYS A 239     -28.845 -39.159 -29.164  1.00 35.080          O  
ATOM   3404  CB  CYS A 239     -27.819 -39.251 -25.912  1.00 49.310          C  
ATOM   3405  SG  CYS A 239     -26.385 -38.423 -26.607  1.00 49.310          S  
ATOM   3406  H   CYS A 239     -27.270 -41.011 -28.279  1.00 42.160          H  
ATOM   3407  HA  CYS A 239     -29.516 -40.445 -26.403  1.00 42.310          H  
ATOM   3408 1HB  CYS A 239     -28.434 -38.499 -25.424  1.00 59.170          H  
ATOM   3409 2HB  CYS A 239     -27.465 -39.937 -25.140  1.00 59.170          H  
ATOM   3410  HG  CYS A 239     -27.063 -37.604 -27.415  1.00 59.170          H  
ATOM   3411  N   ARG A 240     -30.046 -38.176 -27.535  1.00 35.340          N  
ATOM   3412  CA  ARG A 240     -30.688 -37.195 -28.385  1.00 35.380          C  
ATOM   3413  C   ARG A 240     -29.952 -35.868 -28.334  1.00 35.730          C  
ATOM   3414  O   ARG A 240     -29.880 -35.238 -27.278  1.00 35.770          O  
ATOM   3415  CB  ARG A 240     -32.123 -37.025 -27.902  1.00 49.520          C  
ATOM   3416  CG  ARG A 240     -32.991 -38.279 -28.042  1.00 49.520          C  
ATOM   3417  CD  ARG A 240     -34.352 -38.076 -27.451  1.00 49.520          C  
ATOM   3418  NE  ARG A 240     -35.263 -39.200 -27.687  1.00 49.520          N  
ATOM   3419  CZ  ARG A 240     -35.312 -40.352 -26.983  1.00 49.520          C  
ATOM   3420  NH1 ARG A 240     -34.473 -40.578 -25.987  1.00 49.520          N  
ATOM   3421  NH2 ARG A 240     -36.219 -41.264 -27.296  1.00 49.520          N  
ATOM   3422  H   ARG A 240     -30.267 -38.175 -26.551  1.00 42.410          H  
ATOM   3423  HA  ARG A 240     -30.691 -37.563 -29.412  1.00 42.460          H  
ATOM   3424 1HB  ARG A 240     -32.124 -36.737 -26.854  1.00 59.420          H  
ATOM   3425 2HB  ARG A 240     -32.617 -36.236 -28.447  1.00 59.420          H  
ATOM   3426 1HG  ARG A 240     -33.094 -38.529 -29.086  1.00 59.420          H  
ATOM   3427 2HG  ARG A 240     -32.511 -39.108 -27.529  1.00 59.420          H  
ATOM   3428 1HD  ARG A 240     -34.276 -37.905 -26.381  1.00 59.420          H  
ATOM   3429 2HD  ARG A 240     -34.787 -37.213 -27.908  1.00 59.420          H  
ATOM   3430  HE  ARG A 240     -35.974 -39.071 -28.427  1.00 59.420          H  
ATOM   3431 1HH1 ARG A 240     -33.785 -39.889 -25.740  1.00 59.420          H  
ATOM   3432 2HH1 ARG A 240     -34.525 -41.444 -25.469  1.00 59.420          H  
ATOM   3433 1HH2 ARG A 240     -36.869 -41.094 -28.059  1.00 59.420          H  
ATOM   3434 2HH2 ARG A 240     -36.271 -42.126 -26.779  1.00 59.420          H  
ATOM   3435  N   VAL A 241     -29.390 -35.458 -29.469  1.00 36.040          N  
ATOM   3436  CA  VAL A 241     -28.621 -34.221 -29.539  1.00 36.460          C  
ATOM   3437  C   VAL A 241     -29.079 -33.348 -30.705  1.00 36.370          C  
ATOM   3438  O   VAL A 241     -29.580 -33.860 -31.705  1.00 36.350          O  
ATOM   3439  CB  VAL A 241     -27.123 -34.548 -29.681  1.00 50.880          C  
ATOM   3440  CG1 VAL A 241     -26.647 -35.330 -28.480  1.00 50.880          C  
ATOM   3441  CG2 VAL A 241     -26.866 -35.364 -30.956  1.00 50.880          C  
ATOM   3442  H   VAL A 241     -29.497 -36.030 -30.293  1.00 43.250          H  
ATOM   3443  HA  VAL A 241     -28.770 -33.660 -28.615  1.00 43.750          H  
ATOM   3444  HB  VAL A 241     -26.573 -33.623 -29.709  1.00 61.050          H  
ATOM   3445 1HG1 VAL A 241     -25.582 -35.534 -28.574  1.00 61.050          H  
ATOM   3446 2HG1 VAL A 241     -26.827 -34.751 -27.576  1.00 61.050          H  
ATOM   3447 3HG1 VAL A 241     -27.185 -36.261 -28.428  1.00 61.050          H  
ATOM   3448 1HG2 VAL A 241     -25.801 -35.573 -31.031  1.00 61.050          H  
ATOM   3449 2HG2 VAL A 241     -27.413 -36.304 -30.909  1.00 61.050          H  
ATOM   3450 3HG2 VAL A 241     -27.182 -34.802 -31.832  1.00 61.050          H  
ATOM   3451  N   LEU A 242     -28.849 -32.041 -30.604  1.00 36.350          N  
ATOM   3452  CA  LEU A 242     -29.245 -31.074 -31.641  1.00 36.270          C  
ATOM   3453  C   LEU A 242     -28.105 -30.568 -32.513  1.00 36.570          C  
ATOM   3454  O   LEU A 242     -27.027 -30.248 -32.015  1.00 36.790          O  
ATOM   3455  CB  LEU A 242     -29.955 -29.867 -30.960  1.00 50.810          C  
ATOM   3456  CG  LEU A 242     -30.344 -28.576 -31.843  1.00 50.810          C  
ATOM   3457  CD1 LEU A 242     -31.336 -28.899 -32.926  1.00 50.810          C  
ATOM   3458  CD2 LEU A 242     -30.995 -27.498 -30.928  1.00 50.810          C  
ATOM   3459  H   LEU A 242     -28.386 -31.701 -29.753  1.00 43.620          H  
ATOM   3460  HA  LEU A 242     -29.966 -31.567 -32.294  1.00 43.520          H  
ATOM   3461 1HB  LEU A 242     -30.824 -30.211 -30.449  1.00 60.970          H  
ATOM   3462 2HB  LEU A 242     -29.271 -29.506 -30.199  1.00 60.970          H  
ATOM   3463  HG  LEU A 242     -29.447 -28.188 -32.296  1.00 60.970          H  
ATOM   3464 1HD1 LEU A 242     -31.554 -28.001 -33.484  1.00 60.970          H  
ATOM   3465 2HD1 LEU A 242     -30.916 -29.622 -33.584  1.00 60.970          H  
ATOM   3466 3HD1 LEU A 242     -32.229 -29.281 -32.507  1.00 60.970          H  
ATOM   3467 1HD2 LEU A 242     -31.249 -26.619 -31.516  1.00 60.970          H  
ATOM   3468 2HD2 LEU A 242     -31.896 -27.896 -30.478  1.00 60.970          H  
ATOM   3469 3HD2 LEU A 242     -30.336 -27.210 -30.146  1.00 60.970          H  
ATOM   3470  N   ARG A 243     -28.348 -30.484 -33.825  1.00 36.640          N  
ATOM   3471  CA  ARG A 243     -27.370 -29.879 -34.725  1.00 36.920          C  
ATOM   3472  C   ARG A 243     -28.118 -28.986 -35.705  1.00 36.800          C  
ATOM   3473  O   ARG A 243     -29.217 -29.343 -36.132  1.00 36.550          O  
ATOM   3474  CB  ARG A 243     -26.554 -30.939 -35.433  1.00 51.580          C  
ATOM   3475  CG  ARG A 243     -27.308 -31.835 -36.385  1.00 51.580          C  
ATOM   3476  CD  ARG A 243     -26.441 -32.948 -36.830  1.00 51.580          C  
ATOM   3477  NE  ARG A 243     -26.152 -33.872 -35.728  1.00 51.580          N  
ATOM   3478  CZ  ARG A 243     -25.185 -34.816 -35.732  1.00 51.580          C  
ATOM   3479  NH1 ARG A 243     -24.419 -34.974 -36.788  1.00 51.580          N  
ATOM   3480  NH2 ARG A 243     -25.016 -35.582 -34.672  1.00 51.580          N  
ATOM   3481  H   ARG A 243     -29.240 -30.833 -34.209  1.00 43.970          H  
ATOM   3482  HA  ARG A 243     -26.685 -29.273 -34.145  1.00 44.300          H  
ATOM   3483 1HB  ARG A 243     -25.755 -30.472 -35.985  1.00 61.890          H  
ATOM   3484 2HB  ARG A 243     -26.089 -31.565 -34.687  1.00 61.890          H  
ATOM   3485 1HG  ARG A 243     -28.187 -32.250 -35.888  1.00 61.890          H  
ATOM   3486 2HG  ARG A 243     -27.619 -31.266 -37.264  1.00 61.890          H  
ATOM   3487 1HD  ARG A 243     -26.937 -33.498 -37.627  1.00 61.890          H  
ATOM   3488 2HD  ARG A 243     -25.497 -32.533 -37.194  1.00 61.890          H  
ATOM   3489  HE  ARG A 243     -26.722 -33.790 -34.895  1.00 61.890          H  
ATOM   3490 1HH1 ARG A 243     -24.565 -34.392 -37.600  1.00 61.890          H  
ATOM   3491 2HH1 ARG A 243     -23.697 -35.682 -36.790  1.00 61.890          H  
ATOM   3492 1HH2 ARG A 243     -25.614 -35.470 -33.865  1.00 61.890          H  
ATOM   3493 2HH2 ARG A 243     -24.293 -36.292 -34.661  1.00 61.890          H  
ATOM   3494  N   LEU A 244     -27.529 -27.867 -36.107  1.00 37.040          N  
ATOM   3495  CA  LEU A 244     -28.275 -26.991 -37.014  1.00 37.020          C  
ATOM   3496  C   LEU A 244     -27.722 -26.631 -38.402  1.00 37.300          C  
ATOM   3497  O   LEU A 244     -26.626 -26.096 -38.499  1.00 37.440          O  
ATOM   3498  CB  LEU A 244     -28.502 -25.661 -36.318  1.00 51.840          C  
ATOM   3499  CG  LEU A 244     -29.536 -25.631 -35.218  1.00 51.840          C  
ATOM   3500  CD1 LEU A 244     -28.919 -25.947 -33.938  1.00 51.840          C  
ATOM   3501  CD2 LEU A 244     -30.155 -24.280 -35.178  1.00 51.840          C  
ATOM   3502  H   LEU A 244     -26.644 -27.598 -35.661  1.00 44.450          H  
ATOM   3503  HA  LEU A 244     -29.245 -27.436 -37.132  1.00 44.420          H  
ATOM   3504 1HB  LEU A 244     -27.562 -25.379 -35.863  1.00 62.200          H  
ATOM   3505 2HB  LEU A 244     -28.769 -24.915 -37.065  1.00 62.200          H  
ATOM   3506  HG  LEU A 244     -30.271 -26.375 -35.398  1.00 62.200          H  
ATOM   3507 1HD1 LEU A 244     -29.668 -25.907 -33.169  1.00 62.200          H  
ATOM   3508 2HD1 LEU A 244     -28.486 -26.912 -33.939  1.00 62.200          H  
ATOM   3509 3HD1 LEU A 244     -28.161 -25.231 -33.759  1.00 62.200          H  
ATOM   3510 1HD2 LEU A 244     -30.906 -24.243 -34.388  1.00 62.200          H  
ATOM   3511 2HD2 LEU A 244     -29.400 -23.555 -34.976  1.00 62.200          H  
ATOM   3512 3HD2 LEU A 244     -30.621 -24.057 -36.136  1.00 62.200          H  
ATOM   3513  N   PRO A 245     -28.368 -27.079 -39.495  1.00 37.410          N  
ATOM   3514  CA  PRO A 245     -28.127 -26.678 -40.877  1.00 37.770          C  
ATOM   3515  C   PRO A 245     -28.433 -25.198 -40.987  1.00 37.920          C  
ATOM   3516  O   PRO A 245     -29.349 -24.725 -40.321  1.00 37.650          O  
ATOM   3517  CB  PRO A 245     -29.100 -27.557 -41.668  1.00 56.660          C  
ATOM   3518  CG  PRO A 245     -29.348 -28.756 -40.773  1.00 56.660          C  
ATOM   3519  CD  PRO A 245     -29.276 -28.224 -39.368  1.00 56.660          C  
ATOM   3520  HA  PRO A 245     -27.099 -26.881 -41.177  1.00 45.320          H  
ATOM   3521 1HB  PRO A 245     -30.029 -27.000 -41.869  1.00 67.990          H  
ATOM   3522 2HB  PRO A 245     -28.667 -27.827 -42.641  1.00 67.990          H  
ATOM   3523 1HG  PRO A 245     -30.343 -29.178 -40.992  1.00 67.990          H  
ATOM   3524 2HG  PRO A 245     -28.615 -29.548 -40.967  1.00 67.990          H  
ATOM   3525 1HD  PRO A 245     -30.250 -27.915 -39.054  1.00 67.990          H  
ATOM   3526 2HD  PRO A 245     -28.848 -28.999 -38.715  1.00 67.990          H  
ATOM   3527  N   LEU A 246     -27.747 -24.463 -41.853  1.00 38.410          N  
ATOM   3528  CA  LEU A 246     -28.056 -23.040 -41.947  1.00 38.640          C  
ATOM   3529  C   LEU A 246     -29.529 -22.699 -42.276  1.00 38.960          C  
ATOM   3530  O   LEU A 246     -30.064 -21.766 -41.677  1.00 39.370          O  
ATOM   3531  CB  LEU A 246     -27.090 -22.361 -42.955  1.00 54.000          C  
ATOM   3532  CG  LEU A 246     -25.629 -22.201 -42.496  1.00 54.000          C  
ATOM   3533  CD1 LEU A 246     -24.757 -21.857 -43.687  1.00 54.000          C  
ATOM   3534  CD2 LEU A 246     -25.517 -21.054 -41.494  1.00 54.000          C  
ATOM   3535  H   LEU A 246     -27.005 -24.873 -42.406  1.00 46.090          H  
ATOM   3536  HA  LEU A 246     -27.864 -22.610 -40.972  1.00 46.370          H  
ATOM   3537 1HB  LEU A 246     -27.039 -22.909 -43.866  1.00 64.800          H  
ATOM   3538 2HB  LEU A 246     -27.476 -21.365 -43.181  1.00 64.800          H  
ATOM   3539  HG  LEU A 246     -25.295 -23.125 -42.050  1.00 64.800          H  
ATOM   3540 1HD1 LEU A 246     -23.722 -21.742 -43.362  1.00 64.800          H  
ATOM   3541 2HD1 LEU A 246     -24.815 -22.655 -44.427  1.00 64.800          H  
ATOM   3542 3HD1 LEU A 246     -25.099 -20.924 -44.137  1.00 64.800          H  
ATOM   3543 1HD2 LEU A 246     -24.480 -20.946 -41.176  1.00 64.800          H  
ATOM   3544 2HD2 LEU A 246     -25.847 -20.129 -41.965  1.00 64.800          H  
ATOM   3545 3HD2 LEU A 246     -26.121 -21.230 -40.648  1.00 64.800          H  
ATOM   3546  N   PRO A 247     -30.218 -23.366 -43.235  1.00 38.840          N  
ATOM   3547  CA  PRO A 247     -31.612 -23.104 -43.582  1.00 39.180          C  
ATOM   3548  C   PRO A 247     -32.687 -23.440 -42.536  1.00 39.780          C  
ATOM   3549  O   PRO A 247     -33.821 -22.981 -42.676  1.00 39.820          O  
ATOM   3550  CB  PRO A 247     -31.831 -24.010 -44.804  1.00 58.770          C  
ATOM   3551  CG  PRO A 247     -30.456 -24.333 -45.323  1.00 58.770          C  
ATOM   3552  CD  PRO A 247     -29.598 -24.403 -44.098  1.00 58.770          C  
ATOM   3553  HA  PRO A 247     -31.698 -22.045 -43.873  1.00 47.020          H  
ATOM   3554 1HB  PRO A 247     -32.389 -24.910 -44.495  1.00 70.520          H  
ATOM   3555 2HB  PRO A 247     -32.455 -23.492 -45.546  1.00 70.520          H  
ATOM   3556 1HG  PRO A 247     -30.476 -25.281 -45.884  1.00 70.520          H  
ATOM   3557 2HG  PRO A 247     -30.126 -23.554 -46.027  1.00 70.520          H  
ATOM   3558 1HD  PRO A 247     -29.693 -25.390 -43.642  1.00 70.520          H  
ATOM   3559 2HD  PRO A 247     -28.600 -24.189 -44.395  1.00 70.520          H  
ATOM   3560  N   SER A 248     -32.374 -24.311 -41.567  1.00 40.320          N  
ATOM   3561  CA  SER A 248     -33.356 -24.794 -40.584  1.00 40.980          C  
ATOM   3562  C   SER A 248     -32.693 -25.763 -39.625  1.00 41.240          C  
ATOM   3563  O   SER A 248     -31.869 -26.563 -40.058  1.00 41.320          O  
ATOM   3564  CB  SER A 248     -34.532 -25.487 -41.248  1.00 57.110          C  
ATOM   3565  OG  SER A 248     -35.395 -26.009 -40.277  1.00 57.110          O  
ATOM   3566  H   SER A 248     -31.408 -24.611 -41.429  1.00 48.380          H  
ATOM   3567  HA  SER A 248     -33.727 -23.945 -40.012  1.00 49.180          H  
ATOM   3568 1HB  SER A 248     -35.089 -24.799 -41.867  1.00 68.530          H  
ATOM   3569 2HB  SER A 248     -34.171 -26.287 -41.888  1.00 68.530          H  
ATOM   3570  HG  SER A 248     -36.163 -26.336 -40.752  1.00 68.530          H  
ATOM   3571  N   SER A 249     -33.075 -25.751 -38.356  1.00 41.400          N  
ATOM   3572  CA  SER A 249     -32.490 -26.674 -37.382  1.00 41.730          C  
ATOM   3573  C   SER A 249     -32.842 -28.143 -37.637  1.00 41.990          C  
ATOM   3574  O   SER A 249     -33.901 -28.456 -38.185  1.00 41.790          O  
ATOM   3575  CB  SER A 249     -32.993 -26.285 -36.001  1.00 58.290          C  
ATOM   3576  OG  SER A 249     -34.376 -26.471 -35.893  1.00 58.290          O  
ATOM   3577  H   SER A 249     -33.786 -25.100 -38.054  1.00 49.680          H  
ATOM   3578  HA  SER A 249     -31.411 -26.561 -37.428  1.00 50.080          H  
ATOM   3579 1HB  SER A 249     -32.496 -26.884 -35.257  1.00 69.950          H  
ATOM   3580 2HB  SER A 249     -32.758 -25.251 -35.807  1.00 69.950          H  
ATOM   3581  HG  SER A 249     -34.605 -26.244 -34.990  1.00 69.950          H  
ATOM   3582  N   ASN A 250     -31.987 -29.072 -37.173  1.00 42.460          N  
ATOM   3583  CA  ASN A 250     -32.290 -30.487 -37.278  1.00 42.820          C  
ATOM   3584  C   ASN A 250     -32.555 -31.009 -35.867  1.00 42.830          C  
ATOM   3585  O   ASN A 250     -31.633 -31.275 -35.081  1.00 43.340          O  
ATOM   3586  CB  ASN A 250     -31.167 -31.238 -37.987  1.00 59.800          C  
ATOM   3587  CG  ASN A 250     -31.479 -32.685 -38.268  1.00 59.800          C  
ATOM   3588  OD1 ASN A 250     -32.563 -33.174 -37.941  1.00 59.800          O  
ATOM   3589  ND2 ASN A 250     -30.548 -33.379 -38.891  1.00 59.800          N  
ATOM   3590  H   ASN A 250     -31.093 -28.832 -36.742  1.00 50.950          H  
ATOM   3591  HA  ASN A 250     -33.208 -30.619 -37.851  1.00 51.380          H  
ATOM   3592 1HB  ASN A 250     -30.950 -30.743 -38.930  1.00 71.760          H  
ATOM   3593 2HB  ASN A 250     -30.270 -31.198 -37.386  1.00 71.760          H  
ATOM   3594 1HD2 ASN A 250     -30.703 -34.345 -39.110  1.00 71.760          H  
ATOM   3595 2HD2 ASN A 250     -29.689 -32.942 -39.156  1.00 71.760          H  
ATOM   3596  N   ALA A 251     -33.836 -31.106 -35.529  1.00 42.320          N  
ATOM   3597  CA  ALA A 251     -34.247 -31.440 -34.177  1.00 42.350          C  
ATOM   3598  C   ALA A 251     -33.685 -32.781 -33.780  1.00 42.060          C  
ATOM   3599  O   ALA A 251     -33.598 -33.699 -34.593  1.00 41.650          O  
ATOM   3600  CB  ALA A 251     -35.753 -31.448 -34.064  1.00 59.280          C  
ATOM   3601  H   ALA A 251     -34.536 -30.909 -36.233  1.00 50.780          H  
ATOM   3602  HA  ALA A 251     -33.845 -30.687 -33.502  1.00 50.820          H  
ATOM   3603 1HB  ALA A 251     -36.044 -31.686 -33.037  1.00 71.130          H  
ATOM   3604 2HB  ALA A 251     -36.144 -30.468 -34.336  1.00 71.130          H  
ATOM   3605 3HB  ALA A 251     -36.161 -32.203 -34.736  1.00 71.130          H  
ATOM   3606  N   ALA A 252     -33.351 -32.905 -32.508  1.00 42.320          N  
ATOM   3607  CA  ALA A 252     -32.782 -34.124 -32.010  1.00 42.140          C  
ATOM   3608  C   ALA A 252     -33.695 -35.301 -32.365  1.00 42.060          C  
ATOM   3609  O   ALA A 252     -34.927 -35.164 -32.278  1.00 42.270          O  
ATOM   3610  CB  ALA A 252     -32.561 -34.020 -30.516  1.00 59.070          C  
ATOM   3611  H   ALA A 252     -33.454 -32.119 -31.891  1.00 50.780          H  
ATOM   3612  HA  ALA A 252     -31.828 -34.232 -32.481  1.00 50.570          H  
ATOM   3613 1HB  ALA A 252     -32.105 -34.921 -30.175  1.00 70.880          H  
ATOM   3614 2HB  ALA A 252     -31.906 -33.184 -30.313  1.00 70.880          H  
ATOM   3615 3HB  ALA A 252     -33.496 -33.865 -30.009  1.00 70.880          H  
ATOM   3616  N   PRO A 253     -33.131 -36.459 -32.794  1.00 41.810          N  
ATOM   3617  CA  PRO A 253     -33.864 -37.640 -33.196  1.00 41.820          C  
ATOM   3618  C   PRO A 253     -34.850 -38.043 -32.147  1.00 42.240          C  
ATOM   3619  O   PRO A 253     -34.517 -38.121 -30.972  1.00 42.600          O  
ATOM   3620  CB  PRO A 253     -32.751 -38.692 -33.316  1.00 62.730          C  
ATOM   3621  CG  PRO A 253     -31.536 -37.904 -33.699  1.00 62.730          C  
ATOM   3622  CD  PRO A 253     -31.651 -36.605 -32.930  1.00 62.730          C  
ATOM   3623  HA  PRO A 253     -34.358 -37.455 -34.163  1.00 50.180          H  
ATOM   3624 1HB  PRO A 253     -32.631 -39.224 -32.355  1.00 75.280          H  
ATOM   3625 2HB  PRO A 253     -33.027 -39.447 -34.064  1.00 75.280          H  
ATOM   3626 1HG  PRO A 253     -30.618 -38.465 -33.439  1.00 75.280          H  
ATOM   3627 2HG  PRO A 253     -31.514 -37.747 -34.787  1.00 75.280          H  
ATOM   3628 1HD  PRO A 253     -31.160 -36.651 -31.949  1.00 75.280          H  
ATOM   3629 2HD  PRO A 253     -31.215 -35.844 -33.598  1.00 75.280          H  
ATOM   3630  N   ALA A 254     -36.062 -38.319 -32.595  1.00 42.240          N  
ATOM   3631  CA  ALA A 254     -37.173 -38.698 -31.742  1.00 42.700          C  
ATOM   3632  C   ALA A 254     -37.194 -37.927 -30.431  1.00 42.770          C  
ATOM   3633  O   ALA A 254     -37.457 -38.520 -29.380  1.00 42.460          O  
ATOM   3634  CB  ALA A 254     -37.099 -40.184 -31.434  1.00 59.600          C  
ATOM   3635  H   ALA A 254     -36.233 -38.234 -33.588  1.00 50.690          H  
ATOM   3636  HA  ALA A 254     -38.097 -38.478 -32.275  1.00 51.240          H  
ATOM   3637 1HB  ALA A 254     -37.951 -40.473 -30.820  1.00 71.520          H  
ATOM   3638 2HB  ALA A 254     -37.116 -40.749 -32.364  1.00 71.520          H  
ATOM   3639 3HB  ALA A 254     -36.174 -40.394 -30.896  1.00 71.520          H  
ATOM   3640  N   ASP A 255     -37.021 -36.604 -30.475  1.00 43.230          N  
ATOM   3641  CA  ASP A 255     -37.129 -35.830 -29.256  1.00 43.420          C  
ATOM   3642  C   ASP A 255     -38.439 -35.067 -29.214  1.00 43.690          C  
ATOM   3643  O   ASP A 255     -38.682 -34.188 -30.042  1.00 44.310          O  
ATOM   3644  CB  ASP A 255     -35.971 -34.866 -29.064  1.00 60.710          C  
ATOM   3645  CG  ASP A 255     -35.988 -34.239 -27.645  1.00 60.710          C  
ATOM   3646  OD1 ASP A 255     -36.924 -34.552 -26.880  1.00 60.710          O  
ATOM   3647  OD2 ASP A 255     -35.046 -33.546 -27.304  1.00 60.710          O  
ATOM   3648  H   ASP A 255     -36.738 -36.131 -31.338  1.00 51.880          H  
ATOM   3649  HA  ASP A 255     -37.123 -36.513 -28.409  1.00 52.100          H  
ATOM   3650 1HB  ASP A 255     -35.042 -35.390 -29.236  1.00 72.850          H  
ATOM   3651 2HB  ASP A 255     -36.039 -34.070 -29.810  1.00 72.850          H  
ATOM   3652  N   THR A 256     -39.303 -35.465 -28.292  1.00 43.260          N  
ATOM   3653  CA  THR A 256     -40.614 -34.863 -28.087  1.00 43.470          C  
ATOM   3654  C   THR A 256     -40.472 -33.384 -27.705  1.00 43.410          C  
ATOM   3655  O   THR A 256     -41.317 -32.553 -28.053  1.00 43.230          O  
ATOM   3656  CB  THR A 256     -41.400 -35.610 -26.977  1.00 60.770          C  
ATOM   3657  OG1 THR A 256     -41.619 -36.976 -27.373  1.00 60.770          O  
ATOM   3658  CG2 THR A 256     -42.755 -34.940 -26.735  1.00 60.770          C  
ATOM   3659  H   THR A 256     -39.020 -36.212 -27.675  1.00 51.910          H  
ATOM   3660  HA  THR A 256     -41.174 -34.923 -29.021  1.00 52.160          H  
ATOM   3661  HB  THR A 256     -40.818 -35.599 -26.054  1.00 72.930          H  
ATOM   3662  HG1 THR A 256     -41.972 -37.478 -26.631  1.00 72.930          H  
ATOM   3663 1HG2 THR A 256     -43.290 -35.484 -25.957  1.00 72.930          H  
ATOM   3664 2HG2 THR A 256     -42.624 -33.912 -26.413  1.00 72.930          H  
ATOM   3665 3HG2 THR A 256     -43.337 -34.958 -27.656  1.00 72.930          H  
ATOM   3666  N   ALA A 257     -39.470 -33.091 -26.875  1.00 43.620          N  
ATOM   3667  CA  ALA A 257     -39.219 -31.764 -26.348  1.00 43.650          C  
ATOM   3668  C   ALA A 257     -38.512 -30.893 -27.363  1.00 43.400          C  
ATOM   3669  O   ALA A 257     -37.939 -31.383 -28.336  1.00 43.520          O  
ATOM   3670  CB  ALA A 257     -38.372 -31.853 -25.095  1.00 61.100          C  
ATOM   3671  H   ALA A 257     -38.772 -33.813 -26.638  1.00 52.340          H  
ATOM   3672  HA  ALA A 257     -40.176 -31.303 -26.111  1.00 52.380          H  
ATOM   3673 1HB  ALA A 257     -38.197 -30.854 -24.700  1.00 73.320          H  
ATOM   3674 2HB  ALA A 257     -38.880 -32.459 -24.352  1.00 73.320          H  
ATOM   3675 3HB  ALA A 257     -37.411 -32.315 -25.354  1.00 73.320          H  
ATOM   3676  N   THR A 258     -38.544 -29.581 -27.153  1.00 43.100          N  
ATOM   3677  CA  THR A 258     -37.762 -28.730 -28.020  1.00 42.890          C  
ATOM   3678  C   THR A 258     -36.342 -29.252 -27.911  1.00 43.260          C  
ATOM   3679  O   THR A 258     -35.828 -29.427 -26.805  1.00 43.360          O  
ATOM   3680  CB  THR A 258     -37.829 -27.252 -27.585  1.00 60.130          C  
ATOM   3681  OG1 THR A 258     -39.200 -26.816 -27.581  1.00 60.130          O  
ATOM   3682  CG2 THR A 258     -37.030 -26.388 -28.556  1.00 60.130          C  
ATOM   3683  H   THR A 258     -39.068 -29.177 -26.392  1.00 51.720          H  
ATOM   3684  HA  THR A 258     -38.105 -28.834 -29.049  1.00 51.470          H  
ATOM   3685  HB  THR A 258     -37.419 -27.149 -26.582  1.00 72.160          H  
ATOM   3686  HG1 THR A 258     -39.259 -25.952 -27.160  1.00 72.160          H  
ATOM   3687 1HG2 THR A 258     -37.088 -25.348 -28.243  1.00 72.160          H  
ATOM   3688 2HG2 THR A 258     -35.984 -26.702 -28.562  1.00 72.160          H  
ATOM   3689 3HG2 THR A 258     -37.444 -26.489 -29.557  1.00 72.160          H  
ATOM   3690  N   ALA A 259     -35.705 -29.480 -29.052  1.00 43.500          N  
ATOM   3691  CA  ALA A 259     -34.371 -30.038 -29.068  1.00 43.870          C  
ATOM   3692  C   ALA A 259     -33.437 -29.146 -28.228  1.00 43.750          C  
ATOM   3693  O   ALA A 259     -33.544 -27.920 -28.302  1.00 43.740          O  
ATOM   3694  CB  ALA A 259     -33.920 -30.170 -30.500  1.00 61.270          C  
ATOM   3695  H   ALA A 259     -36.195 -29.300 -29.916  1.00 52.200          H  
ATOM   3696  HA  ALA A 259     -34.434 -31.030 -28.623  1.00 52.640          H  
ATOM   3697 1HB  ALA A 259     -32.953 -30.614 -30.548  1.00 73.520          H  
ATOM   3698 2HB  ALA A 259     -34.638 -30.795 -31.021  1.00 73.520          H  
ATOM   3699 3HB  ALA A 259     -33.898 -29.184 -30.953  1.00 73.520          H  
ATOM   3700  N   PRO A 260     -32.509 -29.734 -27.441  1.00 43.710          N  
ATOM   3701  CA  PRO A 260     -31.613 -29.058 -26.507  1.00 43.660          C  
ATOM   3702  C   PRO A 260     -30.522 -28.179 -27.086  1.00 44.120          C  
ATOM   3703  O   PRO A 260     -29.917 -28.497 -28.099  1.00 44.550          O  
ATOM   3704  CB  PRO A 260     -30.939 -30.245 -25.802  1.00 65.490          C  
ATOM   3705  CG  PRO A 260     -30.996 -31.385 -26.809  1.00 65.490          C  
ATOM   3706  CD  PRO A 260     -32.297 -31.202 -27.525  1.00 65.490          C  
ATOM   3707  HA  PRO A 260     -32.222 -28.486 -25.792  1.00 52.390          H  
ATOM   3708 1HB  PRO A 260     -29.900 -29.966 -25.530  1.00 78.590          H  
ATOM   3709 2HB  PRO A 260     -31.467 -30.475 -24.865  1.00 78.590          H  
ATOM   3710 1HG  PRO A 260     -30.139 -31.319 -27.500  1.00 78.590          H  
ATOM   3711 2HG  PRO A 260     -30.920 -32.365 -26.305  1.00 78.590          H  
ATOM   3712 1HD  PRO A 260     -32.168 -31.528 -28.557  1.00 78.590          H  
ATOM   3713 2HD  PRO A 260     -33.107 -31.759 -26.998  1.00 78.590          H  
ATOM   3714  N   ALA A 261     -30.186 -27.133 -26.346  1.00 44.050          N  
ATOM   3715  CA  ALA A 261     -29.037 -26.296 -26.654  1.00 44.450          C  
ATOM   3716  C   ALA A 261     -27.797 -27.007 -26.139  1.00 44.510          C  
ATOM   3717  O   ALA A 261     -27.886 -27.760 -25.165  1.00 44.570          O  
ATOM   3718  CB  ALA A 261     -29.180 -24.936 -26.012  1.00 62.070          C  
ATOM   3719  H   ALA A 261     -30.740 -26.917 -25.530  1.00 52.860          H  
ATOM   3720  HA  ALA A 261     -28.952 -26.187 -27.735  1.00 53.340          H  
ATOM   3721 1HB  ALA A 261     -28.322 -24.348 -26.231  1.00 74.480          H  
ATOM   3722 2HB  ALA A 261     -30.072 -24.442 -26.395  1.00 74.480          H  
ATOM   3723 3HB  ALA A 261     -29.261 -25.052 -24.935  1.00 74.480          H  
ATOM   3724  N   HIS A 262     -26.639 -26.741 -26.724  1.00 44.540          N  
ATOM   3725  CA  HIS A 262     -25.411 -27.357 -26.248  1.00 44.640          C  
ATOM   3726  C   HIS A 262     -24.324 -26.298 -26.116  1.00 44.480          C  
ATOM   3727  O   HIS A 262     -23.326 -26.309 -26.846  1.00 44.380          O  
ATOM   3728  CB  HIS A 262     -24.947 -28.480 -27.171  1.00 62.460          C  
ATOM   3729  CG  HIS A 262     -25.934 -29.632 -27.385  1.00 62.460          C  
ATOM   3730  ND1 HIS A 262     -26.313 -30.487 -26.375  1.00 62.460          N  
ATOM   3731  CD2 HIS A 262     -26.536 -30.094 -28.514  1.00 62.460          C  
ATOM   3732  CE1 HIS A 262     -27.138 -31.401 -26.868  1.00 62.460          C  
ATOM   3733  NE2 HIS A 262     -27.282 -31.186 -28.167  1.00 62.460          N  
ATOM   3734  H   HIS A 262     -26.571 -26.091 -27.511  1.00 53.450          H  
ATOM   3735  HA  HIS A 262     -25.569 -27.782 -25.259  1.00 53.570          H  
ATOM   3736 1HB  HIS A 262     -24.773 -28.035 -28.136  1.00 74.950          H  
ATOM   3737 2HB  HIS A 262     -24.004 -28.887 -26.810  1.00 74.950          H  
ATOM   3738  HD1 HIS A 262     -26.341 -30.225 -25.404  1.00 74.950          H  
ATOM   3739  HD2 HIS A 262     -26.513 -29.779 -29.549  1.00 74.950          H  
ATOM   3740  HE1 HIS A 262     -27.564 -32.171 -26.221  1.00 74.950          H  
ATOM   3741  N   THR A 263     -24.548 -25.361 -25.205  1.00 44.500          N  
ATOM   3742  CA  THR A 263     -23.711 -24.191 -25.026  1.00 44.390          C  
ATOM   3743  C   THR A 263     -22.419 -24.607 -24.307  1.00 44.540          C  
ATOM   3744  O   THR A 263     -22.361 -25.717 -23.778  1.00 44.830          O  
ATOM   3745  CB  THR A 263     -24.534 -23.154 -24.220  1.00 62.190          C  
ATOM   3746  OG1 THR A 263     -24.827 -23.688 -22.919  1.00 62.190          O  
ATOM   3747  CG2 THR A 263     -25.847 -22.891 -24.960  1.00 62.190          C  
ATOM   3748  H   THR A 263     -25.355 -25.447 -24.598  1.00 53.400          H  
ATOM   3749  HA  THR A 263     -23.474 -23.795 -26.011  1.00 53.270          H  
ATOM   3750  HB  THR A 263     -24.025 -22.223 -24.120  1.00 74.630          H  
ATOM   3751  HG1 THR A 263     -24.011 -23.730 -22.387  1.00 74.630          H  
ATOM   3752 1HG2 THR A 263     -26.442 -22.173 -24.397  1.00 74.630          H  
ATOM   3753 2HG2 THR A 263     -25.631 -22.488 -25.950  1.00 74.630          H  
ATOM   3754 3HG2 THR A 263     -26.406 -23.809 -25.063  1.00 74.630          H  
ATOM   3755  N   PRO A 264     -21.369 -23.758 -24.243  1.00 44.420          N  
ATOM   3756  CA  PRO A 264     -20.097 -24.055 -23.605  1.00 44.550          C  
ATOM   3757  C   PRO A 264     -20.312 -24.394 -22.140  1.00 44.640          C  
ATOM   3758  O   PRO A 264     -21.117 -23.731 -21.486  1.00 44.550          O  
ATOM   3759  CB  PRO A 264     -19.352 -22.717 -23.725  1.00 66.820          C  
ATOM   3760  CG  PRO A 264     -19.993 -22.012 -24.874  1.00 66.820          C  
ATOM   3761  CD  PRO A 264     -21.447 -22.373 -24.754  1.00 66.820          C  
ATOM   3762  HA  PRO A 264     -19.587 -24.869 -24.142  1.00 53.460          H  
ATOM   3763 1HB  PRO A 264     -19.415 -22.162 -22.779  1.00 80.190          H  
ATOM   3764 2HB  PRO A 264     -18.306 -22.894 -23.915  1.00 80.190          H  
ATOM   3765 1HG  PRO A 264     -19.813 -20.929 -24.797  1.00 80.190          H  
ATOM   3766 2HG  PRO A 264     -19.517 -22.345 -25.805  1.00 80.190          H  
ATOM   3767 1HD  PRO A 264     -21.882 -21.722 -23.984  1.00 80.190          H  
ATOM   3768 2HD  PRO A 264     -21.959 -22.276 -25.701  1.00 80.190          H  
ATOM   3769  N   ALA A 265     -19.566 -25.365 -21.618  1.00 44.860          N  
ATOM   3770  CA  ALA A 265     -19.668 -25.715 -20.209  1.00 45.020          C  
ATOM   3771  C   ALA A 265     -18.970 -24.683 -19.331  1.00 44.900          C  
ATOM   3772  O   ALA A 265     -17.736 -24.559 -19.351  1.00 44.960          O  
ATOM   3773  CB  ALA A 265     -19.065 -27.082 -19.962  1.00 62.960          C  
ATOM   3774  H   ALA A 265     -18.934 -25.878 -22.216  1.00 53.830          H  
ATOM   3775  HA  ALA A 265     -20.725 -25.735 -19.945  1.00 54.020          H  
ATOM   3776 1HB  ALA A 265     -19.195 -27.330 -18.926  1.00 75.560          H  
ATOM   3777 2HB  ALA A 265     -19.588 -27.814 -20.573  1.00 75.560          H  
ATOM   3778 3HB  ALA A 265     -18.010 -27.074 -20.219  1.00 75.560          H  
ATOM   3779  N   SER A 266     -19.742 -24.035 -18.472  1.00 44.780          N  
ATOM   3780  CA  SER A 266     -19.234 -22.986 -17.592  1.00 44.770          C  
ATOM   3781  C   SER A 266     -18.317 -23.555 -16.525  1.00 45.130          C  
ATOM   3782  O   SER A 266     -17.490 -22.852 -15.929  1.00 45.100          O  
ATOM   3783  CB  SER A 266     -20.410 -22.300 -16.940  1.00 62.680          C  
ATOM   3784  OG  SER A 266     -21.066 -23.191 -16.065  1.00 62.680          O  
ATOM   3785  H   SER A 266     -20.749 -24.246 -18.461  1.00 53.740          H  
ATOM   3786  HA  SER A 266     -18.674 -22.267 -18.193  1.00 53.720          H  
ATOM   3787 1HB  SER A 266     -20.061 -21.428 -16.388  1.00 75.220          H  
ATOM   3788 2HB  SER A 266     -21.106 -21.954 -17.704  1.00 75.220          H  
ATOM   3789  HG  SER A 266     -21.588 -23.816 -16.631  1.00 75.220          H  
ATOM   3790  N   VAL A 267     -18.454 -24.853 -16.323  1.00 45.500          N  
ATOM   3791  CA  VAL A 267     -17.695 -25.557 -15.329  1.00 45.930          C  
ATOM   3792  C   VAL A 267     -16.259 -25.682 -15.825  1.00 46.430          C  
ATOM   3793  O   VAL A 267     -15.322 -25.651 -15.020  1.00 46.550          O  
ATOM   3794  CB  VAL A 267     -18.300 -26.948 -15.062  1.00 64.130          C  
ATOM   3795  CG1 VAL A 267     -17.846 -28.003 -16.091  1.00 64.130          C  
ATOM   3796  CG2 VAL A 267     -18.043 -27.328 -13.689  1.00 64.130          C  
ATOM   3797  H   VAL A 267     -19.158 -25.323 -16.879  1.00 54.600          H  
ATOM   3798  HA  VAL A 267     -17.704 -24.982 -14.403  1.00 55.120          H  
ATOM   3799  HB  VAL A 267     -19.336 -26.869 -15.186  1.00 76.960          H  
ATOM   3800 1HG1 VAL A 267     -18.342 -28.944 -15.879  1.00 76.960          H  
ATOM   3801 2HG1 VAL A 267     -18.104 -27.690 -17.074  1.00 76.960          H  
ATOM   3802 3HG1 VAL A 267     -16.776 -28.172 -16.030  1.00 76.960          H  
ATOM   3803 1HG2 VAL A 267     -18.500 -28.288 -13.457  1.00 76.960          H  
ATOM   3804 2HG2 VAL A 267     -17.049 -27.381 -13.535  1.00 76.960          H  
ATOM   3805 3HG2 VAL A 267     -18.453 -26.581 -13.059  1.00 76.960          H  
ATOM   3806  N   ALA A 268     -16.087 -25.865 -17.157  1.00 46.780          N  
ATOM   3807  CA  ALA A 268     -14.762 -25.984 -17.732  1.00 47.310          C  
ATOM   3808  C   ALA A 268     -14.051 -24.661 -17.551  1.00 47.680          C  
ATOM   3809  O   ALA A 268     -12.871 -24.618 -17.210  1.00 47.920          O  
ATOM   3810  CB  ALA A 268     -14.837 -26.384 -19.193  1.00 66.020          C  
ATOM   3811  H   ALA A 268     -16.879 -25.838 -17.795  1.00 56.140          H  
ATOM   3812  HA  ALA A 268     -14.213 -26.748 -17.181  1.00 56.770          H  
ATOM   3813 1HB  ALA A 268     -13.831 -26.468 -19.600  1.00 79.230          H  
ATOM   3814 2HB  ALA A 268     -15.344 -27.341 -19.279  1.00 79.230          H  
ATOM   3815 3HB  ALA A 268     -15.391 -25.638 -19.737  1.00 79.230          H  
ATOM   3816  N   VAL A 269     -14.798 -23.565 -17.706  1.00 47.760          N  
ATOM   3817  CA  VAL A 269     -14.174 -22.255 -17.546  1.00 48.140          C  
ATOM   3818  C   VAL A 269     -13.669 -22.143 -16.114  1.00 48.120          C  
ATOM   3819  O   VAL A 269     -12.520 -21.807 -15.878  1.00 48.240          O  
ATOM   3820  CB  VAL A 269     -15.141 -21.082 -17.821  1.00 67.240          C  
ATOM   3821  CG1 VAL A 269     -14.451 -19.758 -17.460  1.00 67.240          C  
ATOM   3822  CG2 VAL A 269     -15.572 -21.091 -19.262  1.00 67.240          C  
ATOM   3823  H   VAL A 269     -15.771 -23.686 -18.008  1.00 57.310          H  
ATOM   3824  HA  VAL A 269     -13.327 -22.184 -18.230  1.00 57.770          H  
ATOM   3825  HB  VAL A 269     -16.018 -21.178 -17.182  1.00 80.690          H  
ATOM   3826 1HG1 VAL A 269     -15.136 -18.936 -17.643  1.00 80.690          H  
ATOM   3827 2HG1 VAL A 269     -14.167 -19.744 -16.418  1.00 80.690          H  
ATOM   3828 3HG1 VAL A 269     -13.565 -19.639 -18.075  1.00 80.690          H  
ATOM   3829 1HG2 VAL A 269     -16.255 -20.260 -19.442  1.00 80.690          H  
ATOM   3830 2HG2 VAL A 269     -14.699 -20.992 -19.906  1.00 80.690          H  
ATOM   3831 3HG2 VAL A 269     -16.084 -22.021 -19.468  1.00 80.690          H  
ATOM   3832  N   ALA A 270     -14.501 -22.535 -15.158  1.00 47.980          N  
ATOM   3833  CA  ALA A 270     -14.178 -22.467 -13.733  1.00 47.990          C  
ATOM   3834  C   ALA A 270     -12.921 -23.270 -13.342  1.00 48.260          C  
ATOM   3835  O   ALA A 270     -12.421 -23.109 -12.225  1.00 47.960          O  
ATOM   3836  CB  ALA A 270     -15.359 -22.947 -12.911  1.00 67.180          C  
ATOM   3837  H   ALA A 270     -15.448 -22.822 -15.427  1.00 57.580          H  
ATOM   3838  HA  ALA A 270     -13.994 -21.425 -13.491  1.00 57.590          H  
ATOM   3839 1HB  ALA A 270     -15.120 -22.837 -11.856  1.00 80.620          H  
ATOM   3840 2HB  ALA A 270     -16.235 -22.350 -13.152  1.00 80.620          H  
ATOM   3841 3HB  ALA A 270     -15.556 -23.987 -13.134  1.00 80.620          H  
ATOM   3842  N   GLY A 271     -12.447 -24.183 -14.206  1.00 48.870          N  
ATOM   3843  CA  GLY A 271     -11.281 -24.990 -13.893  1.00 49.190          C  
ATOM   3844  C   GLY A 271     -11.583 -26.442 -13.519  1.00 49.560          C  
ATOM   3845  O   GLY A 271     -10.680 -27.151 -13.066  1.00 49.570          O  
ATOM   3846  H   GLY A 271     -12.828 -24.257 -15.153  1.00 58.640          H  
ATOM   3847 1HA  GLY A 271     -10.609 -24.967 -14.746  1.00 59.030          H  
ATOM   3848 2HA  GLY A 271     -10.741 -24.520 -13.076  1.00 59.030          H  
ATOM   3849  N   SER A 272     -12.825 -26.892 -13.708  1.00 49.910          N  
ATOM   3850  CA  SER A 272     -13.232 -28.256 -13.395  1.00 50.320          C  
ATOM   3851  C   SER A 272     -12.711 -29.352 -14.292  1.00 50.910          C  
ATOM   3852  O   SER A 272     -12.543 -29.184 -15.496  1.00 51.040          O  
ATOM   3853  CB  SER A 272     -14.694 -28.374 -13.422  1.00 70.280          C  
ATOM   3854  OG  SER A 272     -15.097 -29.677 -13.180  1.00 70.280          O  
ATOM   3855  H   SER A 272     -13.551 -26.294 -14.116  1.00 59.890          H  
ATOM   3856  HA  SER A 272     -12.889 -28.468 -12.387  1.00 60.380          H  
ATOM   3857 1HB  SER A 272     -15.087 -27.738 -12.696  1.00 84.340          H  
ATOM   3858 2HB  SER A 272     -15.050 -28.059 -14.390  1.00 84.340          H  
ATOM   3859  HG  SER A 272     -16.075 -29.654 -13.210  1.00 84.340          H  
ATOM   3860  N   ARG A 273     -12.522 -30.501 -13.692  1.00 51.340          N  
ATOM   3861  CA  ARG A 273     -12.134 -31.738 -14.328  1.00 51.780          C  
ATOM   3862  C   ARG A 273     -13.251 -32.773 -14.094  1.00 52.230          C  
ATOM   3863  O   ARG A 273     -13.007 -33.982 -14.079  1.00 52.750          O  
ATOM   3864  CB  ARG A 273     -10.795 -32.215 -13.770  1.00 72.320          C  
ATOM   3865  CG  ARG A 273      -9.589 -31.188 -13.899  1.00 72.320          C  
ATOM   3866  CD  ARG A 273      -9.201 -30.938 -15.334  1.00 72.320          C  
ATOM   3867  NE  ARG A 273      -8.067 -30.024 -15.516  1.00 72.320          N  
ATOM   3868  CZ  ARG A 273      -6.758 -30.368 -15.425  1.00 72.320          C  
ATOM   3869  NH1 ARG A 273      -6.365 -31.583 -15.117  1.00 72.320          N  
ATOM   3870  NH2 ARG A 273      -5.829 -29.484 -15.645  1.00 72.320          N  
ATOM   3871  H   ARG A 273     -12.700 -30.517 -12.707  1.00 61.610          H  
ATOM   3872  HA  ARG A 273     -12.046 -31.575 -15.397  1.00 62.140          H  
ATOM   3873 1HB  ARG A 273     -10.911 -32.454 -12.714  1.00 86.780          H  
ATOM   3874 2HB  ARG A 273     -10.499 -33.132 -14.281  1.00 86.780          H  
ATOM   3875 1HG  ARG A 273      -9.879 -30.229 -13.462  1.00 86.780          H  
ATOM   3876 2HG  ARG A 273      -8.724 -31.577 -13.366  1.00 86.780          H  
ATOM   3877 1HD  ARG A 273      -8.971 -31.879 -15.828  1.00 86.780          H  
ATOM   3878 2HD  ARG A 273     -10.045 -30.472 -15.816  1.00 86.780          H  
ATOM   3879  HE  ARG A 273      -8.275 -29.050 -15.806  1.00 86.780          H  
ATOM   3880 1HH1 ARG A 273      -7.026 -32.317 -14.930  1.00 86.780          H  
ATOM   3881 2HH1 ARG A 273      -5.342 -31.753 -15.082  1.00 86.780          H  
ATOM   3882 1HH2 ARG A 273      -6.084 -28.533 -15.889  1.00 86.780          H  
ATOM   3883 2HH2 ARG A 273      -4.848 -29.805 -15.547  1.00 86.780          H  
ATOM   3884  N   SER A 274     -14.474 -32.261 -13.876  1.00 52.050          N  
ATOM   3885  CA  SER A 274     -15.686 -33.042 -13.627  1.00 52.450          C  
ATOM   3886  C   SER A 274     -16.946 -32.360 -14.215  1.00 52.550          C  
ATOM   3887  O   SER A 274     -16.865 -31.354 -14.920  1.00 52.840          O  
ATOM   3888  CB  SER A 274     -15.881 -33.319 -12.133  1.00 73.270          C  
ATOM   3889  OG  SER A 274     -16.164 -32.149 -11.408  1.00 73.270          O  
ATOM   3890  H   SER A 274     -14.569 -31.253 -13.883  1.00 62.460          H  
ATOM   3891  HA  SER A 274     -15.568 -34.002 -14.124  1.00 62.940          H  
ATOM   3892 1HB  SER A 274     -16.685 -34.034 -11.993  1.00 87.920          H  
ATOM   3893 2HB  SER A 274     -14.975 -33.781 -11.735  1.00 87.920          H  
ATOM   3894  HG  SER A 274     -16.922 -31.749 -11.867  1.00 87.920          H  
ATOM   3895  N   ARG A 275     -18.108 -32.972 -13.976  1.00 52.380          N  
ATOM   3896  CA  ARG A 275     -19.416 -32.562 -14.512  1.00 52.530          C  
ATOM   3897  C   ARG A 275     -19.942 -31.166 -14.152  1.00 51.800          C  
ATOM   3898  O   ARG A 275     -19.856 -30.710 -13.007  1.00 51.420          O  
ATOM   3899  CB  ARG A 275     -20.458 -33.601 -14.106  1.00 73.480          C  
ATOM   3900  CG  ARG A 275     -21.884 -33.381 -14.629  1.00 73.480          C  
ATOM   3901  CD  ARG A 275     -22.743 -34.565 -14.362  1.00 73.480          C  
ATOM   3902  NE  ARG A 275     -24.119 -34.352 -14.803  1.00 73.480          N  
ATOM   3903  CZ  ARG A 275     -25.024 -35.329 -15.088  1.00 73.480          C  
ATOM   3904  NH1 ARG A 275     -24.694 -36.610 -15.012  1.00 73.480          N  
ATOM   3905  NH2 ARG A 275     -26.249 -34.982 -15.452  1.00 73.480          N  
ATOM   3906  H   ARG A 275     -18.089 -33.791 -13.386  1.00 62.860          H  
ATOM   3907  HA  ARG A 275     -19.334 -32.600 -15.598  1.00 63.040          H  
ATOM   3908 1HB  ARG A 275     -20.136 -34.584 -14.448  1.00 88.180          H  
ATOM   3909 2HB  ARG A 275     -20.518 -33.637 -13.018  1.00 88.180          H  
ATOM   3910 1HG  ARG A 275     -22.342 -32.529 -14.116  1.00 88.180          H  
ATOM   3911 2HG  ARG A 275     -21.871 -33.200 -15.702  1.00 88.180          H  
ATOM   3912 1HD  ARG A 275     -22.336 -35.424 -14.888  1.00 88.180          H  
ATOM   3913 2HD  ARG A 275     -22.756 -34.759 -13.288  1.00 88.180          H  
ATOM   3914  HE  ARG A 275     -24.439 -33.390 -14.867  1.00 88.180          H  
ATOM   3915 1HH1 ARG A 275     -23.767 -36.881 -14.734  1.00 88.180          H  
ATOM   3916 2HH1 ARG A 275     -25.385 -37.349 -15.245  1.00 88.180          H  
ATOM   3917 1HH2 ARG A 275     -26.497 -34.005 -15.510  1.00 88.180          H  
ATOM   3918 2HH2 ARG A 275     -26.944 -35.689 -15.668  1.00 88.180          H  
ATOM   3919  N   GLU A 276     -20.584 -30.527 -15.142  1.00 51.660          N  
ATOM   3920  CA  GLU A 276     -21.203 -29.217 -14.957  1.00 51.030          C  
ATOM   3921  C   GLU A 276     -22.499 -29.364 -14.194  1.00 50.550          C  
ATOM   3922  O   GLU A 276     -23.576 -29.523 -14.766  1.00 50.200          O  
ATOM   3923  CB  GLU A 276     -21.478 -28.536 -16.314  1.00 71.690          C  
ATOM   3924  CG  GLU A 276     -22.015 -27.066 -16.243  1.00 71.690          C  
ATOM   3925  CD  GLU A 276     -22.193 -26.430 -17.608  1.00 71.690          C  
ATOM   3926  OE1 GLU A 276     -22.268 -27.163 -18.567  1.00 71.690          O  
ATOM   3927  OE2 GLU A 276     -22.200 -25.194 -17.697  1.00 71.690          O  
ATOM   3928  H   GLU A 276     -20.622 -30.957 -16.055  1.00 61.990          H  
ATOM   3929  HA  GLU A 276     -20.552 -28.595 -14.357  1.00 61.240          H  
ATOM   3930 1HB  GLU A 276     -20.576 -28.535 -16.914  1.00 86.030          H  
ATOM   3931 2HB  GLU A 276     -22.218 -29.121 -16.859  1.00 86.030          H  
ATOM   3932 1HG  GLU A 276     -22.993 -27.091 -15.761  1.00 86.030          H  
ATOM   3933 2HG  GLU A 276     -21.385 -26.439 -15.640  1.00 86.030          H  
ATOM   3934  N   GLY A 277     -22.356 -29.319 -12.885  1.00 50.600          N  
ATOM   3935  CA  GLY A 277     -23.433 -29.511 -11.927  1.00 50.250          C  
ATOM   3936  C   GLY A 277     -23.313 -30.855 -11.223  1.00 49.530          C  
ATOM   3937  O   GLY A 277     -23.900 -31.835 -11.684  1.00 49.390          O  
ATOM   3938  H   GLY A 277     -21.399 -29.169 -12.533  1.00 60.720          H  
ATOM   3939 1HA  GLY A 277     -23.497 -28.698 -11.221  1.00 60.300          H  
ATOM   3940 2HA  GLY A 277     -24.375 -29.489 -12.469  1.00 60.300          H  
ATOM   3941  N   VAL A 278     -22.600 -30.913 -10.084  1.00 49.130          N  
ATOM   3942  CA  VAL A 278     -21.780 -29.834  -9.511  1.00 48.450          C  
ATOM   3943  C   VAL A 278     -20.375 -30.387  -9.374  1.00 47.950          C  
ATOM   3944  O   VAL A 278     -20.178 -31.500  -8.887  1.00 48.050          O  
ATOM   3945  CB  VAL A 278     -22.305 -29.313  -8.160  1.00 68.100          C  
ATOM   3946  CG1 VAL A 278     -21.357 -28.213  -7.622  1.00 68.100          C  
ATOM   3947  CG2 VAL A 278     -23.699 -28.731  -8.339  1.00 68.100          C  
ATOM   3948  H   VAL A 278     -22.591 -31.800  -9.600  1.00 58.960          H  
ATOM   3949  HA  VAL A 278     -21.701 -28.995 -10.188  1.00 58.140          H  
ATOM   3950  HB  VAL A 278     -22.331 -30.130  -7.440  1.00 81.720          H  
ATOM   3951 1HG1 VAL A 278     -21.737 -27.849  -6.669  1.00 81.720          H  
ATOM   3952 2HG1 VAL A 278     -20.353 -28.615  -7.471  1.00 81.720          H  
ATOM   3953 3HG1 VAL A 278     -21.321 -27.387  -8.338  1.00 81.720          H  
ATOM   3954 1HG2 VAL A 278     -24.066 -28.363  -7.382  1.00 81.720          H  
ATOM   3955 2HG2 VAL A 278     -23.660 -27.903  -9.049  1.00 81.720          H  
ATOM   3956 3HG2 VAL A 278     -24.374 -29.499  -8.711  1.00 81.720          H  
ATOM   3957  N   ALA A 279     -19.398 -29.603  -9.810  1.00 47.700          N  
ATOM   3958  CA  ALA A 279     -18.025 -30.040  -9.806  1.00 47.190          C  
ATOM   3959  C   ALA A 279     -17.597 -30.590  -8.463  1.00 46.490          C  
ATOM   3960  O   ALA A 279     -17.890 -30.022  -7.408  1.00 46.340          O  
ATOM   3961  CB  ALA A 279     -17.107 -28.888 -10.181  1.00 66.270          C  
ATOM   3962  H   ALA A 279     -19.631 -28.696 -10.213  1.00 57.240          H  
ATOM   3963  HA  ALA A 279     -17.944 -30.829 -10.541  1.00 56.630          H  
ATOM   3964 1HB  ALA A 279     -16.080 -29.228 -10.213  1.00 79.520          H  
ATOM   3965 2HB  ALA A 279     -17.396 -28.511 -11.149  1.00 79.520          H  
ATOM   3966 3HB  ALA A 279     -17.206 -28.102  -9.445  1.00 79.520          H  
ATOM   3967  N   THR A 280     -16.846 -31.697  -8.535  1.00 46.140          N  
ATOM   3968  CA  THR A 280     -16.282 -32.377  -7.382  1.00 45.510          C  
ATOM   3969  C   THR A 280     -14.835 -32.017  -7.506  1.00 45.280          C  
ATOM   3970  O   THR A 280     -14.069 -31.923  -6.539  1.00 45.090          O  
ATOM   3971  CB  THR A 280     -16.482 -33.891  -7.468  1.00 63.970          C  
ATOM   3972  OG1 THR A 280     -15.794 -34.384  -8.627  1.00 63.970          O  
ATOM   3973  CG2 THR A 280     -17.969 -34.191  -7.601  1.00 63.970          C  
ATOM   3974  H   THR A 280     -16.621 -32.083  -9.450  1.00 55.370          H  
ATOM   3975  HA  THR A 280     -16.688 -31.976  -6.454  1.00 54.610          H  
ATOM   3976  HB  THR A 280     -16.081 -34.368  -6.575  1.00 76.760          H  
ATOM   3977  HG1 THR A 280     -15.789 -35.350  -8.607  1.00 76.760          H  
ATOM   3978 1HG2 THR A 280     -18.122 -35.265  -7.671  1.00 76.760          H  
ATOM   3979 2HG2 THR A 280     -18.495 -33.804  -6.727  1.00 76.760          H  
ATOM   3980 3HG2 THR A 280     -18.366 -33.711  -8.496  1.00 76.760          H  
ATOM   3981  N   ALA A 281     -14.532 -31.618  -8.742  1.00 45.330          N  
ATOM   3982  CA  ALA A 281     -13.237 -31.140  -9.201  1.00 45.180          C  
ATOM   3983  C   ALA A 281     -12.865 -29.864  -8.481  1.00 44.680          C  
ATOM   3984  O   ALA A 281     -11.700 -29.475  -8.448  1.00 44.680          O  
ATOM   3985  CB  ALA A 281     -13.250 -30.891 -10.665  1.00 63.310          C  
ATOM   3986  H   ALA A 281     -15.260 -31.782  -9.442  1.00 54.400          H  
ATOM   3987  HA  ALA A 281     -12.488 -31.899  -8.968  1.00 54.220          H  
ATOM   3988 1HB  ALA A 281     -12.256 -30.548 -10.942  1.00 75.970          H  
ATOM   3989 2HB  ALA A 281     -13.489 -31.817 -11.176  1.00 75.970          H  
ATOM   3990 3HB  ALA A 281     -13.989 -30.138 -10.893  1.00 75.970          H  
ATOM   3991  N   SER A 282     -13.875 -29.247  -7.868  1.00 44.290          N  
ATOM   3992  CA  SER A 282     -13.830 -28.018  -7.095  1.00 43.850          C  
ATOM   3993  C   SER A 282     -12.909 -28.183  -5.902  1.00 43.430          C  
ATOM   3994  O   SER A 282     -12.462 -27.201  -5.304  1.00 43.340          O  
ATOM   3995  CB  SER A 282     -15.221 -27.653  -6.660  1.00 61.570          C  
ATOM   3996  OG  SER A 282     -15.706 -28.577  -5.733  1.00 61.570          O  
ATOM   3997  H   SER A 282     -14.784 -29.682  -7.943  1.00 53.150          H  
ATOM   3998  HA  SER A 282     -13.422 -27.240  -7.714  1.00 52.620          H  
ATOM   3999 1HB  SER A 282     -15.216 -26.669  -6.233  1.00 73.880          H  
ATOM   4000 2HB  SER A 282     -15.873 -27.629  -7.527  1.00 73.880          H  
ATOM   4001  HG  SER A 282     -16.657 -28.419  -5.667  1.00 73.880          H  
ATOM   4002  N   THR A 283     -12.553 -29.432  -5.609  1.00 43.190          N  
ATOM   4003  CA  THR A 283     -11.608 -29.795  -4.576  1.00 42.810          C  
ATOM   4004  C   THR A 283     -10.278 -29.068  -4.848  1.00 42.240          C  
ATOM   4005  O   THR A 283      -9.491 -28.820  -3.937  1.00 42.240          O  
ATOM   4006  CB  THR A 283     -11.393 -31.328  -4.515  1.00 60.090          C  
ATOM   4007  OG1 THR A 283     -12.642 -31.981  -4.210  1.00 60.090          O  
ATOM   4008  CG2 THR A 283     -10.375 -31.675  -3.412  1.00 60.090          C  
ATOM   4009  H   THR A 283     -13.001 -30.190  -6.123  1.00 51.830          H  
ATOM   4010  HA  THR A 283     -12.000 -29.480  -3.620  1.00 51.370          H  
ATOM   4011  HB  THR A 283     -11.030 -31.686  -5.478  1.00 72.100          H  
ATOM   4012  HG1 THR A 283     -13.244 -31.935  -4.989  1.00 72.100          H  
ATOM   4013 1HG2 THR A 283     -10.247 -32.753  -3.375  1.00 72.100          H  
ATOM   4014 2HG2 THR A 283      -9.413 -31.217  -3.614  1.00 72.100          H  
ATOM   4015 3HG2 THR A 283     -10.745 -31.318  -2.451  1.00 72.100          H  
ATOM   4016  N   ASN A 284      -9.998 -28.705  -6.105  1.00 41.830          N  
ATOM   4017  CA  ASN A 284      -8.739 -28.044  -6.412  1.00 41.300          C  
ATOM   4018  C   ASN A 284      -8.612 -26.621  -5.834  1.00 40.990          C  
ATOM   4019  O   ASN A 284      -7.534 -26.026  -5.900  1.00 40.710          O  
ATOM   4020  CB  ASN A 284      -8.559 -27.995  -7.917  1.00 58.030          C  
ATOM   4021  CG  ASN A 284      -9.637 -27.167  -8.625  1.00 58.030          C  
ATOM   4022  OD1 ASN A 284     -10.567 -26.622  -8.016  1.00 58.030          O  
ATOM   4023  ND2 ASN A 284      -9.500 -27.068  -9.924  1.00 58.030          N  
ATOM   4024  H   ASN A 284     -10.667 -28.907  -6.857  1.00 50.200          H  
ATOM   4025  HA  ASN A 284      -7.934 -28.638  -5.980  1.00 49.560          H  
ATOM   4026 1HB  ASN A 284      -7.581 -27.577  -8.154  1.00 69.640          H  
ATOM   4027 2HB  ASN A 284      -8.591 -29.009  -8.313  1.00 69.640          H  
ATOM   4028 1HD2 ASN A 284     -10.152 -26.537 -10.469  1.00 69.640          H  
ATOM   4029 2HD2 ASN A 284      -8.739 -27.524 -10.382  1.00 69.640          H  
ATOM   4030  N   VAL A 285      -9.686 -26.096  -5.238  1.00 41.120          N  
ATOM   4031  CA  VAL A 285      -9.679 -24.808  -4.565  1.00 40.930          C  
ATOM   4032  C   VAL A 285     -10.278 -24.968  -3.151  1.00 40.880          C  
ATOM   4033  O   VAL A 285     -10.880 -24.031  -2.597  1.00 41.410          O  
ATOM   4034  CB  VAL A 285     -10.387 -23.707  -5.393  1.00 57.380          C  
ATOM   4035  CG1 VAL A 285      -9.624 -23.414  -6.681  1.00 57.380          C  
ATOM   4036  CG2 VAL A 285     -11.773 -24.128  -5.721  1.00 57.380          C  
ATOM   4037  H   VAL A 285     -10.558 -26.633  -5.254  1.00 49.340          H  
ATOM   4038  HA  VAL A 285      -8.641 -24.491  -4.452  1.00 49.120          H  
ATOM   4039  HB  VAL A 285     -10.397 -22.803  -4.810  1.00 68.850          H  
ATOM   4040 1HG1 VAL A 285     -10.127 -22.624  -7.230  1.00 68.850          H  
ATOM   4041 2HG1 VAL A 285      -8.610 -23.100  -6.434  1.00 68.850          H  
ATOM   4042 3HG1 VAL A 285      -9.583 -24.307  -7.293  1.00 68.850          H  
ATOM   4043 1HG2 VAL A 285     -12.280 -23.345  -6.271  1.00 68.850          H  
ATOM   4044 2HG2 VAL A 285     -11.758 -25.035  -6.318  1.00 68.850          H  
ATOM   4045 3HG2 VAL A 285     -12.264 -24.309  -4.807  1.00 68.850          H  
ATOM   4046  N   SER A 286     -10.146 -26.183  -2.599  1.00 40.280          N  
ATOM   4047  CA  SER A 286     -10.641 -26.532  -1.269  1.00 40.240          C  
ATOM   4048  C   SER A 286      -9.666 -27.499  -0.564  1.00 40.430          C  
ATOM   4049  O   SER A 286      -9.490 -28.626  -1.017  1.00 40.820          O  
ATOM   4050  CB  SER A 286     -12.003 -27.172  -1.393  1.00 56.350          C  
ATOM   4051  OG  SER A 286     -12.504 -27.580  -0.153  1.00 56.350          O  
ATOM   4052  H   SER A 286      -9.673 -26.922  -3.130  1.00 48.340          H  
ATOM   4053  HA  SER A 286     -10.761 -25.625  -0.709  1.00 48.290          H  
ATOM   4054 1HB  SER A 286     -12.689 -26.484  -1.865  1.00 67.620          H  
ATOM   4055 2HB  SER A 286     -11.921 -28.018  -2.030  1.00 67.620          H  
ATOM   4056  HG  SER A 286     -13.406 -27.849  -0.334  1.00 67.620          H  
ATOM   4057  N   ALA A 287      -9.039 -27.116   0.562  1.00 40.210          N  
ATOM   4058  CA  ALA A 287      -9.173 -25.860   1.293  1.00 40.380          C  
ATOM   4059  C   ALA A 287      -7.907 -25.612   2.079  1.00 40.590          C  
ATOM   4060  O   ALA A 287      -7.084 -26.507   2.244  1.00 40.620          O  
ATOM   4061  CB  ALA A 287     -10.368 -25.906   2.245  1.00 56.460          C  
ATOM   4062  H   ALA A 287      -8.408 -27.794   0.964  1.00 48.250          H  
ATOM   4063  HA  ALA A 287      -9.266 -25.036   0.592  1.00 48.460          H  
ATOM   4064 1HB  ALA A 287     -10.447 -24.970   2.795  1.00 67.760          H  
ATOM   4065 2HB  ALA A 287     -11.289 -26.068   1.690  1.00 67.760          H  
ATOM   4066 3HB  ALA A 287     -10.229 -26.724   2.952  1.00 67.760          H  
ATOM   4067  N   ARG A 288      -7.786 -24.394   2.594  1.00 40.920          N  
ATOM   4068  CA  ARG A 288      -6.688 -23.962   3.461  1.00 41.180          C  
ATOM   4069  C   ARG A 288      -6.561 -24.824   4.739  1.00 41.790          C  
ATOM   4070  O   ARG A 288      -5.515 -24.821   5.399  1.00 42.470          O  
ATOM   4071  CB  ARG A 288      -6.848 -22.473   3.763  1.00 57.550          C  
ATOM   4072  CG  ARG A 288      -5.890 -21.861   4.770  1.00 57.550          C  
ATOM   4073  CD  ARG A 288      -4.485 -21.894   4.318  1.00 57.550          C  
ATOM   4074  NE  ARG A 288      -3.599 -21.356   5.319  1.00 57.550          N  
ATOM   4075  CZ  ARG A 288      -3.137 -22.032   6.394  1.00 57.550          C  
ATOM   4076  NH1 ARG A 288      -3.501 -23.291   6.616  1.00 57.550          N  
ATOM   4077  NH2 ARG A 288      -2.313 -21.420   7.233  1.00 57.550          N  
ATOM   4078  H   ARG A 288      -8.504 -23.720   2.380  1.00 49.100          H  
ATOM   4079  HA  ARG A 288      -5.766 -24.079   2.892  1.00 49.420          H  
ATOM   4080 1HB  ARG A 288      -6.682 -21.921   2.842  1.00 69.060          H  
ATOM   4081 2HB  ARG A 288      -7.842 -22.261   4.056  1.00 69.060          H  
ATOM   4082 1HG  ARG A 288      -6.167 -20.811   4.911  1.00 69.060          H  
ATOM   4083 2HG  ARG A 288      -5.979 -22.365   5.726  1.00 69.060          H  
ATOM   4084 1HD  ARG A 288      -4.171 -22.909   4.098  1.00 69.060          H  
ATOM   4085 2HD  ARG A 288      -4.387 -21.288   3.418  1.00 69.060          H  
ATOM   4086  HE  ARG A 288      -3.293 -20.400   5.199  1.00 69.060          H  
ATOM   4087 1HH1 ARG A 288      -4.153 -23.782   5.975  1.00 69.060          H  
ATOM   4088 2HH1 ARG A 288      -3.150 -23.785   7.422  1.00 69.060          H  
ATOM   4089 1HH2 ARG A 288      -2.037 -20.461   7.061  1.00 69.060          H  
ATOM   4090 2HH2 ARG A 288      -1.957 -21.907   8.040  1.00 69.060          H  
ATOM   4091  N   GLY A 289      -7.644 -25.515   5.097  1.00 41.580          N  
ATOM   4092  CA  GLY A 289      -7.717 -26.407   6.245  1.00 42.150          C  
ATOM   4093  C   GLY A 289      -9.115 -27.009   6.330  1.00 42.100          C  
ATOM   4094  O   GLY A 289     -10.101 -26.361   5.949  1.00 42.500          O  
ATOM   4095  H   GLY A 289      -8.451 -25.441   4.499  1.00 49.900          H  
ATOM   4096 1HA  GLY A 289      -6.977 -27.204   6.142  1.00 50.580          H  
ATOM   4097 2HA  GLY A 289      -7.486 -25.856   7.157  1.00 50.580          H  
ATOM   4098  N   GLU A 290      -9.204 -28.220   6.885  1.00 41.660          N  
ATOM   4099  CA  GLU A 290     -10.469 -28.944   7.025  1.00 41.620          C  
ATOM   4100  C   GLU A 290     -11.449 -28.224   7.931  1.00 41.400          C  
ATOM   4101  O   GLU A 290     -12.655 -28.220   7.685  1.00 41.280          O  
ATOM   4102  CB  GLU A 290     -10.196 -30.344   7.573  1.00 58.280          C  
ATOM   4103  CG  GLU A 290      -9.397 -31.247   6.626  1.00 58.280          C  
ATOM   4104  CD  GLU A 290      -7.903 -30.972   6.657  1.00 58.280          C  
ATOM   4105  OE1 GLU A 290      -7.488 -30.118   7.421  1.00 58.280          O  
ATOM   4106  OE2 GLU A 290      -7.188 -31.594   5.918  1.00 58.280          O  
ATOM   4107  H   GLU A 290      -8.345 -28.690   7.187  1.00 49.990          H  
ATOM   4108  HA  GLU A 290     -10.921 -29.037   6.037  1.00 49.940          H  
ATOM   4109 1HB  GLU A 290      -9.655 -30.271   8.515  1.00 69.940          H  
ATOM   4110 2HB  GLU A 290     -11.146 -30.840   7.781  1.00 69.940          H  
ATOM   4111 1HG  GLU A 290      -9.569 -32.287   6.900  1.00 69.940          H  
ATOM   4112 2HG  GLU A 290      -9.767 -31.101   5.611  1.00 69.940          H  
ATOM   4113  N   ALA A 291     -10.929 -27.627   8.995  1.00 41.380          N  
ATOM   4114  CA  ALA A 291     -11.772 -26.908   9.928  1.00 41.230          C  
ATOM   4115  C   ALA A 291     -12.450 -25.735   9.218  1.00 40.810          C  
ATOM   4116  O   ALA A 291     -13.596 -25.389   9.514  1.00 41.040          O  
ATOM   4117  CB  ALA A 291     -10.958 -26.459  11.122  1.00 57.780          C  
ATOM   4118  H   ALA A 291      -9.931 -27.683   9.139  1.00 49.660          H  
ATOM   4119  HA  ALA A 291     -12.553 -27.585  10.269  1.00 49.480          H  
ATOM   4120 1HB  ALA A 291     -11.595 -25.952  11.824  1.00 69.340          H  
ATOM   4121 2HB  ALA A 291     -10.515 -27.324  11.605  1.00 69.340          H  
ATOM   4122 3HB  ALA A 291     -10.178 -25.801  10.791  1.00 69.340          H  
ATOM   4123  N   LEU A 292     -11.751 -25.110   8.262  1.00 40.220          N  
ATOM   4124  CA  LEU A 292     -12.339 -23.982   7.555  1.00 39.790          C  
ATOM   4125  C   LEU A 292     -13.442 -24.490   6.660  1.00 39.760          C  
ATOM   4126  O   LEU A 292     -14.553 -23.958   6.665  1.00 39.770          O  
ATOM   4127  CB  LEU A 292     -11.284 -23.325   6.665  1.00 55.880          C  
ATOM   4128  CG  LEU A 292     -10.141 -22.643   7.356  1.00 55.880          C  
ATOM   4129  CD1 LEU A 292      -9.122 -22.380   6.392  1.00 55.880          C  
ATOM   4130  CD2 LEU A 292     -10.580 -21.334   7.935  1.00 55.880          C  
ATOM   4131  H   LEU A 292     -10.816 -25.415   8.027  1.00 48.260          H  
ATOM   4132  HA  LEU A 292     -12.754 -23.279   8.269  1.00 47.750          H  
ATOM   4133 1HB  LEU A 292     -10.876 -24.066   6.000  1.00 67.050          H  
ATOM   4134 2HB  LEU A 292     -11.784 -22.571   6.055  1.00 67.050          H  
ATOM   4135  HG  LEU A 292      -9.733 -23.291   8.119  1.00 67.050          H  
ATOM   4136 1HD1 LEU A 292      -8.294 -21.903   6.858  1.00 67.050          H  
ATOM   4137 2HD1 LEU A 292      -8.803 -23.308   5.966  1.00 67.050          H  
ATOM   4138 3HD1 LEU A 292      -9.508 -21.745   5.636  1.00 67.050          H  
ATOM   4139 1HD2 LEU A 292      -9.732 -20.885   8.388  1.00 67.050          H  
ATOM   4140 2HD2 LEU A 292     -10.952 -20.692   7.158  1.00 67.050          H  
ATOM   4141 3HD2 LEU A 292     -11.353 -21.469   8.669  1.00 67.050          H  
ATOM   4142  N   LYS A 293     -13.144 -25.570   5.934  1.00 39.810          N  
ATOM   4143  CA  LYS A 293     -14.071 -26.170   4.983  1.00 39.900          C  
ATOM   4144  C   LYS A 293     -15.399 -26.530   5.633  1.00 40.360          C  
ATOM   4145  O   LYS A 293     -16.470 -26.284   5.074  1.00 40.610          O  
ATOM   4146  CB  LYS A 293     -13.439 -27.428   4.378  1.00 55.820          C  
ATOM   4147  CG  LYS A 293     -14.267 -28.154   3.323  1.00 55.820          C  
ATOM   4148  CD  LYS A 293     -13.501 -29.368   2.792  1.00 55.820          C  
ATOM   4149  CE  LYS A 293     -14.320 -30.162   1.782  1.00 55.820          C  
ATOM   4150  NZ  LYS A 293     -13.576 -31.356   1.277  1.00 55.820          N  
ATOM   4151  H   LYS A 293     -12.196 -25.955   6.009  1.00 47.770          H  
ATOM   4152  HA  LYS A 293     -14.265 -25.449   4.190  1.00 47.880          H  
ATOM   4153 1HB  LYS A 293     -12.479 -27.173   3.944  1.00 66.990          H  
ATOM   4154 2HB  LYS A 293     -13.247 -28.142   5.174  1.00 66.990          H  
ATOM   4155 1HG  LYS A 293     -15.210 -28.492   3.763  1.00 66.990          H  
ATOM   4156 2HG  LYS A 293     -14.488 -27.476   2.499  1.00 66.990          H  
ATOM   4157 1HD  LYS A 293     -12.576 -29.030   2.312  1.00 66.990          H  
ATOM   4158 2HD  LYS A 293     -13.239 -30.020   3.627  1.00 66.990          H  
ATOM   4159 1HE  LYS A 293     -15.246 -30.492   2.250  1.00 66.990          H  
ATOM   4160 2HE  LYS A 293     -14.561 -29.515   0.938  1.00 66.990          H  
ATOM   4161 1HZ  LYS A 293     -14.144 -31.854   0.604  1.00 66.990          H  
ATOM   4162 2HZ  LYS A 293     -12.718 -31.049   0.834  1.00 66.990          H  
ATOM   4163 3HZ  LYS A 293     -13.355 -31.969   2.048  1.00 66.990          H  
ATOM   4164  N   GLU A 294     -15.316 -27.115   6.824  1.00 40.530          N  
ATOM   4165  CA  GLU A 294     -16.478 -27.568   7.570  1.00 41.040          C  
ATOM   4166  C   GLU A 294     -17.100 -26.533   8.528  1.00 41.320          C  
ATOM   4167  O   GLU A 294     -18.055 -26.866   9.235  1.00 41.850          O  
ATOM   4168  CB  GLU A 294     -16.112 -28.871   8.302  1.00 57.250          C  
ATOM   4169  CG  GLU A 294     -15.831 -30.039   7.312  1.00 57.250          C  
ATOM   4170  CD  GLU A 294     -15.413 -31.384   7.924  1.00 57.250          C  
ATOM   4171  OE1 GLU A 294     -15.163 -31.473   9.110  1.00 57.250          O  
ATOM   4172  OE2 GLU A 294     -15.359 -32.334   7.172  1.00 57.250          O  
ATOM   4173  H   GLU A 294     -14.383 -27.307   7.206  1.00 48.640          H  
ATOM   4174  HA  GLU A 294     -17.244 -27.822   6.841  1.00 49.250          H  
ATOM   4175 1HB  GLU A 294     -15.210 -28.712   8.896  1.00 68.700          H  
ATOM   4176 2HB  GLU A 294     -16.915 -29.163   8.979  1.00 68.700          H  
ATOM   4177 1HG  GLU A 294     -16.725 -30.197   6.711  1.00 68.700          H  
ATOM   4178 2HG  GLU A 294     -15.040 -29.713   6.635  1.00 68.700          H  
ATOM   4179  N   GLY A 295     -16.549 -25.308   8.602  1.00 41.040          N  
ATOM   4180  CA  GLY A 295     -17.076 -24.276   9.501  1.00 41.340          C  
ATOM   4181  C   GLY A 295     -16.809 -24.540  10.989  1.00 41.550          C  
ATOM   4182  O   GLY A 295     -17.558 -24.081  11.863  1.00 41.960          O  
ATOM   4183  H   GLY A 295     -15.787 -25.053   7.966  1.00 49.250          H  
ATOM   4184 1HA  GLY A 295     -16.631 -23.321   9.222  1.00 49.610          H  
ATOM   4185 2HA  GLY A 295     -18.147 -24.181   9.337  1.00 49.610          H  
ATOM   4186  N   ARG A 296     -15.751 -25.271  11.305  1.00 41.350          N  
ATOM   4187  CA  ARG A 296     -15.484 -25.634  12.680  1.00 41.600          C  
ATOM   4188  C   ARG A 296     -14.784 -24.545  13.462  1.00 41.860          C  
ATOM   4189  O   ARG A 296     -13.588 -24.620  13.739  1.00 42.010          O  
ATOM   4190  CB  ARG A 296     -14.705 -26.922  12.738  1.00 58.140          C  
ATOM   4191  CG  ARG A 296     -15.471 -28.108  12.236  1.00 58.140          C  
ATOM   4192  CD  ARG A 296     -14.694 -29.358  12.326  1.00 58.140          C  
ATOM   4193  NE  ARG A 296     -15.451 -30.485  11.799  1.00 58.140          N  
ATOM   4194  CZ  ARG A 296     -16.345 -31.234  12.497  1.00 58.140          C  
ATOM   4195  NH1 ARG A 296     -16.604 -30.982  13.772  1.00 58.140          N  
ATOM   4196  NH2 ARG A 296     -16.964 -32.229  11.886  1.00 58.140          N  
ATOM   4197  H   ARG A 296     -15.098 -25.559  10.575  1.00 49.620          H  
ATOM   4198  HA  ARG A 296     -16.443 -25.824  13.163  1.00 49.920          H  
ATOM   4199 1HB  ARG A 296     -13.804 -26.826  12.159  1.00 69.770          H  
ATOM   4200 2HB  ARG A 296     -14.433 -27.127  13.766  1.00 69.770          H  
ATOM   4201 1HG  ARG A 296     -16.384 -28.218  12.814  1.00 69.770          H  
ATOM   4202 2HG  ARG A 296     -15.731 -27.945  11.191  1.00 69.770          H  
ATOM   4203 1HD  ARG A 296     -13.789 -29.256  11.726  1.00 69.770          H  
ATOM   4204 2HD  ARG A 296     -14.417 -29.564  13.356  1.00 69.770          H  
ATOM   4205  HE  ARG A 296     -15.302 -30.736  10.803  1.00 69.770          H  
ATOM   4206 1HH1 ARG A 296     -16.138 -30.226  14.246  1.00 69.770          H  
ATOM   4207 2HH1 ARG A 296     -17.272 -31.550  14.275  1.00 69.770          H  
ATOM   4208 1HH2 ARG A 296     -16.755 -32.418  10.902  1.00 69.770          H  
ATOM   4209 2HH2 ARG A 296     -17.631 -32.799  12.382  1.00 69.770          H  
ATOM   4210  N   GLY A 297     -15.567 -23.551  13.854  1.00 41.970          N  
ATOM   4211  CA  GLY A 297     -15.090 -22.379  14.586  1.00 42.270          C  
ATOM   4212  C   GLY A 297     -14.169 -22.744  15.750  1.00 42.240          C  
ATOM   4213  O   GLY A 297     -13.069 -22.192  15.878  1.00 42.170          O  
ATOM   4214  H   GLY A 297     -16.539 -23.610  13.534  1.00 50.360          H  
ATOM   4215 1HA  GLY A 297     -14.582 -21.698  13.913  1.00 50.720          H  
ATOM   4216 2HA  GLY A 297     -15.953 -21.839  14.974  1.00 50.720          H  
ATOM   4217  N   GLU A 298     -14.605 -23.675  16.596  1.00 42.360          N  
ATOM   4218  CA  GLU A 298     -13.809 -24.059  17.753  1.00 42.440          C  
ATOM   4219  C   GLU A 298     -12.508 -24.743  17.349  1.00 42.130          C  
ATOM   4220  O   GLU A 298     -11.452 -24.434  17.905  1.00 42.160          O  
ATOM   4221  CB  GLU A 298     -14.633 -24.980  18.648  1.00 59.380          C  
ATOM   4222  CG  GLU A 298     -15.853 -24.298  19.278  1.00 59.380          C  
ATOM   4223  CD  GLU A 298     -17.011 -24.161  18.306  1.00 59.380          C  
ATOM   4224  OE1 GLU A 298     -16.926 -24.736  17.234  1.00 59.380          O  
ATOM   4225  OE2 GLU A 298     -17.956 -23.484  18.618  1.00 59.380          O  
ATOM   4226  H   GLU A 298     -15.523 -24.102  16.446  1.00 50.830          H  
ATOM   4227  HA  GLU A 298     -13.558 -23.156  18.311  1.00 50.930          H  
ATOM   4228 1HB  GLU A 298     -14.976 -25.838  18.072  1.00 71.260          H  
ATOM   4229 2HB  GLU A 298     -14.003 -25.359  19.455  1.00 71.260          H  
ATOM   4230 1HG  GLU A 298     -16.180 -24.877  20.141  1.00 71.260          H  
ATOM   4231 2HG  GLU A 298     -15.559 -23.308  19.627  1.00 71.260          H  
ATOM   4232  N   ALA A 299     -12.568 -25.649  16.369  1.00 41.880          N  
ATOM   4233  CA  ALA A 299     -11.360 -26.321  15.907  1.00 41.620          C  
ATOM   4234  C   ALA A 299     -10.372 -25.312  15.334  1.00 41.230          C  
ATOM   4235  O   ALA A 299      -9.166 -25.416  15.550  1.00 41.060          O  
ATOM   4236  CB  ALA A 299     -11.684 -27.357  14.853  1.00 58.370          C  
ATOM   4237  H   ALA A 299     -13.468 -25.873  15.969  1.00 50.260          H  
ATOM   4238  HA  ALA A 299     -10.897 -26.809  16.765  1.00 49.940          H  
ATOM   4239 1HB  ALA A 299     -10.769 -27.854  14.540  1.00 70.050          H  
ATOM   4240 2HB  ALA A 299     -12.377 -28.089  15.259  1.00 70.050          H  
ATOM   4241 3HB  ALA A 299     -12.128 -26.858  14.009  1.00 70.050          H  
ATOM   4242  N   LEU A 300     -10.880 -24.307  14.628  1.00 41.120          N  
ATOM   4243  CA  LEU A 300     -10.017 -23.305  14.030  1.00 40.800          C  
ATOM   4244  C   LEU A 300      -9.238 -22.535  15.076  1.00 40.900          C  
ATOM   4245  O   LEU A 300      -8.043 -22.286  14.896  1.00 40.730          O  
ATOM   4246  CB  LEU A 300     -10.872 -22.335  13.219  1.00 57.250          C  
ATOM   4247  CG  LEU A 300     -11.485 -22.881  11.953  1.00 57.250          C  
ATOM   4248  CD1 LEU A 300     -12.543 -21.954  11.424  1.00 57.250          C  
ATOM   4249  CD2 LEU A 300     -10.427 -23.000  10.943  1.00 57.250          C  
ATOM   4250  H   LEU A 300     -11.890 -24.279  14.462  1.00 49.340          H  
ATOM   4251  HA  LEU A 300      -9.301 -23.813  13.396  1.00 48.960          H  
ATOM   4252 1HB  LEU A 300     -11.668 -21.954  13.844  1.00 68.700          H  
ATOM   4253 2HB  LEU A 300     -10.241 -21.536  12.943  1.00 68.700          H  
ATOM   4254  HG  LEU A 300     -11.932 -23.826  12.149  1.00 68.700          H  
ATOM   4255 1HD1 LEU A 300     -12.964 -22.371  10.511  1.00 68.700          H  
ATOM   4256 2HD1 LEU A 300     -13.321 -21.850  12.147  1.00 68.700          H  
ATOM   4257 3HD1 LEU A 300     -12.111 -20.980  11.213  1.00 68.700          H  
ATOM   4258 1HD2 LEU A 300     -10.864 -23.380  10.062  1.00 68.700          H  
ATOM   4259 2HD2 LEU A 300     -10.025 -22.018  10.761  1.00 68.700          H  
ATOM   4260 3HD2 LEU A 300      -9.644 -23.653  11.259  1.00 68.700          H  
ATOM   4261  N   GLU A 301      -9.906 -22.190  16.179  1.00 41.220          N  
ATOM   4262  CA  GLU A 301      -9.263 -21.484  17.281  1.00 41.400          C  
ATOM   4263  C   GLU A 301      -8.259 -22.363  18.046  1.00 41.170          C  
ATOM   4264  O   GLU A 301      -7.179 -21.896  18.417  1.00 40.760          O  
ATOM   4265  CB  GLU A 301     -10.305 -20.915  18.254  1.00 57.890          C  
ATOM   4266  CG  GLU A 301      -9.694 -20.058  19.391  1.00 57.890          C  
ATOM   4267  CD  GLU A 301     -10.715 -19.413  20.294  1.00 57.890          C  
ATOM   4268  OE1 GLU A 301     -11.886 -19.603  20.076  1.00 57.890          O  
ATOM   4269  OE2 GLU A 301     -10.319 -18.731  21.210  1.00 57.890          O  
ATOM   4270  H   GLU A 301     -10.915 -22.377  16.210  1.00 49.460          H  
ATOM   4271  HA  GLU A 301      -8.710 -20.655  16.861  1.00 49.680          H  
ATOM   4272 1HB  GLU A 301     -11.010 -20.294  17.702  1.00 69.470          H  
ATOM   4273 2HB  GLU A 301     -10.868 -21.736  18.702  1.00 69.470          H  
ATOM   4274 1HG  GLU A 301      -9.047 -20.689  20.000  1.00 69.470          H  
ATOM   4275 2HG  GLU A 301      -9.072 -19.282  18.939  1.00 69.470          H  
ATOM   4276  N   GLU A 302      -8.627 -23.622  18.320  1.00 41.490          N  
ATOM   4277  CA  GLU A 302      -7.762 -24.527  19.082  1.00 41.360          C  
ATOM   4278  C   GLU A 302      -6.598 -25.153  18.295  1.00 41.410          C  
ATOM   4279  O   GLU A 302      -5.563 -25.479  18.880  1.00 41.480          O  
ATOM   4280  CB  GLU A 302      -8.587 -25.656  19.714  1.00 57.960          C  
ATOM   4281  CG  GLU A 302      -9.537 -25.219  20.835  1.00 57.960          C  
ATOM   4282  CD  GLU A 302     -10.295 -26.375  21.453  1.00 57.960          C  
ATOM   4283  OE1 GLU A 302     -10.236 -27.455  20.911  1.00 57.960          O  
ATOM   4284  OE2 GLU A 302     -10.917 -26.180  22.474  1.00 57.960          O  
ATOM   4285  H   GLU A 302      -9.550 -23.951  18.019  1.00 49.790          H  
ATOM   4286  HA  GLU A 302      -7.326 -23.946  19.893  1.00 49.630          H  
ATOM   4287 1HB  GLU A 302      -9.195 -26.125  18.935  1.00 69.550          H  
ATOM   4288 2HB  GLU A 302      -7.919 -26.419  20.109  1.00 69.550          H  
ATOM   4289 1HG  GLU A 302      -8.961 -24.716  21.610  1.00 69.550          H  
ATOM   4290 2HG  GLU A 302     -10.249 -24.500  20.425  1.00 69.550          H  
ATOM   4291  N   SER A 303      -6.768 -25.352  16.992  1.00 41.540          N  
ATOM   4292  CA  SER A 303      -5.780 -26.007  16.140  1.00 41.550          C  
ATOM   4293  C   SER A 303      -4.394 -25.369  16.095  1.00 41.470          C  
ATOM   4294  O   SER A 303      -4.226 -24.146  16.029  1.00 41.660          O  
ATOM   4295  CB  SER A 303      -6.306 -26.093  14.724  1.00 58.170          C  
ATOM   4296  OG  SER A 303      -5.333 -26.613  13.864  1.00 58.170          O  
ATOM   4297  H   SER A 303      -7.655 -25.093  16.562  1.00 49.850          H  
ATOM   4298  HA  SER A 303      -5.656 -27.023  16.513  1.00 49.860          H  
ATOM   4299 1HB  SER A 303      -7.185 -26.734  14.706  1.00 69.800          H  
ATOM   4300 2HB  SER A 303      -6.617 -25.100  14.388  1.00 69.800          H  
ATOM   4301  HG  SER A 303      -5.754 -26.679  13.004  1.00 69.800          H  
ATOM   4302  N   GLU A 304      -3.384 -26.239  16.099  1.00 41.240          N  
ATOM   4303  CA  GLU A 304      -1.980 -25.862  15.984  1.00 41.190          C  
ATOM   4304  C   GLU A 304      -1.612 -25.919  14.499  1.00 40.570          C  
ATOM   4305  O   GLU A 304      -1.355 -26.996  13.947  1.00 40.240          O  
ATOM   4306  CB  GLU A 304      -1.107 -26.800  16.828  1.00 57.690          C  
ATOM   4307  CG  GLU A 304      -1.356 -26.710  18.339  1.00 57.690          C  
ATOM   4308  CD  GLU A 304      -0.504 -27.670  19.167  1.00 57.690          C  
ATOM   4309  OE1 GLU A 304      -0.241 -28.760  18.709  1.00 57.690          O  
ATOM   4310  OE2 GLU A 304      -0.099 -27.294  20.248  1.00 57.690          O  
ATOM   4311  H   GLU A 304      -3.616 -27.219  16.163  1.00 49.490          H  
ATOM   4312  HA  GLU A 304      -1.851 -24.839  16.339  1.00 49.430          H  
ATOM   4313 1HB  GLU A 304      -1.268 -27.830  16.517  1.00 69.220          H  
ATOM   4314 2HB  GLU A 304      -0.058 -26.559  16.664  1.00 69.220          H  
ATOM   4315 1HG  GLU A 304      -1.145 -25.691  18.656  1.00 69.220          H  
ATOM   4316 2HG  GLU A 304      -2.411 -26.905  18.534  1.00 69.220          H  
ATOM   4317  N   SER A 305      -1.666 -24.760  13.846  1.00 40.460          N  
ATOM   4318  CA  SER A 305      -1.552 -24.635  12.398  1.00 39.990          C  
ATOM   4319  C   SER A 305      -0.173 -24.641  11.723  1.00 39.840          C  
ATOM   4320  O   SER A 305      -0.117 -24.778  10.498  1.00 39.570          O  
ATOM   4321  CB  SER A 305      -2.239 -23.349  11.997  1.00 56.170          C  
ATOM   4322  OG  SER A 305      -1.535 -22.239  12.488  1.00 56.170          O  
ATOM   4323  H   SER A 305      -1.840 -23.912  14.374  1.00 48.550          H  
ATOM   4324  HA  SER A 305      -2.117 -25.465  11.973  1.00 47.990          H  
ATOM   4325 1HB  SER A 305      -2.312 -23.292  10.912  1.00 67.410          H  
ATOM   4326 2HB  SER A 305      -3.250 -23.344  12.397  1.00 67.410          H  
ATOM   4327  HG  SER A 305      -2.018 -21.464  12.187  1.00 67.410          H  
ATOM   4328  N   THR A 306       0.938 -24.473  12.448  1.00 40.050          N  
ATOM   4329  CA  THR A 306       2.202 -24.409  11.709  1.00 39.980          C  
ATOM   4330  C   THR A 306       3.437 -24.940  12.459  1.00 40.010          C  
ATOM   4331  O   THR A 306       3.327 -25.595  13.503  1.00 40.170          O  
ATOM   4332  CB  THR A 306       2.428 -22.976  11.165  1.00 56.000          C  
ATOM   4333  OG1 THR A 306       3.540 -22.980  10.250  1.00 56.000          O  
ATOM   4334  CG2 THR A 306       2.692 -22.006  12.290  1.00 56.000          C  
ATOM   4335  H   THR A 306       0.911 -24.380  13.454  1.00 48.060          H  
ATOM   4336  HA  THR A 306       2.093 -25.043  10.830  1.00 47.980          H  
ATOM   4337  HB  THR A 306       1.534 -22.652  10.629  1.00 67.200          H  
ATOM   4338  HG1 THR A 306       3.251 -23.412   9.427  1.00 67.200          H  
ATOM   4339 1HG2 THR A 306       2.832 -21.012  11.878  1.00 67.200          H  
ATOM   4340 2HG2 THR A 306       1.839 -21.999  12.968  1.00 67.200          H  
ATOM   4341 3HG2 THR A 306       3.573 -22.291  12.832  1.00 67.200          H  
ATOM   4342  N   ARG A 307       4.616 -24.672  11.876  1.00 39.920          N  
ATOM   4343  CA  ARG A 307       5.916 -25.166  12.348  1.00 39.990          C  
ATOM   4344  C   ARG A 307       6.937 -24.075  12.702  1.00 40.290          C  
ATOM   4345  O   ARG A 307       8.145 -24.303  12.627  1.00 40.300          O  
ATOM   4346  CB  ARG A 307       6.528 -26.081  11.293  1.00 55.960          C  
ATOM   4347  CG  ARG A 307       5.697 -27.330  10.920  1.00 55.960          C  
ATOM   4348  CD  ARG A 307       5.675 -28.325  12.014  1.00 55.960          C  
ATOM   4349  NE  ARG A 307       4.926 -29.517  11.672  1.00 55.960          N  
ATOM   4350  CZ  ARG A 307       4.812 -30.599  12.472  1.00 55.960          C  
ATOM   4351  NH1 ARG A 307       5.414 -30.623  13.652  1.00 55.960          N  
ATOM   4352  NH2 ARG A 307       4.098 -31.643  12.065  1.00 55.960          N  
ATOM   4353  H   ARG A 307       4.585 -24.087  11.049  1.00 47.900          H  
ATOM   4354  HA  ARG A 307       5.747 -25.744  13.256  1.00 47.990          H  
ATOM   4355 1HB  ARG A 307       6.709 -25.516  10.382  1.00 67.150          H  
ATOM   4356 2HB  ARG A 307       7.493 -26.440  11.654  1.00 67.150          H  
ATOM   4357 1HG  ARG A 307       4.670 -27.042  10.708  1.00 67.150          H  
ATOM   4358 2HG  ARG A 307       6.130 -27.805  10.041  1.00 67.150          H  
ATOM   4359 1HD  ARG A 307       6.700 -28.616  12.244  1.00 67.150          H  
ATOM   4360 2HD  ARG A 307       5.208 -27.888  12.893  1.00 67.150          H  
ATOM   4361  HE  ARG A 307       4.455 -29.535  10.780  1.00 67.150          H  
ATOM   4362 1HH1 ARG A 307       5.975 -29.812  13.974  1.00 67.150          H  
ATOM   4363 2HH1 ARG A 307       5.336 -31.433  14.245  1.00 67.150          H  
ATOM   4364 1HH2 ARG A 307       3.641 -31.623  11.163  1.00 67.150          H  
ATOM   4365 2HH2 ARG A 307       4.009 -32.457  12.654  1.00 67.150          H  
ATOM   4366  N   LYS A 308       6.462 -22.890  13.042  1.00 40.570          N  
ATOM   4367  CA  LYS A 308       7.344 -21.801  13.451  1.00 40.980          C  
ATOM   4368  C   LYS A 308       8.088 -22.239  14.707  1.00 41.020          C  
ATOM   4369  O   LYS A 308       7.559 -23.034  15.481  1.00 41.240          O  
ATOM   4370  CB  LYS A 308       6.550 -20.522  13.706  1.00 57.210          C  
ATOM   4371  CG  LYS A 308       5.943 -19.902  12.460  1.00 57.210          C  
ATOM   4372  CD  LYS A 308       5.159 -18.635  12.794  1.00 57.210          C  
ATOM   4373  CE  LYS A 308       4.547 -18.006  11.543  1.00 57.210          C  
ATOM   4374  NZ  LYS A 308       3.769 -16.772  11.861  1.00 57.210          N  
ATOM   4375  H   LYS A 308       5.462 -22.768  13.047  1.00 48.680          H  
ATOM   4376  HA  LYS A 308       8.078 -21.619  12.664  1.00 49.180          H  
ATOM   4377 1HB  LYS A 308       5.737 -20.736  14.398  1.00 68.650          H  
ATOM   4378 2HB  LYS A 308       7.194 -19.781  14.177  1.00 68.650          H  
ATOM   4379 1HG  LYS A 308       6.745 -19.648  11.768  1.00 68.650          H  
ATOM   4380 2HG  LYS A 308       5.294 -20.619  11.972  1.00 68.650          H  
ATOM   4381 1HD  LYS A 308       4.356 -18.882  13.492  1.00 68.650          H  
ATOM   4382 2HD  LYS A 308       5.819 -17.908  13.267  1.00 68.650          H  
ATOM   4383 1HE  LYS A 308       5.345 -17.751  10.847  1.00 68.650          H  
ATOM   4384 2HE  LYS A 308       3.883 -18.729  11.069  1.00 68.650          H  
ATOM   4385 1HZ  LYS A 308       3.383 -16.387  11.009  1.00 68.650          H  
ATOM   4386 2HZ  LYS A 308       3.018 -16.999  12.498  1.00 68.650          H  
ATOM   4387 3HZ  LYS A 308       4.378 -16.089  12.291  1.00 68.650          H  
ATOM   4388  N   THR A 309       9.272 -21.685  14.967  1.00 41.000          N  
ATOM   4389  CA  THR A 309      10.051 -22.074  16.150  1.00 41.060          C  
ATOM   4390  C   THR A 309       9.221 -22.113  17.434  1.00 41.580          C  
ATOM   4391  O   THR A 309       9.312 -23.070  18.213  1.00 41.920          O  
ATOM   4392  CB  THR A 309      11.232 -21.100  16.359  1.00 57.460          C  
ATOM   4393  OG1 THR A 309      12.077 -21.119  15.197  1.00 57.460          O  
ATOM   4394  CG2 THR A 309      12.049 -21.523  17.584  1.00 57.460          C  
ATOM   4395  H   THR A 309       9.682 -21.027  14.317  1.00 49.200          H  
ATOM   4396  HA  THR A 309      10.449 -23.075  15.976  1.00 49.270          H  
ATOM   4397  HB  THR A 309      10.853 -20.089  16.509  1.00 68.950          H  
ATOM   4398  HG1 THR A 309      12.733 -20.416  15.265  1.00 68.950          H  
ATOM   4399 1HG2 THR A 309      12.881 -20.834  17.714  1.00 68.950          H  
ATOM   4400 2HG2 THR A 309      11.433 -21.506  18.482  1.00 68.950          H  
ATOM   4401 3HG2 THR A 309      12.433 -22.531  17.431  1.00 68.950          H  
ATOM   4402  N   ASN A 310       8.417 -21.079  17.661  1.00 41.700          N  
ATOM   4403  CA  ASN A 310       7.607 -21.016  18.867  1.00 42.250          C  
ATOM   4404  C   ASN A 310       6.521 -22.096  18.912  1.00 42.610          C  
ATOM   4405  O   ASN A 310       6.098 -22.500  20.003  1.00 42.870          O  
ATOM   4406  CB  ASN A 310       6.993 -19.644  19.003  1.00 58.930          C  
ATOM   4407  CG  ASN A 310       8.013 -18.605  19.374  1.00 58.930          C  
ATOM   4408  OD1 ASN A 310       9.094 -18.911  19.891  1.00 58.930          O  
ATOM   4409  ND2 ASN A 310       7.690 -17.368  19.112  1.00 58.930          N  
ATOM   4410  H   ASN A 310       8.397 -20.324  16.994  1.00 50.040          H  
ATOM   4411  HA  ASN A 310       8.261 -21.188  19.722  1.00 50.700          H  
ATOM   4412 1HB  ASN A 310       6.522 -19.362  18.061  1.00 70.720          H  
ATOM   4413 2HB  ASN A 310       6.215 -19.667  19.765  1.00 70.720          H  
ATOM   4414 1HD2 ASN A 310       8.326 -16.629  19.333  1.00 70.720          H  
ATOM   4415 2HD2 ASN A 310       6.807 -17.156  18.692  1.00 70.720          H  
ATOM   4416  N   GLU A 311       6.038 -22.533  17.741  1.00 42.670          N  
ATOM   4417  CA  GLU A 311       4.985 -23.529  17.673  1.00 43.080          C  
ATOM   4418  C   GLU A 311       5.604 -24.883  17.935  1.00 43.030          C  
ATOM   4419  O   GLU A 311       5.009 -25.714  18.621  1.00 43.400          O  
ATOM   4420  CB  GLU A 311       4.286 -23.474  16.316  1.00 60.150          C  
ATOM   4421  CG  GLU A 311       3.497 -22.182  16.086  1.00 60.150          C  
ATOM   4422  CD  GLU A 311       2.295 -22.028  16.964  1.00 60.150          C  
ATOM   4423  OE1 GLU A 311       1.472 -22.909  16.953  1.00 60.150          O  
ATOM   4424  OE2 GLU A 311       2.189 -21.028  17.631  1.00 60.150          O  
ATOM   4425  H   GLU A 311       6.431 -22.215  16.862  1.00 51.200          H  
ATOM   4426  HA  GLU A 311       4.250 -23.322  18.452  1.00 51.700          H  
ATOM   4427 1HB  GLU A 311       5.020 -23.573  15.519  1.00 72.180          H  
ATOM   4428 2HB  GLU A 311       3.596 -24.314  16.224  1.00 72.180          H  
ATOM   4429 1HG  GLU A 311       4.160 -21.335  16.253  1.00 72.180          H  
ATOM   4430 2HG  GLU A 311       3.180 -22.153  15.069  1.00 72.180          H  
ATOM   4431  N   GLU A 312       6.822 -25.093  17.426  1.00 42.640          N  
ATOM   4432  CA  GLU A 312       7.517 -26.351  17.653  1.00 42.640          C  
ATOM   4433  C   GLU A 312       7.813 -26.497  19.129  1.00 42.940          C  
ATOM   4434  O   GLU A 312       7.689 -27.591  19.682  1.00 43.190          O  
ATOM   4435  CB  GLU A 312       8.800 -26.425  16.827  1.00 59.700          C  
ATOM   4436  CG  GLU A 312       8.552 -26.635  15.354  1.00 59.700          C  
ATOM   4437  CD  GLU A 312       8.042 -28.030  15.055  1.00 59.700          C  
ATOM   4438  OE1 GLU A 312       8.760 -28.970  15.279  1.00 59.700          O  
ATOM   4439  OE2 GLU A 312       6.904 -28.154  14.681  1.00 59.700          O  
ATOM   4440  H   GLU A 312       7.234 -24.370  16.831  1.00 51.170          H  
ATOM   4441  HA  GLU A 312       6.867 -27.169  17.349  1.00 51.170          H  
ATOM   4442 1HB  GLU A 312       9.358 -25.494  16.940  1.00 71.640          H  
ATOM   4443 2HB  GLU A 312       9.430 -27.236  17.192  1.00 71.640          H  
ATOM   4444 1HG  GLU A 312       7.808 -25.910  15.022  1.00 71.640          H  
ATOM   4445 2HG  GLU A 312       9.470 -26.450  14.799  1.00 71.640          H  
ATOM   4446  N   ALA A 313       8.175 -25.390  19.784  1.00 42.960          N  
ATOM   4447  CA  ALA A 313       8.428 -25.431  21.208  1.00 43.300          C  
ATOM   4448  C   ALA A 313       7.150 -25.823  21.953  1.00 43.580          C  
ATOM   4449  O   ALA A 313       7.150 -26.745  22.773  1.00 43.930          O  
ATOM   4450  CB  ALA A 313       8.922 -24.080  21.677  1.00 60.480          C  
ATOM   4451  H   ALA A 313       8.314 -24.525  19.254  1.00 51.550          H  
ATOM   4452  HA  ALA A 313       9.187 -26.185  21.398  1.00 51.960          H  
ATOM   4453 1HB  ALA A 313       9.121 -24.107  22.731  1.00 72.580          H  
ATOM   4454 2HB  ALA A 313       9.832 -23.823  21.136  1.00 72.580          H  
ATOM   4455 3HB  ALA A 313       8.161 -23.329  21.475  1.00 72.580          H  
ATOM   4456  N   GLN A 314       6.016 -25.220  21.569  1.00 43.470          N  
ATOM   4457  CA  GLN A 314       4.738 -25.552  22.188  1.00 43.780          C  
ATOM   4458  C   GLN A 314       4.374 -27.024  22.045  1.00 43.800          C  
ATOM   4459  O   GLN A 314       3.886 -27.648  23.001  1.00 44.290          O  
ATOM   4460  CB  GLN A 314       3.627 -24.665  21.600  1.00 61.170          C  
ATOM   4461  CG  GLN A 314       2.223 -24.949  22.116  1.00 61.170          C  
ATOM   4462  CD  GLN A 314       1.199 -23.940  21.629  1.00 61.170          C  
ATOM   4463  OE1 GLN A 314       1.381 -22.721  21.793  1.00 61.170          O  
ATOM   4464  NE2 GLN A 314       0.126 -24.429  21.011  1.00 61.170          N  
ATOM   4465  H   GLN A 314       6.045 -24.453  20.889  1.00 52.160          H  
ATOM   4466  HA  GLN A 314       4.827 -25.340  23.242  1.00 52.540          H  
ATOM   4467 1HB  GLN A 314       3.857 -23.622  21.817  1.00 73.400          H  
ATOM   4468 2HB  GLN A 314       3.608 -24.774  20.520  1.00 73.400          H  
ATOM   4469 1HG  GLN A 314       1.921 -25.925  21.738  1.00 73.400          H  
ATOM   4470 2HG  GLN A 314       2.216 -24.954  23.192  1.00 73.400          H  
ATOM   4471 1HE2 GLN A 314      -0.577 -23.818  20.655  1.00 73.400          H  
ATOM   4472 2HE2 GLN A 314       0.019 -25.443  20.857  1.00 73.400          H  
ATOM   4473  N   ARG A 315       4.597 -27.561  20.840  1.00 43.340          N  
ATOM   4474  CA  ARG A 315       4.312 -28.950  20.504  1.00 43.400          C  
ATOM   4475  C   ARG A 315       5.249 -29.964  21.192  1.00 43.630          C  
ATOM   4476  O   ARG A 315       4.808 -31.026  21.631  1.00 43.960          O  
ATOM   4477  CB  ARG A 315       4.488 -29.156  18.995  1.00 60.740          C  
ATOM   4478  CG  ARG A 315       3.456 -28.486  18.040  1.00 60.740          C  
ATOM   4479  CD  ARG A 315       3.837 -28.753  16.583  1.00 60.740          C  
ATOM   4480  NE  ARG A 315       3.038 -27.991  15.594  1.00 60.740          N  
ATOM   4481  CZ  ARG A 315       1.805 -28.285  15.170  1.00 60.740          C  
ATOM   4482  NH1 ARG A 315       1.120 -29.310  15.641  1.00 60.740          N  
ATOM   4483  NH2 ARG A 315       1.291 -27.495  14.266  1.00 60.740          N  
ATOM   4484  H   ARG A 315       4.951 -26.946  20.102  1.00 52.010          H  
ATOM   4485  HA  ARG A 315       3.283 -29.165  20.790  1.00 52.080          H  
ATOM   4486 1HB  ARG A 315       5.467 -28.780  18.707  1.00 72.880          H  
ATOM   4487 2HB  ARG A 315       4.480 -30.222  18.780  1.00 72.880          H  
ATOM   4488 1HG  ARG A 315       2.473 -28.919  18.227  1.00 72.880          H  
ATOM   4489 2HG  ARG A 315       3.399 -27.423  18.203  1.00 72.880          H  
ATOM   4490 1HD  ARG A 315       4.885 -28.475  16.442  1.00 72.880          H  
ATOM   4491 2HD  ARG A 315       3.727 -29.812  16.366  1.00 72.880          H  
ATOM   4492  HE  ARG A 315       3.466 -27.160  15.132  1.00 72.880          H  
ATOM   4493 1HH1 ARG A 315       1.510 -29.902  16.355  1.00 72.880          H  
ATOM   4494 2HH1 ARG A 315       0.183 -29.487  15.302  1.00 72.880          H  
ATOM   4495 1HH2 ARG A 315       1.862 -26.704  13.928  1.00 72.880          H  
ATOM   4496 2HH2 ARG A 315       0.333 -27.629  13.929  1.00 72.880          H  
ATOM   4497  N   ALA A 316       6.553 -29.654  21.233  1.00 43.520          N  
ATOM   4498  CA  ALA A 316       7.578 -30.564  21.740  1.00 43.790          C  
ATOM   4499  C   ALA A 316       8.001 -30.460  23.213  1.00 44.350          C  
ATOM   4500  O   ALA A 316       8.324 -31.481  23.826  1.00 44.910          O  
ATOM   4501  CB  ALA A 316       8.834 -30.361  20.913  1.00 61.200          C  
ATOM   4502  H   ALA A 316       6.861 -28.771  20.821  1.00 52.220          H  
ATOM   4503  HA  ALA A 316       7.202 -31.573  21.585  1.00 52.550          H  
ATOM   4504 1HB  ALA A 316       9.591 -31.078  21.218  1.00 73.440          H  
ATOM   4505 2HB  ALA A 316       8.600 -30.496  19.858  1.00 73.440          H  
ATOM   4506 3HB  ALA A 316       9.202 -29.346  21.076  1.00 73.440          H  
ATOM   4507  N   LEU A 317       8.072 -29.262  23.789  1.00 44.250          N  
ATOM   4508  CA  LEU A 317       8.670 -29.130  25.119  1.00 44.800          C  
ATOM   4509  C   LEU A 317       7.752 -29.395  26.305  1.00 45.270          C  
ATOM   4510  O   LEU A 317       7.484 -28.496  27.104  1.00 45.710          O  
ATOM   4511  CB  LEU A 317       9.249 -27.723  25.283  1.00 62.500          C  
ATOM   4512  CG  LEU A 317      10.327 -27.269  24.272  1.00 62.500          C  
ATOM   4513  CD1 LEU A 317      10.707 -25.831  24.607  1.00 62.500          C  
ATOM   4514  CD2 LEU A 317      11.548 -28.185  24.304  1.00 62.500          C  
ATOM   4515  H   LEU A 317       7.754 -28.419  23.306  1.00 53.100          H  
ATOM   4516  HA  LEU A 317       9.475 -29.856  25.190  1.00 53.760          H  
ATOM   4517 1HB  LEU A 317       8.424 -27.030  25.183  1.00 75.000          H  
ATOM   4518 2HB  LEU A 317       9.661 -27.628  26.286  1.00 75.000          H  
ATOM   4519  HG  LEU A 317       9.906 -27.285  23.278  1.00 75.000          H  
ATOM   4520 1HD1 LEU A 317      11.442 -25.467  23.890  1.00 75.000          H  
ATOM   4521 2HD1 LEU A 317       9.819 -25.211  24.567  1.00 75.000          H  
ATOM   4522 3HD1 LEU A 317      11.126 -25.790  25.610  1.00 75.000          H  
ATOM   4523 1HD2 LEU A 317      12.284 -27.829  23.582  1.00 75.000          H  
ATOM   4524 2HD2 LEU A 317      11.988 -28.175  25.302  1.00 75.000          H  
ATOM   4525 3HD2 LEU A 317      11.266 -29.201  24.043  1.00 75.000          H  
ATOM   4526  N   ASP A 318       7.322 -30.636  26.460  1.00 45.230          N  
ATOM   4527  CA  ASP A 318       6.448 -30.983  27.580  1.00 45.690          C  
ATOM   4528  C   ASP A 318       6.579 -32.441  28.038  1.00 45.700          C  
ATOM   4529  O   ASP A 318       7.400 -33.201  27.515  1.00 46.190          O  
ATOM   4530  CB  ASP A 318       4.992 -30.633  27.221  1.00 63.780          C  
ATOM   4531  CG  ASP A 318       4.413 -31.362  25.975  1.00 63.780          C  
ATOM   4532  OD1 ASP A 318       4.888 -32.416  25.610  1.00 63.780          O  
ATOM   4533  OD2 ASP A 318       3.498 -30.822  25.388  1.00 63.780          O  
ATOM   4534  H   ASP A 318       7.589 -31.318  25.740  1.00 54.280          H  
ATOM   4535  HA  ASP A 318       6.728 -30.357  28.426  1.00 54.830          H  
ATOM   4536 1HB  ASP A 318       4.355 -30.841  28.067  1.00 76.540          H  
ATOM   4537 2HB  ASP A 318       4.924 -29.556  27.042  1.00 76.540          H  
ATOM   4538  N   THR A 319       5.794 -32.806  29.055  1.00 45.190          N  
ATOM   4539  CA  THR A 319       5.763 -34.159  29.605  1.00 45.170          C  
ATOM   4540  C   THR A 319       4.379 -34.739  29.330  1.00 44.830          C  
ATOM   4541  O   THR A 319       3.395 -34.050  29.563  1.00 44.300          O  
ATOM   4542  CB  THR A 319       6.033 -34.131  31.128  1.00 63.250          C  
ATOM   4543  OG1 THR A 319       7.329 -33.575  31.366  1.00 63.250          O  
ATOM   4544  CG2 THR A 319       5.976 -35.525  31.725  1.00 63.250          C  
ATOM   4545  H   THR A 319       5.183 -32.107  29.507  1.00 54.230          H  
ATOM   4546  HA  THR A 319       6.539 -34.741  29.128  1.00 54.200          H  
ATOM   4547  HB  THR A 319       5.281 -33.504  31.616  1.00 75.900          H  
ATOM   4548  HG1 THR A 319       7.301 -32.639  31.145  1.00 75.900          H  
ATOM   4549 1HG2 THR A 319       6.172 -35.465  32.791  1.00 75.900          H  
ATOM   4550 2HG2 THR A 319       4.992 -35.959  31.570  1.00 75.900          H  
ATOM   4551 3HG2 THR A 319       6.728 -36.151  31.256  1.00 75.900          H  
ATOM   4552  N   PRO A 320       4.218 -35.976  28.833  1.00 45.190          N  
ATOM   4553  CA  PRO A 320       2.906 -36.536  28.587  1.00 44.930          C  
ATOM   4554  C   PRO A 320       2.114 -36.351  29.862  1.00 44.290          C  
ATOM   4555  O   PRO A 320       2.626 -36.650  30.937  1.00 44.230          O  
ATOM   4556  CB  PRO A 320       3.236 -38.001  28.295  1.00 67.390          C  
ATOM   4557  CG  PRO A 320       4.630 -37.939  27.675  1.00 67.390          C  
ATOM   4558  CD  PRO A 320       5.349 -36.843  28.451  1.00 67.390          C  
ATOM   4559  HA  PRO A 320       2.435 -36.026  27.734  1.00 53.920          H  
ATOM   4560 1HB  PRO A 320       3.198 -38.587  29.224  1.00 80.870          H  
ATOM   4561 2HB  PRO A 320       2.481 -38.425  27.614  1.00 80.870          H  
ATOM   4562 1HG  PRO A 320       5.126 -38.921  27.769  1.00 80.870          H  
ATOM   4563 2HG  PRO A 320       4.559 -37.724  26.599  1.00 80.870          H  
ATOM   4564 1HD  PRO A 320       5.856 -37.252  29.329  1.00 80.870          H  
ATOM   4565 2HD  PRO A 320       6.036 -36.325  27.757  1.00 80.870          H  
ATOM   4566  N   ALA A 321       0.872 -35.876  29.711  1.00 43.870          N  
ATOM   4567  CA  ALA A 321      -0.056 -35.510  30.789  1.00 43.280          C  
ATOM   4568  C   ALA A 321      -0.329 -34.012  30.663  1.00 43.170          C  
ATOM   4569  O   ALA A 321      -1.460 -33.556  30.856  1.00 43.310          O  
ATOM   4570  CB  ALA A 321       0.469 -35.817  32.193  1.00 60.830          C  
ATOM   4571  H   ALA A 321       0.564 -35.690  28.766  1.00 52.640          H  
ATOM   4572  HA  ALA A 321      -0.988 -36.051  30.636  1.00 51.940          H  
ATOM   4573 1HB  ALA A 321      -0.278 -35.511  32.919  1.00 72.990          H  
ATOM   4574 2HB  ALA A 321       0.653 -36.886  32.304  1.00 72.990          H  
ATOM   4575 3HB  ALA A 321       1.388 -35.258  32.384  1.00 72.990          H  
ATOM   4576  N   ASP A 322       0.738 -33.260  30.386  1.00 42.950          N  
ATOM   4577  CA  ASP A 322       0.722 -31.814  30.200  1.00 42.860          C  
ATOM   4578  C   ASP A 322      -0.060 -31.417  28.964  1.00 43.000          C  
ATOM   4579  O   ASP A 322      -0.158 -32.187  28.003  1.00 42.950          O  
ATOM   4580  CB  ASP A 322       2.135 -31.267  29.967  1.00 60.040          C  
ATOM   4581  CG  ASP A 322       3.089 -31.255  31.152  1.00 60.040          C  
ATOM   4582  OD1 ASP A 322       2.662 -31.366  32.278  1.00 60.040          O  
ATOM   4583  OD2 ASP A 322       4.294 -31.167  30.893  1.00 60.040          O  
ATOM   4584  H   ASP A 322       1.641 -33.723  30.238  1.00 51.540          H  
ATOM   4585  HA  ASP A 322       0.271 -31.349  31.075  1.00 51.430          H  
ATOM   4586 1HB  ASP A 322       2.578 -31.825  29.156  1.00 72.050          H  
ATOM   4587 2HB  ASP A 322       2.045 -30.240  29.606  1.00 72.050          H  
ATOM   4588  N   GLY A 323      -0.601 -30.204  28.970  1.00 43.240          N  
ATOM   4589  CA  GLY A 323      -1.206 -29.681  27.764  1.00 43.440          C  
ATOM   4590  C   GLY A 323      -0.048 -29.044  27.006  1.00 43.190          C  
ATOM   4591  O   GLY A 323       1.086 -29.135  27.471  1.00 42.850          O  
ATOM   4592  H   GLY A 323      -0.543 -29.631  29.801  1.00 51.890          H  
ATOM   4593 1HA  GLY A 323      -1.657 -30.493  27.192  1.00 52.130          H  
ATOM   4594 2HA  GLY A 323      -1.970 -28.945  28.010  1.00 52.130          H  
ATOM   4595  N   PRO A 324      -0.289 -28.362  25.888  1.00 43.410          N  
ATOM   4596  CA  PRO A 324       0.719 -27.709  25.067  1.00 43.420          C  
ATOM   4597  C   PRO A 324       1.439 -26.664  25.904  1.00 43.480          C  
ATOM   4598  O   PRO A 324       0.820 -26.064  26.790  1.00 43.610          O  
ATOM   4599  CB  PRO A 324      -0.123 -27.062  23.959  1.00 65.130          C  
ATOM   4600  CG  PRO A 324      -1.418 -27.858  23.936  1.00 65.130          C  
ATOM   4601  CD  PRO A 324      -1.661 -28.238  25.382  1.00 65.130          C  
ATOM   4602  HA  PRO A 324       1.428 -28.458  24.669  1.00 52.100          H  
ATOM   4603 1HB  PRO A 324      -0.261 -25.989  24.163  1.00 78.160          H  
ATOM   4604 2HB  PRO A 324       0.408 -27.143  23.000  1.00 78.160          H  
ATOM   4605 1HG  PRO A 324      -2.228 -27.242  23.514  1.00 78.160          H  
ATOM   4606 2HG  PRO A 324      -1.305 -28.727  23.268  1.00 78.160          H  
ATOM   4607 1HD  PRO A 324      -2.194 -27.434  25.913  1.00 78.160          H  
ATOM   4608 2HD  PRO A 324      -2.200 -29.192  25.415  1.00 78.160          H  
ATOM   4609  N   LEU A 325       2.719 -26.414  25.628  1.00 43.460          N  
ATOM   4610  CA  LEU A 325       3.418 -25.381  26.387  1.00 43.610          C  
ATOM   4611  C   LEU A 325       3.263 -24.031  25.732  1.00 43.780          C  
ATOM   4612  O   LEU A 325       3.858 -23.768  24.695  1.00 43.730          O  
ATOM   4613  CB  LEU A 325       4.923 -25.686  26.468  1.00 60.990          C  
ATOM   4614  CG  LEU A 325       5.813 -24.611  27.183  1.00 60.990          C  
ATOM   4615  CD1 LEU A 325       5.425 -24.490  28.662  1.00 60.990          C  
ATOM   4616  CD2 LEU A 325       7.275 -24.993  27.000  1.00 60.990          C  
ATOM   4617  H   LEU A 325       3.196 -26.928  24.879  1.00 52.150          H  
ATOM   4618  HA  LEU A 325       2.989 -25.344  27.385  1.00 52.330          H  
ATOM   4619 1HB  LEU A 325       5.054 -26.630  27.002  1.00 73.190          H  
ATOM   4620 2HB  LEU A 325       5.310 -25.829  25.460  1.00 73.190          H  
ATOM   4621  HG  LEU A 325       5.652 -23.635  26.722  1.00 73.190          H  
ATOM   4622 1HD1 LEU A 325       6.054 -23.737  29.136  1.00 73.190          H  
ATOM   4623 2HD1 LEU A 325       4.388 -24.194  28.764  1.00 73.190          H  
ATOM   4624 3HD1 LEU A 325       5.577 -25.449  29.154  1.00 73.190          H  
ATOM   4625 1HD2 LEU A 325       7.914 -24.248  27.472  1.00 73.190          H  
ATOM   4626 2HD2 LEU A 325       7.460 -25.969  27.452  1.00 73.190          H  
ATOM   4627 3HD2 LEU A 325       7.498 -25.038  25.935  1.00 73.190          H  
ATOM   4628  N   ARG A 326       2.527 -23.136  26.353  1.00 44.050          N  
ATOM   4629  CA  ARG A 326       2.316 -21.866  25.697  1.00 44.260          C  
ATOM   4630  C   ARG A 326       2.602 -20.722  26.636  1.00 44.220          C  
ATOM   4631  O   ARG A 326       1.742 -20.302  27.412  1.00 44.010          O  
ATOM   4632  CB  ARG A 326       0.901 -21.806  25.165  1.00 61.880          C  
ATOM   4633  CG  ARG A 326       0.571 -20.599  24.344  1.00 61.880          C  
ATOM   4634  CD  ARG A 326      -0.746 -20.758  23.703  1.00 61.880          C  
ATOM   4635  NE  ARG A 326      -1.097 -19.608  22.898  1.00 61.880          N  
ATOM   4636  CZ  ARG A 326      -0.753 -19.418  21.599  1.00 61.880          C  
ATOM   4637  NH1 ARG A 326      -0.019 -20.302  20.934  1.00 61.880          N  
ATOM   4638  NH2 ARG A 326      -1.159 -18.318  20.980  1.00 61.880          N  
ATOM   4639  H   ARG A 326       2.071 -23.365  27.227  1.00 52.860          H  
ATOM   4640  HA  ARG A 326       2.997 -21.781  24.851  1.00 53.110          H  
ATOM   4641 1HB  ARG A 326       0.718 -22.684  24.546  1.00 74.260          H  
ATOM   4642 2HB  ARG A 326       0.198 -21.843  25.996  1.00 74.260          H  
ATOM   4643 1HG  ARG A 326       0.544 -19.713  24.977  1.00 74.260          H  
ATOM   4644 2HG  ARG A 326       1.327 -20.472  23.568  1.00 74.260          H  
ATOM   4645 1HD  ARG A 326      -0.750 -21.643  23.072  1.00 74.260          H  
ATOM   4646 2HD  ARG A 326      -1.502 -20.870  24.478  1.00 74.260          H  
ATOM   4647  HE  ARG A 326      -1.658 -18.891  23.341  1.00 74.260          H  
ATOM   4648 1HH1 ARG A 326       0.330 -21.165  21.373  1.00 74.260          H  
ATOM   4649 2HH1 ARG A 326       0.224 -20.129  19.966  1.00 74.260          H  
ATOM   4650 1HH2 ARG A 326      -1.717 -17.635  21.475  1.00 74.260          H  
ATOM   4651 2HH2 ARG A 326      -0.909 -18.161  20.014  1.00 74.260          H  
ATOM   4652  N   VAL A 327       3.836 -20.241  26.579  1.00 44.480          N  
ATOM   4653  CA  VAL A 327       4.288 -19.181  27.454  1.00 44.530          C  
ATOM   4654  C   VAL A 327       4.919 -18.072  26.631  1.00 44.160          C  
ATOM   4655  O   VAL A 327       5.918 -18.301  25.947  1.00 44.380          O  
ATOM   4656  CB  VAL A 327       5.317 -19.738  28.463  1.00 62.320          C  
ATOM   4657  CG1 VAL A 327       5.809 -18.627  29.394  1.00 62.320          C  
ATOM   4658  CG2 VAL A 327       4.681 -20.885  29.250  1.00 62.320          C  
ATOM   4659  H   VAL A 327       4.477 -20.637  25.902  1.00 53.380          H  
ATOM   4660  HA  VAL A 327       3.434 -18.773  27.996  1.00 53.440          H  
ATOM   4661  HB  VAL A 327       6.185 -20.114  27.920  1.00 74.790          H  
ATOM   4662 1HG1 VAL A 327       6.541 -19.037  30.088  1.00 74.790          H  
ATOM   4663 2HG1 VAL A 327       6.276 -17.829  28.817  1.00 74.790          H  
ATOM   4664 3HG1 VAL A 327       4.966 -18.223  29.955  1.00 74.790          H  
ATOM   4665 1HG2 VAL A 327       5.406 -21.288  29.952  1.00 74.790          H  
ATOM   4666 2HG2 VAL A 327       3.813 -20.512  29.794  1.00 74.790          H  
ATOM   4667 3HG2 VAL A 327       4.371 -21.669  28.574  1.00 74.790          H  
ATOM   4668  N   SER A 328       4.362 -16.876  26.718  1.00 43.650          N  
ATOM   4669  CA  SER A 328       4.877 -15.744  25.968  1.00 43.300          C  
ATOM   4670  C   SER A 328       4.293 -14.481  26.571  1.00 43.720          C  
ATOM   4671  O   SER A 328       3.383 -14.573  27.401  1.00 43.970          O  
ATOM   4672  CB  SER A 328       4.436 -15.810  24.511  1.00 60.760          C  
ATOM   4673  OG  SER A 328       3.066 -15.504  24.392  1.00 60.760          O  
ATOM   4674  H   SER A 328       3.542 -16.754  27.297  1.00 52.380          H  
ATOM   4675  HA  SER A 328       5.961 -15.754  26.038  1.00 51.960          H  
ATOM   4676 1HB  SER A 328       5.011 -15.142  23.895  1.00 72.910          H  
ATOM   4677 2HB  SER A 328       4.609 -16.815  24.134  1.00 72.910          H  
ATOM   4678  HG  SER A 328       2.998 -14.508  24.461  1.00 72.910          H  
ATOM   4679  N   PRO A 329       4.824 -13.296  26.244  1.00 43.850          N  
ATOM   4680  CA  PRO A 329       4.198 -12.020  26.486  1.00 44.190          C  
ATOM   4681  C   PRO A 329       2.899 -12.038  25.703  1.00 43.590          C  
ATOM   4682  O   PRO A 329       2.796 -12.772  24.712  1.00 42.850          O  
ATOM   4683  CB  PRO A 329       5.209 -11.013  25.927  1.00 66.280          C  
ATOM   4684  CG  PRO A 329       6.539 -11.750  25.953  1.00 66.280          C  
ATOM   4685  CD  PRO A 329       6.190 -13.197  25.675  1.00 66.280          C  
ATOM   4686  HA  PRO A 329       4.019 -11.885  27.563  1.00 53.030          H  
ATOM   4687 1HB  PRO A 329       4.900 -10.705  24.911  1.00 79.540          H  
ATOM   4688 2HB  PRO A 329       5.213 -10.103  26.545  1.00 79.540          H  
ATOM   4689 1HG  PRO A 329       7.220 -11.326  25.198  1.00 79.540          H  
ATOM   4690 2HG  PRO A 329       7.028 -11.613  26.931  1.00 79.540          H  
ATOM   4691 1HD  PRO A 329       6.191 -13.372  24.595  1.00 79.540          H  
ATOM   4692 2HD  PRO A 329       6.908 -13.828  26.211  1.00 79.540          H  
ATOM   4693  N   ALA A 330       1.893 -11.309  26.156  1.00 43.950          N  
ATOM   4694  CA  ALA A 330       0.662 -11.241  25.386  1.00 43.500          C  
ATOM   4695  C   ALA A 330       0.929 -10.476  24.100  1.00 42.970          C  
ATOM   4696  O   ALA A 330       1.709  -9.520  24.102  1.00 42.750          O  
ATOM   4697  CB  ALA A 330      -0.442 -10.572  26.182  1.00 61.080          C  
ATOM   4698  H   ALA A 330       1.996 -10.761  27.000  1.00 52.740          H  
ATOM   4699  HA  ALA A 330       0.358 -12.256  25.125  1.00 52.200          H  
ATOM   4700 1HB  ALA A 330      -1.351 -10.540  25.583  1.00 73.300          H  
ATOM   4701 2HB  ALA A 330      -0.626 -11.138  27.095  1.00 73.300          H  
ATOM   4702 3HB  ALA A 330      -0.141  -9.558  26.437  1.00 73.300          H  
ATOM   4703  N   SER A 331       0.249 -10.847  23.024  1.00 42.820          N  
ATOM   4704  CA  SER A 331       0.391 -10.127  21.769  1.00 42.430          C  
ATOM   4705  C   SER A 331      -0.881 -10.305  20.929  1.00 41.930          C  
ATOM   4706  O   SER A 331      -1.663 -11.218  21.212  1.00 41.940          O  
ATOM   4707  CB  SER A 331       1.609 -10.650  21.028  1.00 59.560          C  
ATOM   4708  OG  SER A 331       1.422 -11.976  20.624  1.00 59.560          O  
ATOM   4709  H   SER A 331      -0.361 -11.652  23.065  1.00 51.380          H  
ATOM   4710  HA  SER A 331       0.557  -9.088  22.017  1.00 50.920          H  
ATOM   4711 1HB  SER A 331       1.817 -10.035  20.161  1.00 71.470          H  
ATOM   4712 2HB  SER A 331       2.480 -10.591  21.683  1.00 71.470          H  
ATOM   4713  HG  SER A 331       2.251 -12.249  20.227  1.00 71.470          H  
ATOM   4714  N   PRO A 332      -1.181  -9.399  19.969  1.00 41.550          N  
ATOM   4715  CA  PRO A 332      -2.255  -9.520  18.994  1.00 41.120          C  
ATOM   4716  C   PRO A 332      -2.097 -10.750  18.116  1.00 40.850          C  
ATOM   4717  O   PRO A 332      -0.985 -11.075  17.693  1.00 40.810          O  
ATOM   4718  CB  PRO A 332      -2.098  -8.243  18.156  1.00 61.680          C  
ATOM   4719  CG  PRO A 332      -1.392  -7.267  19.062  1.00 61.680          C  
ATOM   4720  CD  PRO A 332      -0.451  -8.110  19.889  1.00 61.680          C  
ATOM   4721  HA  PRO A 332      -3.222  -9.539  19.518  1.00 49.340          H  
ATOM   4722 1HB  PRO A 332      -1.528  -8.467  17.241  1.00 74.020          H  
ATOM   4723 2HB  PRO A 332      -3.087  -7.886  17.833  1.00 74.020          H  
ATOM   4724 1HG  PRO A 332      -0.863  -6.511  18.458  1.00 74.020          H  
ATOM   4725 2HG  PRO A 332      -2.125  -6.723  19.675  1.00 74.020          H  
ATOM   4726 1HD  PRO A 332       0.515  -8.230  19.380  1.00 74.020          H  
ATOM   4727 2HD  PRO A 332      -0.366  -7.613  20.857  1.00 74.020          H  
ATOM   4728  N   ALA A 333      -3.214 -11.378  17.779  1.00 40.720          N  
ATOM   4729  CA  ALA A 333      -3.234 -12.532  16.891  1.00 40.530          C  
ATOM   4730  C   ALA A 333      -4.646 -12.734  16.386  1.00 40.460          C  
ATOM   4731  O   ALA A 333      -5.600 -12.337  17.059  1.00 40.390          O  
ATOM   4732  CB  ALA A 333      -2.751 -13.776  17.616  1.00 56.820          C  
ATOM   4733  H   ALA A 333      -4.092 -11.054  18.163  1.00 48.860          H  
ATOM   4734  HA  ALA A 333      -2.584 -12.329  16.040  1.00 48.640          H  
ATOM   4735 1HB  ALA A 333      -2.775 -14.625  16.932  1.00 68.180          H  
ATOM   4736 2HB  ALA A 333      -1.731 -13.620  17.970  1.00 68.180          H  
ATOM   4737 3HB  ALA A 333      -3.404 -13.974  18.462  1.00 68.180          H  
ATOM   4738  N   GLY A 334      -4.805 -13.361  15.225  1.00 40.540          N  
ATOM   4739  CA  GLY A 334      -6.152 -13.698  14.801  1.00 40.540          C  
ATOM   4740  C   GLY A 334      -6.619 -14.874  15.639  1.00 40.140          C  
ATOM   4741  O   GLY A 334      -5.833 -15.775  15.933  1.00 40.300          O  
ATOM   4742  H   GLY A 334      -4.007 -13.638  14.671  1.00 48.650          H  
ATOM   4743 1HA  GLY A 334      -6.816 -12.844  14.939  1.00 48.650          H  
ATOM   4744 2HA  GLY A 334      -6.157 -13.962  13.744  1.00 48.650          H  
ATOM   4745  N   ALA A 335      -7.906 -14.901  15.983  1.00 39.680          N  
ATOM   4746  CA  ALA A 335      -8.461 -16.027  16.726  1.00 39.310          C  
ATOM   4747  C   ALA A 335      -8.424 -17.323  15.931  1.00 38.950          C  
ATOM   4748  O   ALA A 335      -8.188 -18.387  16.490  1.00 38.650          O  
ATOM   4749  CB  ALA A 335      -9.893 -15.738  17.140  1.00 55.180          C  
ATOM   4750  H   ALA A 335      -8.496 -14.123  15.728  1.00 47.620          H  
ATOM   4751  HA  ALA A 335      -7.856 -16.166  17.622  1.00 47.170          H  
ATOM   4752 1HB  ALA A 335     -10.277 -16.579  17.724  1.00 66.220          H  
ATOM   4753 2HB  ALA A 335      -9.919 -14.832  17.744  1.00 66.220          H  
ATOM   4754 3HB  ALA A 335     -10.508 -15.601  16.252  1.00 66.220          H  
ATOM   4755  N   THR A 336      -8.653 -17.220  14.623  1.00 39.020          N  
ATOM   4756  CA  THR A 336      -8.748 -18.378  13.748  1.00 38.760          C  
ATOM   4757  C   THR A 336      -7.864 -18.305  12.517  1.00 39.020          C  
ATOM   4758  O   THR A 336      -7.288 -17.268  12.182  1.00 39.270          O  
ATOM   4759  CB  THR A 336     -10.205 -18.580  13.279  1.00 54.370          C  
ATOM   4760  OG1 THR A 336     -10.630 -17.442  12.509  1.00 54.370          O  
ATOM   4761  CG2 THR A 336     -11.131 -18.793  14.481  1.00 54.370          C  
ATOM   4762  H   THR A 336      -8.809 -16.309  14.219  1.00 46.820          H  
ATOM   4763  HA  THR A 336      -8.444 -19.258  14.316  1.00 46.510          H  
ATOM   4764  HB  THR A 336     -10.250 -19.432  12.636  1.00 65.240          H  
ATOM   4765  HG1 THR A 336     -10.209 -17.463  11.631  1.00 65.240          H  
ATOM   4766 1HG2 THR A 336     -12.149 -18.949  14.130  1.00 65.240          H  
ATOM   4767 2HG2 THR A 336     -10.804 -19.666  15.039  1.00 65.240          H  
ATOM   4768 3HG2 THR A 336     -11.108 -17.927  15.129  1.00 65.240          H  
ATOM   4769  N   ILE A 337      -7.808 -19.435  11.828  1.00 39.030          N  
ATOM   4770  CA  ILE A 337      -7.098 -19.617  10.575  1.00 39.340          C  
ATOM   4771  C   ILE A 337      -7.967 -18.916   9.519  1.00 38.900          C  
ATOM   4772  O   ILE A 337      -9.188 -18.995   9.637  1.00 38.390          O  
ATOM   4773  CB  ILE A 337      -6.980 -21.130  10.255  1.00 54.950          C  
ATOM   4774  CG1 ILE A 337      -6.168 -21.843  11.384  1.00 54.950          C  
ATOM   4775  CG2 ILE A 337      -6.299 -21.344   8.884  1.00 54.950          C  
ATOM   4776  CD1 ILE A 337      -6.231 -23.371  11.359  1.00 54.950          C  
ATOM   4777  H   ILE A 337      -8.312 -20.225  12.208  1.00 46.840          H  
ATOM   4778  HA  ILE A 337      -6.115 -19.165  10.659  1.00 47.210          H  
ATOM   4779  HB  ILE A 337      -7.956 -21.558  10.217  1.00 65.940          H  
ATOM   4780 1HG1 ILE A 337      -5.128 -21.538  11.307  1.00 65.940          H  
ATOM   4781 2HG1 ILE A 337      -6.549 -21.517  12.354  1.00 65.940          H  
ATOM   4782 1HG2 ILE A 337      -6.243 -22.400   8.646  1.00 65.940          H  
ATOM   4783 2HG2 ILE A 337      -6.865 -20.843   8.111  1.00 65.940          H  
ATOM   4784 3HG2 ILE A 337      -5.296 -20.937   8.903  1.00 65.940          H  
ATOM   4785 1HD1 ILE A 337      -5.644 -23.767  12.192  1.00 65.940          H  
ATOM   4786 2HD1 ILE A 337      -7.262 -23.692  11.471  1.00 65.940          H  
ATOM   4787 3HD1 ILE A 337      -5.831 -23.758  10.430  1.00 65.940          H  
ATOM   4788  N   PRO A 338      -7.420 -18.099   8.606  1.00 39.150          N  
ATOM   4789  CA  PRO A 338      -8.156 -17.415   7.552  1.00 38.880          C  
ATOM   4790  C   PRO A 338      -8.695 -18.376   6.498  1.00 38.790          C  
ATOM   4791  O   PRO A 338      -8.107 -19.427   6.257  1.00 39.000          O  
ATOM   4792  CB  PRO A 338      -7.103 -16.469   6.962  1.00 58.320          C  
ATOM   4793  CG  PRO A 338      -5.772 -17.119   7.277  1.00 58.320          C  
ATOM   4794  CD  PRO A 338      -5.972 -17.800   8.619  1.00 58.320          C  
ATOM   4795  HA  PRO A 338      -8.978 -16.845   8.007  1.00 46.660          H  
ATOM   4796 1HB  PRO A 338      -7.276 -16.363   5.873  1.00 69.980          H  
ATOM   4797 2HB  PRO A 338      -7.208 -15.467   7.401  1.00 69.980          H  
ATOM   4798 1HG  PRO A 338      -5.511 -17.836   6.479  1.00 69.980          H  
ATOM   4799 2HG  PRO A 338      -4.974 -16.361   7.298  1.00 69.980          H  
ATOM   4800 1HD  PRO A 338      -5.367 -18.698   8.625  1.00 69.980          H  
ATOM   4801 2HD  PRO A 338      -5.725 -17.120   9.452  1.00 69.980          H  
ATOM   4802  N   ASN A 339      -9.769 -17.966   5.832  1.00 38.540          N  
ATOM   4803  CA  ASN A 339     -10.377 -18.719   4.742  1.00 38.500          C  
ATOM   4804  C   ASN A 339      -9.516 -18.606   3.487  1.00 38.780          C  
ATOM   4805  O   ASN A 339      -8.794 -17.620   3.346  1.00 38.940          O  
ATOM   4806  CB  ASN A 339     -11.787 -18.201   4.506  1.00 53.920          C  
ATOM   4807  CG  ASN A 339     -12.756 -18.629   5.575  1.00 53.920          C  
ATOM   4808  OD1 ASN A 339     -12.957 -19.827   5.824  1.00 53.920          O  
ATOM   4809  ND2 ASN A 339     -13.363 -17.669   6.217  1.00 53.920          N  
ATOM   4810  H   ASN A 339     -10.186 -17.087   6.102  1.00 46.250          H  
ATOM   4811  HA  ASN A 339     -10.426 -19.757   5.045  1.00 46.200          H  
ATOM   4812 1HB  ASN A 339     -11.756 -17.112   4.499  1.00 64.700          H  
ATOM   4813 2HB  ASN A 339     -12.164 -18.501   3.532  1.00 64.700          H  
ATOM   4814 1HD2 ASN A 339     -14.021 -17.889   6.939  1.00 64.700          H  
ATOM   4815 2HD2 ASN A 339     -13.183 -16.712   5.985  1.00 64.700          H  
ATOM   4816  N   PRO A 340      -9.559 -19.597   2.570  1.00 38.910          N  
ATOM   4817  CA  PRO A 340      -8.837 -19.625   1.309  1.00 39.240          C  
ATOM   4818  C   PRO A 340      -9.298 -18.552   0.335  1.00 39.180          C  
ATOM   4819  O   PRO A 340     -10.464 -18.121   0.369  1.00 39.280          O  
ATOM   4820  CB  PRO A 340      -9.135 -21.029   0.774  1.00 58.860          C  
ATOM   4821  CG  PRO A 340     -10.426 -21.438   1.440  1.00 58.860          C  
ATOM   4822  CD  PRO A 340     -10.402 -20.797   2.796  1.00 58.860          C  
ATOM   4823  HA  PRO A 340      -7.763 -19.511   1.516  1.00 47.090          H  
ATOM   4824 1HB  PRO A 340      -9.228 -20.984  -0.328  1.00 70.630          H  
ATOM   4825 2HB  PRO A 340      -8.298 -21.700   0.982  1.00 70.630          H  
ATOM   4826 1HG  PRO A 340     -11.278 -21.089   0.856  1.00 70.630          H  
ATOM   4827 2HG  PRO A 340     -10.503 -22.529   1.482  1.00 70.630          H  
ATOM   4828 1HD  PRO A 340     -11.426 -20.552   3.075  1.00 70.630          H  
ATOM   4829 2HD  PRO A 340      -9.941 -21.466   3.503  1.00 70.630          H  
ATOM   4830  N   GLU A 341      -8.360 -18.151  -0.520  1.00 39.080          N  
ATOM   4831  CA  GLU A 341      -8.577 -17.184  -1.584  1.00 39.100          C  
ATOM   4832  C   GLU A 341      -8.972 -17.809  -2.910  1.00 38.550          C  
ATOM   4833  O   GLU A 341      -8.621 -18.954  -3.212  1.00 38.200          O  
ATOM   4834  CB  GLU A 341      -7.329 -16.333  -1.770  1.00 54.730          C  
ATOM   4835  CG  GLU A 341      -7.001 -15.422  -0.590  1.00 54.730          C  
ATOM   4836  CD  GLU A 341      -5.794 -14.549  -0.824  1.00 54.730          C  
ATOM   4837  OE1 GLU A 341      -5.179 -14.683  -1.855  1.00 54.730          O  
ATOM   4838  OE2 GLU A 341      -5.484 -13.753   0.031  1.00 54.730          O  
ATOM   4839  H   GLU A 341      -7.435 -18.554  -0.438  1.00 46.900          H  
ATOM   4840  HA  GLU A 341      -9.391 -16.530  -1.295  1.00 46.920          H  
ATOM   4841 1HB  GLU A 341      -6.474 -16.983  -1.941  1.00 65.680          H  
ATOM   4842 2HB  GLU A 341      -7.447 -15.741  -2.640  1.00 65.680          H  
ATOM   4843 1HG  GLU A 341      -7.855 -14.777  -0.412  1.00 65.680          H  
ATOM   4844 2HG  GLU A 341      -6.849 -16.030   0.301  1.00 65.680          H  
ATOM   4845  N   ALA A 342      -9.696 -17.020  -3.695  1.00 38.530          N  
ATOM   4846  CA  ALA A 342     -10.129 -17.364  -5.036  1.00 38.080          C  
ATOM   4847  C   ALA A 342      -8.938 -17.578  -5.952  1.00 37.850          C  
ATOM   4848  O   ALA A 342      -7.918 -16.905  -5.833  1.00 37.880          O  
ATOM   4849  CB  ALA A 342     -11.031 -16.274  -5.577  1.00 53.490          C  
ATOM   4850  H   ALA A 342      -9.966 -16.105  -3.331  1.00 46.240          H  
ATOM   4851  HA  ALA A 342     -10.685 -18.290  -4.991  1.00 45.700          H  
ATOM   4852 1HB  ALA A 342     -11.369 -16.552  -6.559  1.00 64.190          H  
ATOM   4853 2HB  ALA A 342     -11.891 -16.151  -4.915  1.00 64.190          H  
ATOM   4854 3HB  ALA A 342     -10.482 -15.340  -5.624  1.00 64.190          H  
ATOM   4855  N   THR A 343      -9.068 -18.508  -6.885  1.00 37.690          N  
ATOM   4856  CA  THR A 343      -7.999 -18.775  -7.834  1.00 37.530          C  
ATOM   4857  C   THR A 343      -8.427 -18.339  -9.222  1.00 37.340          C  
ATOM   4858  O   THR A 343      -9.490 -18.742  -9.693  1.00 37.270          O  
ATOM   4859  CB  THR A 343      -7.624 -20.276  -7.814  1.00 52.610          C  
ATOM   4860  OG1 THR A 343      -7.160 -20.629  -6.504  1.00 52.610          O  
ATOM   4861  CG2 THR A 343      -6.524 -20.579  -8.812  1.00 52.610          C  
ATOM   4862  H   THR A 343      -9.920 -19.039  -6.965  1.00 45.230          H  
ATOM   4863  HA  THR A 343      -7.120 -18.199  -7.550  1.00 45.040          H  
ATOM   4864  HB  THR A 343      -8.499 -20.870  -8.057  1.00 63.130          H  
ATOM   4865  HG1 THR A 343      -7.882 -20.551  -5.870  1.00 63.130          H  
ATOM   4866 1HG2 THR A 343      -6.281 -21.638  -8.765  1.00 63.130          H  
ATOM   4867 2HG2 THR A 343      -6.854 -20.335  -9.818  1.00 63.130          H  
ATOM   4868 3HG2 THR A 343      -5.641 -19.993  -8.569  1.00 63.130          H  
ATOM   4869  N   GLY A 344      -7.585 -17.529  -9.874  1.00 37.350          N  
ATOM   4870  CA  GLY A 344      -7.887 -16.988 -11.203  1.00 37.260          C  
ATOM   4871  C   GLY A 344      -7.991 -18.099 -12.229  1.00 36.820          C  
ATOM   4872  O   GLY A 344      -7.587 -19.237 -11.973  1.00 36.490          O  
ATOM   4873  H   GLY A 344      -6.730 -17.262  -9.406  1.00 44.820          H  
ATOM   4874 1HA  GLY A 344      -8.821 -16.425 -11.180  1.00 44.710          H  
ATOM   4875 2HA  GLY A 344      -7.107 -16.289 -11.500  1.00 44.710          H  
ATOM   4876  N   ILE A 345      -8.505 -17.767 -13.408  1.00 36.860          N  
ATOM   4877  CA  ILE A 345      -8.729 -18.795 -14.406  1.00 36.500          C  
ATOM   4878  C   ILE A 345      -7.823 -18.741 -15.647  1.00 36.300          C  
ATOM   4879  O   ILE A 345      -7.859 -17.804 -16.449  1.00 36.690          O  
ATOM   4880  CB  ILE A 345     -10.222 -18.750 -14.794  1.00 51.240          C  
ATOM   4881  CG1 ILE A 345     -11.113 -19.038 -13.505  1.00 51.240          C  
ATOM   4882  CG2 ILE A 345     -10.509 -19.733 -15.886  1.00 51.240          C  
ATOM   4883  CD1 ILE A 345     -12.623 -18.792 -13.673  1.00 51.240          C  
ATOM   4884  H   ILE A 345      -8.780 -16.792 -13.586  1.00 44.230          H  
ATOM   4885  HA  ILE A 345      -8.559 -19.757 -13.927  1.00 43.800          H  
ATOM   4886  HB  ILE A 345     -10.467 -17.744 -15.130  1.00 61.490          H  
ATOM   4887 1HG1 ILE A 345     -10.972 -20.081 -13.210  1.00 61.490          H  
ATOM   4888 2HG1 ILE A 345     -10.771 -18.407 -12.696  1.00 61.490          H  
ATOM   4889 1HG2 ILE A 345     -11.545 -19.666 -16.162  1.00 61.490          H  
ATOM   4890 2HG2 ILE A 345      -9.927 -19.520 -16.747  1.00 61.490          H  
ATOM   4891 3HG2 ILE A 345     -10.284 -20.741 -15.536  1.00 61.490          H  
ATOM   4892 1HD1 ILE A 345     -13.138 -19.012 -12.737  1.00 61.490          H  
ATOM   4893 2HD1 ILE A 345     -12.796 -17.745 -13.940  1.00 61.490          H  
ATOM   4894 3HD1 ILE A 345     -13.019 -19.426 -14.444  1.00 61.490          H  
ATOM   4895  N   GLY A 346      -7.054 -19.818 -15.828  1.00 35.760          N  
ATOM   4896  CA  GLY A 346      -6.133 -19.996 -16.955  1.00 35.570          C  
ATOM   4897  C   GLY A 346      -6.751 -20.899 -18.018  1.00 34.760          C  
ATOM   4898  O   GLY A 346      -6.073 -21.426 -18.895  1.00 34.230          O  
ATOM   4899  H   GLY A 346      -7.085 -20.539 -15.119  1.00 42.910          H  
ATOM   4900 1HA  GLY A 346      -5.890 -19.025 -17.390  1.00 42.680          H  
ATOM   4901 2HA  GLY A 346      -5.199 -20.431 -16.598  1.00 42.680          H  
ATOM   4902  N   ALA A 347      -8.037 -21.154 -17.886  1.00 34.730          N  
ATOM   4903  CA  ALA A 347      -8.725 -22.088 -18.759  1.00 34.050          C  
ATOM   4904  C   ALA A 347      -8.705 -21.709 -20.224  1.00 33.600          C  
ATOM   4905  O   ALA A 347      -8.818 -20.541 -20.615  1.00 33.820          O  
ATOM   4906  CB  ALA A 347     -10.180 -22.243 -18.332  1.00 47.940          C  
ATOM   4907  H   ALA A 347      -8.548 -20.704 -17.145  1.00 41.680          H  
ATOM   4908  HA  ALA A 347      -8.237 -23.053 -18.669  1.00 40.860          H  
ATOM   4909 1HB  ALA A 347     -10.667 -22.983 -18.977  1.00 57.530          H  
ATOM   4910 2HB  ALA A 347     -10.238 -22.582 -17.299  1.00 57.530          H  
ATOM   4911 3HB  ALA A 347     -10.697 -21.296 -18.429  1.00 57.530          H  
ATOM   4912  N   VAL A 348      -8.624 -22.762 -21.011  1.00 33.010          N  
ATOM   4913  CA  VAL A 348      -8.719 -22.784 -22.455  1.00 32.830          C  
ATOM   4914  C   VAL A 348     -10.167 -22.437 -22.834  1.00 32.670          C  
ATOM   4915  O   VAL A 348     -11.068 -22.805 -22.089  1.00 32.440          O  
ATOM   4916  CB  VAL A 348      -8.322 -24.194 -22.927  1.00 46.030          C  
ATOM   4917  CG1 VAL A 348      -8.566 -24.416 -24.419  1.00 46.030          C  
ATOM   4918  CG2 VAL A 348      -6.853 -24.395 -22.595  1.00 46.030          C  
ATOM   4919  H   VAL A 348      -8.482 -23.662 -20.538  1.00 39.610          H  
ATOM   4920  HA  VAL A 348      -8.013 -22.067 -22.856  1.00 39.400          H  
ATOM   4921  HB  VAL A 348      -8.910 -24.907 -22.388  1.00 55.240          H  
ATOM   4922 1HG1 VAL A 348      -8.283 -25.435 -24.680  1.00 55.240          H  
ATOM   4923 2HG1 VAL A 348      -9.621 -24.282 -24.643  1.00 55.240          H  
ATOM   4924 3HG1 VAL A 348      -7.980 -23.727 -25.014  1.00 55.240          H  
ATOM   4925 1HG2 VAL A 348      -6.553 -25.398 -22.862  1.00 55.240          H  
ATOM   4926 2HG2 VAL A 348      -6.255 -23.677 -23.142  1.00 55.240          H  
ATOM   4927 3HG2 VAL A 348      -6.696 -24.253 -21.548  1.00 55.240          H  
ATOM   4928  N   PRO A 349     -10.438 -21.656 -23.894  1.00 32.820          N  
ATOM   4929  CA  PRO A 349     -11.785 -21.348 -24.354  1.00 32.740          C  
ATOM   4930  C   PRO A 349     -12.586 -22.610 -24.558  1.00 32.400          C  
ATOM   4931  O   PRO A 349     -12.069 -23.600 -25.087  1.00 32.430          O  
ATOM   4932  CB  PRO A 349     -11.515 -20.630 -25.681  1.00 49.110          C  
ATOM   4933  CG  PRO A 349     -10.148 -19.978 -25.489  1.00 49.110          C  
ATOM   4934  CD  PRO A 349      -9.359 -20.969 -24.660  1.00 49.110          C  
ATOM   4935  HA  PRO A 349     -12.307 -20.721 -23.636  1.00 39.290          H  
ATOM   4936 1HB  PRO A 349     -11.529 -21.355 -26.512  1.00 58.930          H  
ATOM   4937 2HB  PRO A 349     -12.310 -19.907 -25.882  1.00 58.930          H
[truncated: 677,731 more chars]
