# Supplementary material for: A Molecular Modeling Approach to Identify Potential Antileishmanial Compounds Against the Cell Division Cycle (cdc)-2-Related Kinase 12 (CRK12) Receptor of Leishmania donovani
Source: Biomolecules. 2021 Mar 18;11(3):458. doi: 10.3390/biom11030458 (PMC8003136; doi:10.3390/biom11030458)
Supplement: Supplementary file 1 [file biomolecules-11-00458-s001.zip › Supplementary_file_1.pdb]

EXPDTA    THEORETICAL MODEL, MODELLER 9.20 2020/03/06 07:29:11
REMARK   6 MODELLER OBJECTIVE FUNCTION:      9404.6758
REMARK   6 MODELLER BEST TEMPLATE % SEQ ID:  36.156
REMARK   6 SEQUENCE: query
REMARK   6 ALIGNMENT: query-4bcfA.ali
REMARK   6 SCRIPT: C:\Users\SAMSUNG\Desktop\EasyModeller 4.0_WINDOWS\Fri Mar 6 20206435\model-single.py
REMARK   6 DOPE score: -50486.88281
REMARK   6 GA341 score: 0.21007
REMARK   6 TEMPLATE: 4bcfA 6:A - 326:A MODELS 38: - 871: AT 36.2%
ATOM      1  N   MET     1     -27.486 -97.722  -0.112  1.00114.68           N
ATOM      2  CA  MET     1     -28.511 -97.159   0.798  1.00114.68           C
ATOM      3  CB  MET     1     -28.372 -97.769   2.203  1.00114.68           C
ATOM      4  CG  MET     1     -27.062 -97.400   2.902  1.00114.68           C
ATOM      5  SD  MET     1     -26.872 -98.103   4.568  1.00114.68           S
ATOM      6  CE  MET     1     -28.075 -96.990   5.349  1.00114.68           C
ATOM      7  C   MET     1     -28.355 -95.683   0.905  1.00114.68           C
ATOM      8  O   MET     1     -28.050 -95.005  -0.076  1.00114.68           O
ATOM      9  N   GLN     2     -28.573 -95.140   2.117  1.00237.94           N
ATOM     10  CA  GLN     2     -28.441 -93.728   2.298  1.00237.94           C
ATOM     11  CB  GLN     2     -29.012 -93.222   3.634  1.00237.94           C
ATOM     12  CG  GLN     2     -28.275 -93.771   4.857  1.00237.94           C
ATOM     13  CD  GLN     2     -28.934 -93.195   6.102  1.00237.94           C
ATOM     14  OE1 GLN     2     -29.865 -92.396   6.015  1.00237.94           O
ATOM     15  NE2 GLN     2     -28.439 -93.613   7.298  1.00237.94           N
ATOM     16  C   GLN     2     -26.984 -93.417   2.276  1.00237.94           C
ATOM     17  O   GLN     2     -26.163 -94.198   2.754  1.00237.94           O
ATOM     18  N   GLN     3     -26.626 -92.261   1.691  1.00286.77           N
ATOM     19  CA  GLN     3     -25.247 -91.887   1.628  1.00286.77           C
ATOM     20  CB  GLN     3     -24.815 -91.410   0.228  1.00286.77           C
ATOM     21  CG  GLN     3     -23.344 -91.002   0.118  1.00286.77           C
ATOM     22  CD  GLN     3     -23.214 -89.537   0.514  1.00286.77           C
ATOM     23  OE1 GLN     3     -24.203 -88.863   0.800  1.00286.77           O
ATOM     24  NE2 GLN     3     -21.956 -89.021   0.517  1.00286.77           N
ATOM     25  C   GLN     3     -25.057 -90.763   2.586  1.00286.77           C
ATOM     26  O   GLN     3     -25.899 -89.872   2.690  1.00286.77           O
ATOM     27  N   GLN     4     -23.941 -90.792   3.337  1.00186.18           N
ATOM     28  CA  GLN     4     -23.690 -89.737   4.273  1.00186.18           C
ATOM     29  CB  GLN     4     -23.144 -90.232   5.623  1.00186.18           C
ATOM     30  CG  GLN     4     -24.131 -91.107   6.397  1.00186.18           C
ATOM     31  CD  GLN     4     -23.468 -91.524   7.702  1.00186.18           C
ATOM     32  OE1 GLN     4     -22.334 -91.143   7.987  1.00186.18           O
ATOM     33  NE2 GLN     4     -24.195 -92.330   8.522  1.00186.18           N
ATOM     34  C   GLN     4     -22.649 -88.865   3.664  1.00186.18           C
ATOM     35  O   GLN     4     -21.639 -89.336   3.143  1.00186.18           O
ATOM     36  N   PRO     5     -22.898 -87.590   3.702  1.00182.85           N
ATOM     37  CA  PRO     5     -21.940 -86.677   3.147  1.00182.85           C
ATOM     38  CD  PRO     5     -24.261 -87.109   3.537  1.00182.85           C
ATOM     39  CB  PRO     5     -22.687 -85.363   2.931  1.00182.85           C
ATOM     40  CG  PRO     5     -24.146 -85.808   2.728  1.00182.85           C
ATOM     41  C   PRO     5     -20.764 -86.562   4.054  1.00182.85           C
ATOM     42  O   PRO     5     -20.911 -86.785   5.255  1.00182.85           O
ATOM     43  N   ARG     6     -19.584 -86.232   3.499  1.00283.25           N
ATOM     44  CA  ARG     6     -18.421 -86.074   4.316  1.00283.25           C
ATOM     45  CB  ARG     6     -17.278 -87.036   3.951  1.00283.25           C
ATOM     46  CG  ARG     6     -16.034 -86.868   4.825  1.00283.25           C
ATOM     47  CD  ARG     6     -14.897 -87.825   4.460  1.00283.25           C
ATOM     48  NE  ARG     6     -15.383 -89.213   4.705  1.00283.25           N
ATOM     49  CZ  ARG     6     -15.225 -89.785   5.935  1.00283.25           C
ATOM     50  NH1 ARG     6     -14.626 -89.085   6.942  1.00283.25           N
ATOM     51  NH2 ARG     6     -15.669 -91.056   6.157  1.00283.25           N
ATOM     52  C   ARG     6     -17.927 -84.689   4.079  1.00283.25           C
ATOM     53  O   ARG     6     -17.983 -84.184   2.958  1.00283.25           O
ATOM     54  N   ARG     7     -17.445 -84.022   5.143  1.00257.00           N
ATOM     55  CA  ARG     7     -16.956 -82.690   4.961  1.00257.00           C
ATOM     56  CB  ARG     7     -17.574 -81.671   5.933  1.00257.00           C
ATOM     57  CG  ARG     7     -19.075 -81.461   5.723  1.00257.00           C
ATOM     58  CD  ARG     7     -19.405 -80.501   4.579  1.00257.00           C
ATOM     59  NE  ARG     7     -18.898 -79.154   4.965  1.00257.00           N
ATOM     60  CZ  ARG     7     -18.846 -78.153   4.039  1.00257.00           C
ATOM     61  NH1 ARG     7     -19.257 -78.386   2.759  1.00257.00           N
ATOM     62  NH2 ARG     7     -18.382 -76.919   4.394  1.00257.00           N
ATOM     63  C   ARG     7     -15.490 -82.720   5.227  1.00257.00           C
ATOM     64  O   ARG     7     -15.044 -83.229   6.254  1.00257.00           O
ATOM     65  N   CYS     8     -14.696 -82.186   4.281  1.00 50.42           N
ATOM     66  CA  CYS     8     -13.279 -82.153   4.475  1.00 50.42           C
ATOM     67  CB  CYS     8     -12.521 -83.222   3.670  1.00 50.42           C
ATOM     68  SG  CYS     8     -12.937 -84.912   4.192  1.00 50.42           S
ATOM     69  C   CYS     8     -12.807 -80.824   3.992  1.00 50.42           C
ATOM     70  O   CYS     8     -13.429 -80.211   3.126  1.00 50.42           O
ATOM     71  N   SER     9     -11.696 -80.331   4.564  1.00151.32           N
ATOM     72  CA  SER     9     -11.166 -79.079   4.117  1.00151.32           C
ATOM     73  CB  SER     9     -11.136 -77.995   5.208  1.00151.32           C
ATOM     74  OG  SER     9     -10.601 -76.789   4.683  1.00151.32           O
ATOM     75  C   SER     9      -9.758 -79.337   3.710  1.00151.32           C
ATOM     76  O   SER     9      -9.031 -80.067   4.382  1.00151.32           O
ATOM     77  N   ARG    10      -9.337 -78.756   2.571  1.00331.75           N
ATOM     78  CA  ARG    10      -7.990 -78.967   2.138  1.00331.75           C
ATOM     79  CB  ARG    10      -7.843 -80.112   1.122  1.00331.75           C
ATOM     80  CG  ARG    10      -6.403 -80.338   0.659  1.00331.75           C
ATOM     81  CD  ARG    10      -6.254 -81.476  -0.353  1.00331.75           C
ATOM     82  NE  ARG    10      -6.634 -82.742   0.337  1.00331.75           N
ATOM     83  CZ  ARG    10      -7.938 -83.144   0.362  1.00331.75           C
ATOM     84  NH1 ARG    10      -8.897 -82.396  -0.258  1.00331.75           N
ATOM     85  NH2 ARG    10      -8.284 -84.297   1.006  1.00331.75           N
ATOM     86  C   ARG    10      -7.534 -77.719   1.463  1.00331.75           C
ATOM     87  O   ARG    10      -8.342 -76.922   0.989  1.00331.75           O
ATOM     88  N   GLY    11      -6.206 -77.510   1.427  1.00115.18           N
ATOM     89  CA  GLY    11      -5.671 -76.364   0.760  1.00115.18           C
ATOM     90  C   GLY    11      -4.662 -75.744   1.666  1.00115.18           C
ATOM     91  O   GLY    11      -4.682 -75.955   2.878  1.00115.18           O
ATOM     92  N   SER    12      -3.744 -74.953   1.083  1.00184.25           N
ATOM     93  CA  SER    12      -2.753 -74.287   1.871  1.00184.25           C
ATOM     94  CB  SER    12      -1.415 -75.042   1.947  1.00184.25           C
ATOM     95  OG  SER    12      -1.593 -76.285   2.610  1.00184.25           O
ATOM     96  C   SER    12      -2.484 -72.984   1.199  1.00184.25           C
ATOM     97  O   SER    12      -2.717 -72.833   0.001  1.00184.25           O
ATOM     98  N   VAL    13      -2.003 -71.991   1.969  1.00104.52           N
ATOM     99  CA  VAL    13      -1.705 -70.727   1.370  1.00104.52           C
ATOM    100  CB  VAL    13      -2.567 -69.606   1.872  1.00104.52           C
ATOM    101  CG1 VAL    13      -4.027 -69.902   1.488  1.00104.52           C
ATOM    102  CG2 VAL    13      -2.338 -69.453   3.385  1.00104.52           C
ATOM    103  C   VAL    13      -0.299 -70.392   1.731  1.00104.52           C
ATOM    104  O   VAL    13       0.156 -70.681   2.837  1.00104.52           O
ATOM    105  N   SER    14       0.439 -69.785   0.784  1.00 89.64           N
ATOM    106  CA  SER    14       1.787 -69.402   1.072  1.00 89.64           C
ATOM    107  CB  SER    14       2.841 -70.223   0.309  1.00 89.64           C
ATOM    108  OG  SER    14       2.719 -69.995  -1.087  1.00 89.64           O
ATOM    109  C   SER    14       1.930 -67.985   0.635  1.00 89.64           C
ATOM    110  O   SER    14       1.332 -67.557  -0.351  1.00 89.64           O
ATOM    111  N   PRO    15       2.689 -67.236   1.379  1.00 87.66           N
ATOM    112  CA  PRO    15       2.918 -65.870   1.012  1.00 87.66           C
ATOM    113  CD  PRO    15       2.767 -67.434   2.815  1.00 87.66           C
ATOM    114  CB  PRO    15       3.346 -65.146   2.292  1.00 87.66           C
ATOM    115  CG  PRO    15       3.648 -66.272   3.298  1.00 87.66           C
ATOM    116  C   PRO    15       3.929 -65.824  -0.081  1.00 87.66           C
ATOM    117  O   PRO    15       4.745 -66.740  -0.175  1.00 87.66           O
ATOM    118  N   SER    16       3.884 -64.781  -0.931  1.00171.69           N
ATOM    119  CA  SER    16       4.857 -64.681  -1.973  1.00171.69           C
ATOM    120  CB  SER    16       4.338 -65.135  -3.348  1.00171.69           C
ATOM    121  OG  SER    16       5.361 -65.001  -4.324  1.00171.69           O
ATOM    122  C   SER    16       5.210 -63.238  -2.094  1.00171.69           C
ATOM    123  O   SER    16       4.388 -62.361  -1.830  1.00171.69           O
ATOM    124  N   CYS    17       6.467 -62.952  -2.478  1.00106.87           N
ATOM    125  CA  CYS    17       6.854 -61.587  -2.650  1.00106.87           C
ATOM    126  CB  CYS    17       8.135 -61.206  -1.888  1.00106.87           C
ATOM    127  SG  CYS    17       8.597 -59.465  -2.130  1.00106.87           S
ATOM    128  C   CYS    17       7.136 -61.412  -4.104  1.00106.87           C
ATOM    129  O   CYS    17       7.995 -62.091  -4.665  1.00106.87           O
ATOM    130  N   GLU    18       6.397 -60.502  -4.760  1.00297.19           N
ATOM    131  CA  GLU    18       6.631 -60.296  -6.155  1.00297.19           C
ATOM    132  CB  GLU    18       5.530 -60.875  -7.059  1.00297.19           C
ATOM    133  CG  GLU    18       5.790 -60.655  -8.551  1.00297.19           C
ATOM    134  CD  GLU    18       6.940 -61.559  -8.969  1.00297.19           C
ATOM    135  OE1 GLU    18       7.463 -62.295  -8.090  1.00297.19           O
ATOM    136  OE2 GLU    18       7.311 -61.526 -10.172  1.00297.19           O
ATOM    137  C   GLU    18       6.672 -58.827  -6.397  1.00297.19           C
ATOM    138  O   GLU    18       5.975 -58.056  -5.740  1.00297.19           O
ATOM    139  N   GLY    19       7.524 -58.405  -7.348  1.00128.22           N
ATOM    140  CA  GLY    19       7.597 -57.018  -7.687  1.00128.22           C
ATOM    141  C   GLY    19       9.006 -56.731  -8.078  1.00128.22           C
ATOM    142  O   GLY    19       9.947 -57.299  -7.525  1.00128.22           O
ATOM    143  N   TYR    20       9.180 -55.827  -9.058  1.00291.22           N
ATOM    144  CA  TYR    20      10.495 -55.456  -9.478  1.00291.22           C
ATOM    145  CB  TYR    20      10.853 -55.934 -10.895  1.00291.22           C
ATOM    146  CG  TYR    20      12.241 -55.470 -11.178  1.00291.22           C
ATOM    147  CD1 TYR    20      13.326 -56.183 -10.724  1.00291.22           C
ATOM    148  CD2 TYR    20      12.454 -54.318 -11.899  1.00291.22           C
ATOM    149  CE1 TYR    20      14.606 -55.752 -10.985  1.00291.22           C
ATOM    150  CE2 TYR    20      13.731 -53.882 -12.164  1.00291.22           C
ATOM    151  CZ  TYR    20      14.809 -54.600 -11.707  1.00291.22           C
ATOM    152  OH  TYR    20      16.121 -54.155 -11.976  1.00291.22           O
ATOM    153  C   TYR    20      10.532 -53.968  -9.498  1.00291.22           C
ATOM    154  O   TYR    20       9.552 -53.319  -9.859  1.00291.22           O
ATOM    155  N   SER    21      11.669 -53.381  -9.085  1.00180.41           N
ATOM    156  CA  SER    21      11.749 -51.955  -9.123  1.00180.41           C
ATOM    157  CB  SER    21      12.098 -51.319  -7.767  1.00180.41           C
ATOM    158  OG  SER    21      11.062 -51.569  -6.828  1.00180.41           O
ATOM    159  C   SER    21      12.848 -51.609 -10.066  1.00180.41           C
ATOM    160  O   SER    21      13.967 -52.104  -9.945  1.00180.41           O
ATOM    161  N   TYR    22      12.539 -50.752 -11.055  1.00245.11           N
ATOM    162  CA  TYR    22      13.546 -50.333 -11.979  1.00245.11           C
ATOM    163  CB  TYR    22      13.270 -50.767 -13.430  1.00245.11           C
ATOM    164  CG  TYR    22      14.387 -50.266 -14.280  1.00245.11           C
ATOM    165  CD1 TYR    22      15.569 -50.973 -14.358  1.00245.11           C
ATOM    166  CD2 TYR    22      14.260 -49.105 -15.001  1.00245.11           C
ATOM    167  CE1 TYR    22      16.604 -50.523 -15.140  1.00245.11           C
ATOM    168  CE2 TYR    22      15.293 -48.648 -15.787  1.00245.11           C
ATOM    169  CZ  TYR    22      16.468 -49.358 -15.856  1.00245.11           C
ATOM    170  OH  TYR    22      17.530 -48.893 -16.661  1.00245.11           O
ATOM    171  C   TYR    22      13.522 -48.844 -11.945  1.00245.11           C
ATOM    172  O   TYR    22      12.455 -48.234 -11.990  1.00245.11           O
ATOM    173  N   VAL    23      14.704 -48.211 -11.842  1.00 75.44           N
ATOM    174  CA  VAL    23      14.699 -46.783 -11.801  1.00 75.44           C
ATOM    175  CB  VAL    23      15.543 -46.212 -10.701  1.00 75.44           C
ATOM    176  CG1 VAL    23      15.550 -44.680 -10.832  1.00 75.44           C
ATOM    177  CG2 VAL    23      15.000 -46.721  -9.355  1.00 75.44           C
ATOM    178  C   VAL    23      15.264 -46.299 -13.091  1.00 75.44           C
ATOM    179  O   VAL    23      16.345 -46.714 -13.506  1.00 75.44           O
ATOM    180  N   LYS    24      14.517 -45.413 -13.772  1.00278.70           N
ATOM    181  CA  LYS    24      14.996 -44.864 -15.002  1.00278.70           C
ATOM    182  CB  LYS    24      14.238 -45.371 -16.241  1.00278.70           C
ATOM    183  CG  LYS    24      12.751 -45.013 -16.236  1.00278.70           C
ATOM    184  CD  LYS    24      12.064 -45.237 -17.585  1.00278.70           C
ATOM    185  CE  LYS    24      10.575 -44.887 -17.580  1.00278.70           C
ATOM    186  NZ  LYS    24       9.993 -45.132 -18.919  1.00278.70           N
ATOM    187  C   LYS    24      14.783 -43.392 -14.918  1.00278.70           C
ATOM    188  O   LYS    24      13.791 -42.930 -14.356  1.00278.70           O
ATOM    189  N   ALA    25      15.731 -42.610 -15.462  1.00244.10           N
ATOM    190  CA  ALA    25      15.573 -41.189 -15.426  1.00244.10           C
ATOM    191  CB  ALA    25      16.713 -40.459 -14.696  1.00244.10           C
ATOM    192  C   ALA    25      15.585 -40.723 -16.840  1.00244.10           C
ATOM    193  O   ALA    25      16.309 -41.262 -17.676  1.00244.10           O
ATOM    194  N   ILE    26      14.755 -39.711 -17.152  1.00156.79           N
ATOM    195  CA  ILE    26      14.747 -39.221 -18.495  1.00156.79           C
ATOM    196  CB  ILE    26      13.378 -39.255 -19.135  1.00156.79           C
ATOM    197  CG1 ILE    26      13.452 -39.013 -20.656  1.00156.79           C
ATOM    198  CG2 ILE    26      12.447 -38.292 -18.379  1.00156.79           C
ATOM    199  CD1 ILE    26      13.931 -37.621 -21.067  1.00156.79           C
ATOM    200  C   ILE    26      15.263 -37.821 -18.452  1.00156.79           C
ATOM    201  O   ILE    26      14.751 -36.965 -17.732  1.00156.79           O
ATOM    202  N   ILE    27      16.345 -37.569 -19.207  1.00121.19           N
ATOM    203  CA  ILE    27      16.896 -36.252 -19.257  1.00121.19           C
ATOM    204  CB  ILE    27      18.249 -36.160 -18.598  1.00121.19           C
ATOM    205  CG1 ILE    27      18.692 -34.698 -18.391  1.00121.19           C
ATOM    206  CG2 ILE    27      19.236 -37.010 -19.414  1.00121.19           C
ATOM    207  CD1 ILE    27      18.949 -33.922 -19.681  1.00121.19           C
ATOM    208  C   ILE    27      17.035 -35.917 -20.703  1.00121.19           C
ATOM    209  O   ILE    27      17.475 -36.744 -21.501  1.00121.19           O
ATOM    210  N   VAL    28      16.629 -34.696 -21.094  1.00 45.64           N
ATOM    211  CA  VAL    28      16.781 -34.351 -22.473  1.00 45.64           C
ATOM    212  CB  VAL    28      15.741 -33.394 -22.973  1.00 45.64           C
ATOM    213  CG1 VAL    28      16.090 -33.002 -24.419  1.00 45.64           C
ATOM    214  CG2 VAL    28      14.359 -34.053 -22.824  1.00 45.64           C
ATOM    215  C   VAL    28      18.104 -33.680 -22.588  1.00 45.64           C
ATOM    216  O   VAL    28      18.328 -32.615 -22.015  1.00 45.64           O
ATOM    217  N   GLU    29      19.031 -34.311 -23.329  1.00234.23           N
ATOM    218  CA  GLU    29      20.331 -33.739 -23.481  1.00234.23           C
ATOM    219  CB  GLU    29      21.446 -34.627 -22.904  1.00234.23           C
ATOM    220  CG  GLU    29      21.478 -36.034 -23.507  1.00234.23           C
ATOM    221  CD  GLU    29      22.604 -36.808 -22.836  1.00234.23           C
ATOM    222  OE1 GLU    29      23.360 -36.185 -22.044  1.00234.23           O
ATOM    223  OE2 GLU    29      22.720 -38.034 -23.103  1.00234.23           O
ATOM    224  C   GLU    29      20.574 -33.580 -24.942  1.00234.23           C
ATOM    225  O   GLU    29      20.327 -34.493 -25.728  1.00234.23           O
ATOM    226  N   GLU    30      21.052 -32.390 -25.345  1.00277.66           N
ATOM    227  CA  GLU    30      21.327 -32.175 -26.730  1.00277.66           C
ATOM    228  CB  GLU    30      20.538 -31.006 -27.345  1.00277.66           C
ATOM    229  CG  GLU    30      20.816 -30.800 -28.835  1.00277.66           C
ATOM    230  CD  GLU    30      20.170 -31.948 -29.597  1.00277.66           C
ATOM    231  OE1 GLU    30      19.585 -32.845 -28.933  1.00277.66           O
ATOM    232  OE2 GLU    30      20.254 -31.945 -30.854  1.00277.66           O
ATOM    233  C   GLU    30      22.775 -31.840 -26.832  1.00277.66           C
ATOM    234  O   GLU    30      23.314 -31.103 -26.008  1.00277.66           O
ATOM    235  N   GLY    31      23.453 -32.401 -27.849  1.00132.53           N
ATOM    236  CA  GLY    31      24.842 -32.114 -28.016  1.00132.53           C
ATOM    237  C   GLY    31      25.244 -32.595 -29.367  1.00132.53           C
ATOM    238  O   GLY    31      24.895 -33.700 -29.778  1.00132.53           O
ATOM    239  N   GLU    32      26.006 -31.760 -30.095  1.00289.20           N
ATOM    240  CA  GLU    32      26.461 -32.147 -31.394  1.00289.20           C
ATOM    241  CB  GLU    32      25.593 -31.602 -32.540  1.00289.20           C
ATOM    242  CG  GLU    32      26.022 -32.100 -33.922  1.00289.20           C
ATOM    243  CD  GLU    32      25.083 -31.490 -34.954  1.00289.20           C
ATOM    244  OE1 GLU    32      24.204 -30.683 -34.550  1.00289.20           O
ATOM    245  OE2 GLU    32      25.235 -31.821 -36.160  1.00289.20           O
ATOM    246  C   GLU    32      27.825 -31.567 -31.560  1.00289.20           C
ATOM    247  O   GLU    32      28.148 -30.539 -30.966  1.00289.20           O
ATOM    248  N   GLU    33      28.676 -32.232 -32.362  1.00249.83           N
ATOM    249  CA  GLU    33      29.985 -31.700 -32.585  1.00249.83           C
ATOM    250  CB  GLU    33      30.952 -32.690 -33.257  1.00249.83           C
ATOM    251  CG  GLU    33      32.377 -32.151 -33.407  1.00249.83           C
ATOM    252  CD  GLU    33      33.219 -33.226 -34.080  1.00249.83           C
ATOM    253  OE1 GLU    33      32.651 -34.302 -34.409  1.00249.83           O
ATOM    254  OE2 GLU    33      34.440 -32.986 -34.275  1.00249.83           O
ATOM    255  C   GLU    33      29.808 -30.540 -33.501  1.00249.83           C
ATOM    256  O   GLU    33      28.902 -30.528 -34.332  1.00249.83           O
ATOM    257  N   GLY    34      30.662 -29.510 -33.359  1.00 67.25           N
ATOM    258  CA  GLY    34      30.508 -28.378 -34.218  1.00 67.25           C
ATOM    259  C   GLY    34      30.400 -27.177 -33.343  1.00 67.25           C
ATOM    260  O   GLY    34      31.071 -27.074 -32.318  1.00 67.25           O
ATOM    261  N   GLY    35      29.538 -26.226 -33.744  1.00 80.68           N
ATOM    262  CA  GLY    35      29.372 -25.031 -32.977  1.00 80.68           C
ATOM    263  C   GLY    35      30.321 -24.035 -33.544  1.00 80.68           C
ATOM    264  O   GLY    35      31.164 -24.369 -34.374  1.00 80.68           O
ATOM    265  N   LYS    36      30.209 -22.771 -33.101  1.00251.63           N
ATOM    266  CA  LYS    36      31.090 -21.785 -33.637  1.00251.63           C
ATOM    267  CB  LYS    36      30.765 -20.353 -33.178  1.00251.63           C
ATOM    268  CG  LYS    36      31.672 -19.290 -33.801  1.00251.63           C
ATOM    269  CD  LYS    36      31.173 -17.860 -33.589  1.00251.63           C
ATOM    270  CE  LYS    36      32.081 -16.799 -34.213  1.00251.63           C
ATOM    271  NZ  LYS    36      33.413 -16.830 -33.567  1.00251.63           N
ATOM    272  C   LYS    36      32.461 -22.118 -33.161  1.00251.63           C
ATOM    273  O   LYS    36      32.678 -22.378 -31.978  1.00251.63           O
ATOM    274  N   GLU    37      33.426 -22.143 -34.097  1.00248.86           N
ATOM    275  CA  GLU    37      34.781 -22.422 -33.738  1.00248.86           C
ATOM    276  CB  GLU    37      35.652 -22.896 -34.915  1.00248.86           C
ATOM    277  CG  GLU    37      35.242 -24.260 -35.478  1.00248.86           C
ATOM    278  CD  GLU    37      34.037 -24.061 -36.386  1.00248.86           C
ATOM    279  OE1 GLU    37      33.643 -22.883 -36.602  1.00248.86           O
ATOM    280  OE2 GLU    37      33.495 -25.085 -36.881  1.00248.86           O
ATOM    281  C   GLU    37      35.348 -21.135 -33.253  1.00248.86           C
ATOM    282  O   GLU    37      34.834 -20.065 -33.576  1.00248.86           O
ATOM    283  N   ASP    38      36.414 -21.198 -32.436  1.00202.39           N
ATOM    284  CA  ASP    38      36.974 -19.959 -31.996  1.00202.39           C
ATOM    285  CB  ASP    38      38.174 -20.123 -31.045  1.00202.39           C
ATOM    286  CG  ASP    38      38.491 -18.771 -30.414  1.00202.39           C
ATOM    287  OD1 ASP    38      37.904 -17.750 -30.861  1.00202.39           O
ATOM    288  OD2 ASP    38      39.326 -18.743 -29.472  1.00202.39           O
ATOM    289  C   ASP    38      37.442 -19.279 -33.237  1.00202.39           C
ATOM    290  O   ASP    38      38.043 -19.905 -34.108  1.00202.39           O
ATOM    291  N   GLY    39      37.158 -17.970 -33.361  1.00127.21           N
ATOM    292  CA  GLY    39      37.538 -17.277 -34.553  1.00127.21           C
ATOM    293  C   GLY    39      38.187 -16.002 -34.145  1.00127.21           C
ATOM    294  O   GLY    39      38.273 -15.681 -32.961  1.00127.21           O
ATOM    295  N   VAL    40      38.668 -15.236 -35.141  1.00106.69           N
ATOM    296  CA  VAL    40      39.327 -14.003 -34.848  1.00106.69           C
ATOM    297  CB  VAL    40      40.687 -13.884 -35.468  1.00106.69           C
ATOM    298  CG1 VAL    40      40.518 -13.852 -36.997  1.00106.69           C
ATOM    299  CG2 VAL    40      41.379 -12.633 -34.900  1.00106.69           C
ATOM    300  C   VAL    40      38.502 -12.905 -35.425  1.00106.69           C
ATOM    301  O   VAL    40      37.714 -13.113 -36.346  1.00106.69           O
ATOM    302  N   GLY    41      38.657 -11.696 -34.858  1.00136.00           N
ATOM    303  CA  GLY    41      37.959 -10.545 -35.338  1.00136.00           C
ATOM    304  C   GLY    41      38.923  -9.848 -36.233  1.00136.00           C
ATOM    305  O   GLY    41      39.529 -10.465 -37.108  1.00136.00           O
ATOM    306  N   MET    42      39.091  -8.528 -36.036  1.00250.95           N
ATOM    307  CA  MET    42      40.036  -7.821 -36.844  1.00250.95           C
ATOM    308  CB  MET    42      40.156  -6.328 -36.489  1.00250.95           C
ATOM    309  CG  MET    42      40.626  -6.073 -35.056  1.00250.95           C
ATOM    310  SD  MET    42      40.775  -4.315 -34.617  1.00250.95           S
ATOM    311  CE  MET    42      41.332  -4.619 -32.916  1.00250.95           C
ATOM    312  C   MET    42      41.353  -8.476 -36.602  1.00250.95           C
ATOM    313  O   MET    42      41.519  -9.201 -35.622  1.00250.95           O
ATOM    314  N   GLY    43      42.320  -8.257 -37.514  1.00 93.21           N
ATOM    315  CA  GLY    43      43.587  -8.913 -37.388  1.00 93.21           C
ATOM    316  C   GLY    43      44.149  -8.571 -36.052  1.00 93.21           C
ATOM    317  O   GLY    43      44.213  -7.406 -35.663  1.00 93.21           O
ATOM    318  N   GLU    44      44.574  -9.612 -35.312  1.00238.31           N
ATOM    319  CA  GLU    44      45.113  -9.417 -34.003  1.00238.31           C
ATOM    320  CB  GLU    44      44.157  -9.848 -32.877  1.00238.31           C
ATOM    321  CG  GLU    44      44.688  -9.554 -31.473  1.00238.31           C
ATOM    322  CD  GLU    44      43.648 -10.031 -30.469  1.00238.31           C
ATOM    323  OE1 GLU    44      42.618 -10.605 -30.912  1.00238.31           O
ATOM    324  OE2 GLU    44      43.868  -9.823 -29.246  1.00238.31           O
ATOM    325  C   GLU    44      46.331 -10.269 -33.903  1.00238.31           C
ATOM    326  O   GLU    44      46.583 -11.116 -34.757  1.00238.31           O
ATOM    327  N   ASP    45      47.134 -10.042 -32.850  1.00103.89           N
ATOM    328  CA  ASP    45      48.319 -10.821 -32.662  1.00103.89           C
ATOM    329  CB  ASP    45      49.092 -10.419 -31.393  1.00103.89           C
ATOM    330  CG  ASP    45      50.381 -11.227 -31.326  1.00103.89           C
ATOM    331  OD1 ASP    45      50.598 -12.082 -32.225  1.00103.89           O
ATOM    332  OD2 ASP    45      51.171 -10.994 -30.371  1.00103.89           O
ATOM    333  C   ASP    45      47.869 -12.232 -32.490  1.00103.89           C
ATOM    334  O   ASP    45      48.451 -13.160 -33.049  1.00103.89           O
ATOM    335  N   ARG    46      46.782 -12.418 -31.720  1.00204.38           N
ATOM    336  CA  ARG    46      46.270 -13.731 -31.480  1.00204.38           C
ATOM    337  CB  ARG    46      45.189 -13.749 -30.386  1.00204.38           C
ATOM    338  CG  ARG    46      45.719 -13.220 -29.050  1.00204.38           C
ATOM    339  CD  ARG    46      44.678 -13.137 -27.933  1.00204.38           C
ATOM    340  NE  ARG    46      45.377 -12.606 -26.728  1.00204.38           N
ATOM    341  CZ  ARG    46      44.662 -12.102 -25.680  1.00204.38           C
ATOM    342  NH1 ARG    46      43.298 -12.107 -25.716  1.00204.38           N
ATOM    343  NH2 ARG    46      45.313 -11.589 -24.595  1.00204.38           N
ATOM    344  C   ARG    46      45.670 -14.202 -32.763  1.00204.38           C
ATOM    345  O   ARG    46      45.140 -13.408 -33.539  1.00204.38           O
ATOM    346  N   GLY    47      45.758 -15.519 -33.031  1.00134.88           N
ATOM    347  CA  GLY    47      45.237 -16.025 -34.265  1.00134.88           C
ATOM    348  C   GLY    47      44.098 -16.931 -33.944  1.00134.88           C
ATOM    349  O   GLY    47      43.991 -17.476 -32.846  1.00134.88           O
ATOM    350  N   PRO    48      43.232 -17.078 -34.904  1.00 97.19           N
ATOM    351  CA  PRO    48      42.093 -17.932 -34.737  1.00 97.19           C
ATOM    352  CD  PRO    48      42.978 -16.014 -35.859  1.00 97.19           C
ATOM    353  CB  PRO    48      41.058 -17.478 -35.770  1.00 97.19           C
ATOM    354  CG  PRO    48      41.841 -16.566 -36.731  1.00 97.19           C
ATOM    355  C   PRO    48      42.482 -19.366 -34.869  1.00 97.19           C
ATOM    356  O   PRO    48      43.443 -19.668 -35.573  1.00 97.19           O
ATOM    357  N   SER    49      41.748 -20.256 -34.178  1.00182.86           N
ATOM    358  CA  SER    49      41.983 -21.665 -34.243  1.00182.86           C
ATOM    359  CB  SER    49      43.349 -22.094 -33.680  1.00182.86           C
ATOM    360  OG  SER    49      43.421 -21.801 -32.293  1.00182.86           O
ATOM    361  C   SER    49      40.935 -22.255 -33.374  1.00182.86           C
ATOM    362  O   SER    49      40.119 -21.529 -32.808  1.00182.86           O
ATOM    363  N   VAL    50      40.900 -23.593 -33.258  1.00135.11           N
ATOM    364  CA  VAL    50      39.937 -24.112 -32.344  1.00135.11           C
ATOM    365  CB  VAL    50      39.913 -25.610 -32.277  1.00135.11           C
ATOM    366  CG1 VAL    50      38.934 -26.036 -31.170  1.00135.11           C
ATOM    367  CG2 VAL    50      39.558 -26.156 -33.670  1.00135.11           C
ATOM    368  C   VAL    50      40.406 -23.597 -31.032  1.00135.11           C
ATOM    369  O   VAL    50      41.609 -23.575 -30.781  1.00135.11           O
ATOM    370  N   GLY    51      39.472 -23.109 -30.192  1.00 64.32           N
ATOM    371  CA  GLY    51      39.857 -22.590 -28.914  1.00 64.32           C
ATOM    372  C   GLY    51      40.841 -21.500 -29.174  1.00 64.32           C
ATOM    373  O   GLY    51      40.722 -20.756 -30.146  1.00 64.32           O
ATOM    374  N   GLY    52      41.854 -21.389 -28.298  1.00 66.75           N
ATOM    375  CA  GLY    52      42.887 -20.421 -28.502  1.00 66.75           C
ATOM    376  C   GLY    52      42.470 -19.151 -27.848  1.00 66.75           C
ATOM    377  O   GLY    52      41.288 -18.917 -27.601  1.00 66.75           O
ATOM    378  N   GLY    53      43.460 -18.289 -27.553  1.00 76.97           N
ATOM    379  CA  GLY    53      43.176 -17.028 -26.943  1.00 76.97           C
ATOM    380  C   GLY    53      42.978 -17.285 -25.490  1.00 76.97           C
ATOM    381  O   GLY    53      42.936 -18.433 -25.050  1.00 76.97           O
ATOM    382  N   ASP    54      42.850 -16.204 -24.701  1.00191.85           N
ATOM    383  CA  ASP    54      42.616 -16.381 -23.304  1.00191.85           C
ATOM    384  CB  ASP    54      43.449 -15.447 -22.409  1.00191.85           C
ATOM    385  CG  ASP    54      43.318 -15.934 -20.972  1.00191.85           C
ATOM    386  OD1 ASP    54      42.474 -16.837 -20.726  1.00191.85           O
ATOM    387  OD2 ASP    54      44.068 -15.417 -20.101  1.00191.85           O
ATOM    388  C   ASP    54      41.176 -16.067 -23.082  1.00191.85           C
ATOM    389  O   ASP    54      40.680 -15.033 -23.528  1.00191.85           O
ATOM    390  N   GLY    55      40.458 -16.974 -22.398  1.00128.88           N
ATOM    391  CA  GLY    55      39.066 -16.753 -22.153  1.00128.88           C
ATOM    392  C   GLY    55      38.768 -17.357 -20.825  1.00128.88           C
ATOM    393  O   GLY    55      39.642 -17.946 -20.191  1.00128.88           O
ATOM    394  N   GLY    56      37.512 -17.224 -20.363  1.00110.72           N
ATOM    395  CA  GLY    56      37.192 -17.784 -19.087  1.00110.72           C
ATOM    396  C   GLY    56      37.432 -19.250 -19.193  1.00110.72           C
ATOM    397  O   GLY    56      38.019 -19.861 -18.302  1.00110.72           O
ATOM    398  N   THR    57      36.970 -19.857 -20.302  1.00230.68           N
ATOM    399  CA  THR    57      37.198 -21.256 -20.502  1.00230.68           C
ATOM    400  CB  THR    57      35.955 -22.084 -20.354  1.00230.68           C
ATOM    401  OG1 THR    57      35.000 -21.710 -21.336  1.00230.68           O
ATOM    402  CG2 THR    57      35.380 -21.861 -18.945  1.00230.68           C
ATOM    403  C   THR    57      37.663 -21.416 -21.910  1.00230.68           C
ATOM    404  O   THR    57      37.128 -20.783 -22.818  1.00230.68           O
ATOM    405  N   SER    58      38.694 -22.255 -22.134  1.00140.33           N
ATOM    406  CA  SER    58      39.111 -22.444 -23.488  1.00140.33           C
ATOM    407  CB  SER    58      40.361 -21.634 -23.869  1.00140.33           C
ATOM    408  OG  SER    58      40.675 -21.850 -25.236  1.00140.33           O
ATOM    409  C   SER    58      39.435 -23.890 -23.669  1.00140.33           C
ATOM    410  O   SER    58      40.199 -24.478 -22.904  1.00140.33           O
ATOM    411  N   CYS    59      38.837 -24.498 -24.706  1.00 69.11           N
ATOM    412  CA  CYS    59      39.076 -25.870 -25.029  1.00 69.11           C
ATOM    413  CB  CYS    59      38.173 -26.391 -26.159  1.00 69.11           C
ATOM    414  SG  CYS    59      38.487 -28.136 -26.561  1.00 69.11           S
ATOM    415  C   CYS    59      40.477 -25.963 -25.519  1.00 69.11           C
ATOM    416  O   CYS    59      41.143 -26.987 -25.374  1.00 69.11           O
ATOM    417  N   VAL    60      40.956 -24.866 -26.124  1.00 53.38           N
ATOM    418  CA  VAL    60      42.217 -24.905 -26.788  1.00 53.38           C
ATOM    419  CB  VAL    60      42.058 -24.434 -28.191  1.00 53.38           C
ATOM    420  CG1 VAL    60      43.434 -24.240 -28.845  1.00 53.38           C
ATOM    421  CG2 VAL    60      41.127 -25.458 -28.866  1.00 53.38           C
ATOM    422  C   VAL    60      43.241 -24.064 -26.101  1.00 53.38           C
ATOM    423  O   VAL    60      42.944 -23.045 -25.482  1.00 53.38           O
ATOM    424  N   SER    61      44.503 -24.529 -26.189  1.00121.80           N
ATOM    425  CA  SER    61      45.647 -23.847 -25.665  1.00121.80           C
ATOM    426  CB  SER    61      46.804 -24.802 -25.305  1.00121.80           C
ATOM    427  OG  SER    61      47.885 -24.095 -24.714  1.00121.80           O
ATOM    428  C   SER    61      46.090 -22.953 -26.778  1.00121.80           C
ATOM    429  O   SER    61      45.303 -22.629 -27.664  1.00121.80           O
ATOM    430  N   ASN    62      47.349 -22.484 -26.755  1.00 54.82           N
ATOM    431  CA  ASN    62      47.769 -21.663 -27.848  1.00 54.82           C
ATOM    432  CB  ASN    62      49.229 -21.197 -27.724  1.00 54.82           C
ATOM    433  CG  ASN    62      49.300 -20.197 -26.579  1.00 54.82           C
ATOM    434  OD1 ASN    62      49.969 -20.430 -25.574  1.00 54.82           O
ATOM    435  ND2 ASN    62      48.588 -19.048 -26.732  1.00 54.82           N
ATOM    436  C   ASN    62      47.653 -22.508 -29.075  1.00 54.82           C
ATOM    437  O   ASN    62      47.107 -22.073 -30.088  1.00 54.82           O
ATOM    438  N   SER    63      48.147 -23.760 -29.003  1.00143.88           N
ATOM    439  CA  SER    63      48.047 -24.646 -30.126  1.00143.88           C
ATOM    440  CB  SER    63      49.103 -25.767 -30.109  1.00143.88           C
ATOM    441  OG  SER    63      50.405 -25.209 -30.205  1.00143.88           O
ATOM    442  C   SER    63      46.669 -25.239 -30.098  1.00143.88           C
ATOM    443  O   SER    63      46.030 -25.306 -29.049  1.00143.88           O
ATOM    444  N   PRO    64      46.193 -25.660 -31.238  1.00107.75           N
ATOM    445  CA  PRO    64      44.838 -26.122 -31.379  1.00107.75           C
ATOM    446  CD  PRO    64      47.053 -26.175 -32.292  1.00107.75           C
ATOM    447  CB  PRO    64      44.743 -26.693 -32.793  1.00107.75           C
ATOM    448  CG  PRO    64      46.179 -27.164 -33.081  1.00107.75           C
ATOM    449  C   PRO    64      44.347 -27.104 -30.360  1.00107.75           C
ATOM    450  O   PRO    64      43.343 -26.821 -29.715  1.00107.75           O
ATOM    451  N   LEU    65      44.959 -28.286 -30.193  1.00129.81           N
ATOM    452  CA  LEU    65      44.345 -29.110 -29.192  1.00129.81           C
ATOM    453  CB  LEU    65      44.788 -30.581 -29.268  1.00129.81           C
ATOM    454  CG  LEU    65      44.353 -31.238 -30.595  1.00129.81           C
ATOM    455  CD1 LEU    65      45.145 -30.667 -31.782  1.00129.81           C
ATOM    456  CD2 LEU    65      44.377 -32.772 -30.527  1.00129.81           C
ATOM    457  C   LEU    65      44.641 -28.549 -27.835  1.00129.81           C
ATOM    458  O   LEU    65      43.745 -28.309 -27.029  1.00129.81           O
ATOM    459  N   THR    66      45.940 -28.305 -27.594  1.00247.63           N
ATOM    460  CA  THR    66      46.565 -27.793 -26.405  1.00247.63           C
ATOM    461  CB  THR    66      46.486 -28.716 -25.213  1.00247.63           C
ATOM    462  OG1 THR    66      46.915 -30.027 -25.556  1.00247.63           O
ATOM    463  CG2 THR    66      45.052 -28.738 -24.663  1.00247.63           C
ATOM    464  C   THR    66      47.978 -27.706 -26.852  1.00247.63           C
ATOM    465  O   THR    66      48.271 -26.999 -27.813  1.00247.63           O
ATOM    466  N   SER    67      48.908 -28.390 -26.159  1.00107.45           N
ATOM    467  CA  SER    67      50.158 -28.536 -26.831  1.00107.45           C
ATOM    468  CB  SER    67      51.194 -29.367 -26.061  1.00107.45           C
ATOM    469  OG  SER    67      51.541 -28.714 -24.849  1.00107.45           O
ATOM    470  C   SER    67      49.714 -29.315 -28.026  1.00107.45           C
ATOM    471  O   SER    67      50.206 -29.106 -29.134  1.00107.45           O
ATOM    472  N   SER    68      48.754 -30.242 -27.776  1.00139.53           N
ATOM    473  CA  SER    68      47.971 -30.945 -28.750  1.00139.53           C
ATOM    474  CB  SER    68      48.558 -31.027 -30.173  1.00139.53           C
ATOM    475  OG  SER    68      48.413 -29.787 -30.849  1.00139.53           O
ATOM    476  C   SER    68      47.725 -32.348 -28.324  1.00139.53           C
ATOM    477  O   SER    68      48.518 -32.963 -27.615  1.00139.53           O
ATOM    478  N   SER    69      46.553 -32.859 -28.736  1.00167.54           N
ATOM    479  CA  SER    69      46.246 -34.252 -28.664  1.00167.54           C
ATOM    480  CB  SER    69      47.465 -35.168 -28.862  1.00167.54           C
ATOM    481  OG  SER    69      47.997 -35.000 -30.168  1.00167.54           O
ATOM    482  C   SER    69      45.566 -34.650 -27.409  1.00167.54           C
ATOM    483  O   SER    69      45.467 -33.904 -26.436  1.00167.54           O
ATOM    484  N   GLY    70      45.064 -35.897 -27.449  1.00102.35           N
ATOM    485  CA  GLY    70      44.458 -36.519 -26.321  1.00102.35           C
ATOM    486  C   GLY    70      45.626 -37.067 -25.586  1.00102.35           C
ATOM    487  O   GLY    70      46.758 -36.670 -25.863  1.00102.35           O
ATOM    488  N   VAL    71      45.396 -38.004 -24.649  1.00166.29           N
ATOM    489  CA  VAL    71      46.499 -38.534 -23.909  1.00166.29           C
ATOM    490  CB  VAL    71      46.100 -39.564 -22.901  1.00166.29           C
ATOM    491  CG1 VAL    71      45.717 -40.863 -23.629  1.00166.29           C
ATOM    492  CG2 VAL    71      47.229 -39.693 -21.866  1.00166.29           C
ATOM    493  C   VAL    71      47.398 -39.148 -24.929  1.00166.29           C
ATOM    494  O   VAL    71      48.622 -39.123 -24.795  1.00166.29           O
ATOM    495  N   SER    72      46.787 -39.720 -25.984  1.00201.72           N
ATOM    496  CA  SER    72      47.565 -40.199 -27.083  1.00201.72           C
ATOM    497  CB  SER    72      46.760 -41.030 -28.099  1.00201.72           C
ATOM    498  OG  SER    72      46.198 -42.175 -27.475  1.00201.72           O
ATOM    499  C   SER    72      48.028 -38.978 -27.801  1.00201.72           C
ATOM    500  O   SER    72      47.271 -38.025 -27.942  1.00201.72           O
ATOM    501  N   VAL    73      49.290 -38.939 -28.266  1.00 61.65           N
ATOM    502  CA  VAL    73      49.618 -37.731 -28.962  1.00 61.65           C
ATOM    503  CB  VAL    73      50.217 -36.666 -28.092  1.00 61.65           C
ATOM    504  CG1 VAL    73      50.522 -35.439 -28.967  1.00 61.65           C
ATOM    505  CG2 VAL    73      49.285 -36.398 -26.902  1.00 61.65           C
ATOM    506  C   VAL    73      50.643 -38.039 -29.999  1.00 61.65           C
ATOM    507  O   VAL    73      51.508 -38.892 -29.810  1.00 61.65           O
ATOM    508  N   HIS    74      50.543 -37.351 -31.150  1.00218.18           N
ATOM    509  CA  HIS    74      51.551 -37.484 -32.153  1.00218.18           C
ATOM    510  ND1 HIS    74      52.956 -39.359 -34.587  1.00218.18           N
ATOM    511  CG  HIS    74      52.144 -38.251 -34.480  1.00218.18           C
ATOM    512  CB  HIS    74      51.049 -38.106 -33.466  1.00218.18           C
ATOM    513  NE2 HIS    74      53.625 -37.929 -36.152  1.00218.18           N
ATOM    514  CD2 HIS    74      52.566 -37.388 -35.444  1.00218.18           C
ATOM    515  CE1 HIS    74      53.822 -39.113 -35.601  1.00218.18           C
ATOM    516  C   HIS    74      51.974 -36.090 -32.466  1.00218.18           C
ATOM    517  O   HIS    74      51.467 -35.472 -33.401  1.00218.18           O
ATOM    518  N   GLU    75      52.916 -35.550 -31.673  1.00334.83           N
ATOM    519  CA  GLU    75      53.343 -34.207 -31.915  1.00334.83           C
ATOM    520  CB  GLU    75      52.474 -33.154 -31.207  1.00334.83           C
ATOM    521  CG  GLU    75      52.850 -31.710 -31.547  1.00334.83           C
ATOM    522  CD  GLU    75      52.361 -31.418 -32.958  1.00334.83           C
ATOM    523  OE1 GLU    75      51.925 -32.380 -33.645  1.00334.83           O
ATOM    524  OE2 GLU    75      52.416 -30.228 -33.368  1.00334.83           O
ATOM    525  C   GLU    75      54.725 -34.075 -31.376  1.00334.83           C
ATOM    526  O   GLU    75      55.169 -34.885 -30.562  1.00334.83           O
ATOM    527  N   ALA    76      55.457 -33.049 -31.845  1.00266.45           N
ATOM    528  CA  ALA    76      56.780 -32.838 -31.349  1.00266.45           C
ATOM    529  CB  ALA    76      57.877 -33.072 -32.402  1.00266.45           C
ATOM    530  C   ALA    76      56.860 -31.407 -30.941  1.00266.45           C
ATOM    531  O   ALA    76      56.215 -30.544 -31.533  1.00266.45           O
ATOM    532  N   HIS    77      57.640 -31.124 -29.881  1.00241.49           N
ATOM    533  CA  HIS    77      57.787 -29.767 -29.454  1.00241.49           C
ATOM    534  ND1 HIS    77      56.733 -27.011 -28.181  1.00241.49           N
ATOM    535  CG  HIS    77      57.372 -28.081 -27.591  1.00241.49           C
ATOM    536  CB  HIS    77      57.224 -29.504 -28.045  1.00241.49           C
ATOM    537  NE2 HIS    77      57.935 -26.186 -26.501  1.00241.49           N
ATOM    538  CD2 HIS    77      58.099 -27.557 -26.566  1.00241.49           C
ATOM    539  CE1 HIS    77      57.107 -25.903 -27.491  1.00241.49           C
ATOM    540  C   HIS    77      59.250 -29.477 -29.436  1.00241.49           C
ATOM    541  O   HIS    77      60.048 -30.212 -28.856  1.00241.49           O
ATOM    542  N   PRO    78      59.607 -28.419 -30.100  1.00151.93           N
ATOM    543  CA  PRO    78      60.986 -28.026 -30.127  1.00151.93           C
ATOM    544  CD  PRO    78      58.927 -28.091 -31.344  1.00151.93           C
ATOM    545  CB  PRO    78      61.134 -27.084 -31.319  1.00151.93           C
ATOM    546  CG  PRO    78      60.015 -27.533 -32.275  1.00151.93           C
ATOM    547  C   PRO    78      61.309 -27.394 -28.818  1.00151.93           C
ATOM    548  O   PRO    78      60.379 -27.069 -28.083  1.00151.93           O
ATOM    549  N   PRO    79      62.555 -27.217 -28.494  1.00148.80           N
ATOM    550  CA  PRO    79      62.855 -26.601 -27.239  1.00148.80           C
ATOM    551  CD  PRO    79      63.592 -28.148 -28.907  1.00148.80           C
ATOM    552  CB  PRO    79      64.355 -26.790 -27.034  1.00148.80           C
ATOM    553  CG  PRO    79      64.650 -28.100 -27.791  1.00148.80           C
ATOM    554  C   PRO    79      62.390 -25.187 -27.286  1.00148.80           C
ATOM    555  O   PRO    79      62.384 -24.597 -28.365  1.00148.80           O
ATOM    556  N   ARG    80      61.977 -24.632 -26.133  1.00283.45           N
ATOM    557  CA  ARG    80      61.467 -23.297 -26.132  1.00283.45           C
ATOM    558  CB  ARG    80      60.140 -23.178 -25.365  1.00283.45           C
ATOM    559  CG  ARG    80      59.527 -21.778 -25.364  1.00283.45           C
ATOM    560  CD  ARG    80      58.288 -21.679 -24.472  1.00283.45           C
ATOM    561  NE  ARG    80      57.314 -22.698 -24.953  1.00283.45           N
ATOM    562  CZ  ARG    80      56.503 -23.339 -24.061  1.00283.45           C
ATOM    563  NH1 ARG    80      56.570 -23.027 -22.733  1.00283.45           N
ATOM    564  NH2 ARG    80      55.630 -24.294 -24.494  1.00283.45           N
ATOM    565  C   ARG    80      62.462 -22.434 -25.435  1.00283.45           C
ATOM    566  O   ARG    80      62.853 -22.706 -24.302  1.00283.45           O
ATOM    567  N   ALA    81      62.915 -21.367 -26.119  1.00281.43           N
ATOM    568  CA  ALA    81      63.846 -20.472 -25.505  1.00281.43           C
ATOM    569  CB  ALA    81      65.303 -20.959 -25.567  1.00281.43           C
ATOM    570  C   ALA    81      63.781 -19.188 -26.261  1.00281.43           C
ATOM    571  O   ALA    81      63.349 -19.154 -27.412  1.00281.43           O
ATOM    572  N   ALA    82      64.192 -18.085 -25.611  1.00251.34           N
ATOM    573  CA  ALA    82      64.211 -16.825 -26.288  1.00251.34           C
ATOM    574  CB  ALA    82      63.358 -15.741 -25.606  1.00251.34           C
ATOM    575  C   ALA    82      65.627 -16.363 -26.253  1.00251.34           C
ATOM    576  O   ALA    82      66.307 -16.497 -25.237  1.00251.34           O
ATOM    577  N   ALA    83      66.119 -15.818 -27.379  1.00247.53           N
ATOM    578  CA  ALA    83      67.481 -15.383 -27.396  1.00247.53           C
ATOM    579  CB  ALA    83      68.003 -15.038 -28.801  1.00247.53           C
ATOM    580  C   ALA    83      67.579 -14.154 -26.559  1.00247.53           C
ATOM    581  O   ALA    83      66.686 -13.308 -26.564  1.00247.53           O
ATOM    582  N   THR    84      68.678 -14.045 -25.793  1.00281.52           N
ATOM    583  CA  THR    84      68.908 -12.887 -24.985  1.00281.52           C
ATOM    584  CB  THR    84      68.613 -13.101 -23.529  1.00281.52           C
ATOM    585  OG1 THR    84      69.466 -14.103 -22.996  1.00281.52           O
ATOM    586  CG2 THR    84      67.141 -13.524 -23.384  1.00281.52           C
ATOM    587  C   THR    84      70.363 -12.593 -25.104  1.00281.52           C
ATOM    588  O   THR    84      71.140 -13.452 -25.518  1.00281.52           O
ATOM    589  N   VAL    85      70.781 -11.359 -24.767  1.00161.16           N
ATOM    590  CA  VAL    85      72.182 -11.100 -24.871  1.00161.16           C
ATOM    591  CB  VAL    85      72.510  -9.687 -25.277  1.00161.16           C
ATOM    592  CG1 VAL    85      71.846  -8.693 -24.307  1.00161.16           C
ATOM    593  CG2 VAL    85      74.041  -9.556 -25.354  1.00161.16           C
ATOM    594  C   VAL    85      72.797 -11.403 -23.544  1.00161.16           C
ATOM    595  O   VAL    85      72.667 -10.649 -22.581  1.00161.16           O
ATOM    596  N   ALA    86      73.477 -12.562 -23.475  1.00289.29           N
ATOM    597  CA  ALA    86      74.136 -13.002 -22.283  1.00289.29           C
ATOM    598  CB  ALA    86      73.328 -12.782 -20.992  1.00289.29           C
ATOM    599  C   ALA    86      74.300 -14.472 -22.441  1.00289.29           C
ATOM    600  O   ALA    86      73.766 -15.064 -23.377  1.00289.29           O
ATOM    601  N   THR    87      75.064 -15.109 -21.537  1.00298.10           N
ATOM    602  CA  THR    87      75.172 -16.529 -21.647  1.00298.10           C
ATOM    603  CB  THR    87      76.333 -17.116 -20.899  1.00298.10           C
ATOM    604  OG1 THR    87      76.474 -18.492 -21.217  1.00298.10           O
ATOM    605  CG2 THR    87      76.089 -16.940 -19.391  1.00298.10           C
ATOM    606  C   THR    87      73.923 -17.082 -21.054  1.00298.10           C
ATOM    607  O   THR    87      73.428 -16.580 -20.046  1.00298.10           O
ATOM    608  N   ALA    88      73.362 -18.127 -21.685  1.00241.99           N
ATOM    609  CA  ALA    88      72.163 -18.702 -21.162  1.00241.99           C
ATOM    610  CB  ALA    88      70.943 -18.535 -22.084  1.00241.99           C
ATOM    611  C   ALA    88      72.415 -20.161 -21.026  1.00241.99           C
ATOM    612  O   ALA    88      73.199 -20.747 -21.771  1.00241.99           O
ATOM    613  N   PRO    89      71.789 -20.754 -20.055  1.00110.46           N
ATOM    614  CA  PRO    89      71.939 -22.165 -19.875  1.00110.46           C
ATOM    615  CD  PRO    89      71.486 -20.073 -18.810  1.00110.46           C
ATOM    616  CB  PRO    89      71.511 -22.463 -18.435  1.00110.46           C
ATOM    617  CG  PRO    89      70.833 -21.166 -17.951  1.00110.46           C
ATOM    618  C   PRO    89      71.128 -22.855 -20.914  1.00110.46           C
ATOM    619  O   PRO    89      70.130 -22.292 -21.361  1.00110.46           O
ATOM    620  N   LEU    90      71.544 -24.064 -21.328  1.00209.90           N
ATOM    621  CA  LEU    90      70.771 -24.771 -22.299  1.00209.90           C
ATOM    622  CB  LEU    90      71.618 -25.481 -23.371  1.00209.90           C
ATOM    623  CG  LEU    90      72.422 -24.514 -24.260  1.00209.90           C
ATOM    624  CD1 LEU    90      73.463 -23.735 -23.440  1.00209.90           C
ATOM    625  CD2 LEU    90      73.038 -25.243 -25.465  1.00209.90           C
ATOM    626  C   LEU    90      70.033 -25.821 -21.547  1.00209.90           C
ATOM    627  O   LEU    90      70.622 -26.576 -20.775  1.00209.90           O
ATOM    628  N   GLY    91      68.705 -25.882 -21.740  1.00139.37           N
ATOM    629  CA  GLY    91      67.947 -26.871 -21.042  1.00139.37           C
ATOM    630  C   GLY    91      67.024 -27.481 -22.036  1.00139.37           C
ATOM    631  O   GLY    91      66.579 -26.821 -22.973  1.00139.37           O
ATOM    632  N   LEU    92      66.713 -28.774 -21.849  1.00174.14           N
ATOM    633  CA  LEU    92      65.836 -29.415 -22.775  1.00174.14           C
ATOM    634  CB  LEU    92      66.350 -30.778 -23.273  1.00174.14           C
ATOM    635  CG  LEU    92      67.648 -30.685 -24.097  1.00174.14           C
ATOM    636  CD1 LEU    92      68.109 -32.074 -24.566  1.00174.14           C
ATOM    637  CD2 LEU    92      67.503 -29.682 -25.252  1.00174.14           C
ATOM    638  C   LEU    92      64.548 -29.670 -22.075  1.00174.14           C
ATOM    639  O   LEU    92      64.520 -30.199 -20.965  1.00174.14           O
ATOM    640  N   ILE    93      63.436 -29.267 -22.714  1.00 77.22           N
ATOM    641  CA  ILE    93      62.148 -29.550 -22.168  1.00 77.22           C
ATOM    642  CB  ILE    93      61.240 -28.357 -22.111  1.00 77.22           C
ATOM    643  CG1 ILE    93      61.828 -27.290 -21.174  1.00 77.22           C
ATOM    644  CG2 ILE    93      59.839 -28.840 -21.700  1.00 77.22           C
ATOM    645  CD1 ILE    93      61.120 -25.939 -21.265  1.00 77.22           C
ATOM    646  C   ILE    93      61.556 -30.522 -23.121  1.00 77.22           C
ATOM    647  O   ILE    93      61.443 -30.244 -24.314  1.00 77.22           O
ATOM    648  N   ALA    94      61.176 -31.711 -22.627  1.00209.58           N
ATOM    649  CA  ALA    94      60.693 -32.674 -23.560  1.00209.58           C
ATOM    650  CB  ALA    94      61.315 -34.070 -23.382  1.00209.58           C
ATOM    651  C   ALA    94      59.224 -32.821 -23.386  1.00209.58           C
ATOM    652  O   ALA    94      58.708 -32.894 -22.272  1.00209.58           O
ATOM    653  N   SER    95      58.515 -32.849 -24.526  1.00212.83           N
ATOM    654  CA  SER    95      57.107 -33.087 -24.557  1.00212.83           C
ATOM    655  CB  SER    95      56.259 -31.820 -24.757  1.00212.83           C
ATOM    656  OG  SER    95      56.414 -30.949 -23.647  1.00212.83           O
ATOM    657  C   SER    95      56.927 -33.922 -25.773  1.00212.83           C
ATOM    658  O   SER    95      57.756 -33.873 -26.680  1.00212.83           O
ATOM    659  N   GLY    96      55.860 -34.733 -25.843  1.00 74.25           N
ATOM    660  CA  GLY    96      55.791 -35.482 -27.055  1.00 74.25           C
ATOM    661  C   GLY    96      55.036 -36.746 -26.840  1.00 74.25           C
ATOM    662  O   GLY    96      54.004 -36.759 -26.188  1.00 74.25           O
ATOM    663  N   LEU    97      55.582 -37.803 -27.459  1.00273.90           N
ATOM    664  CA  LEU    97      55.299 -39.193 -27.706  1.00273.90           C
ATOM    665  CB  LEU    97      56.153 -39.717 -28.876  1.00273.90           C
ATOM    666  CG  LEU    97      57.688 -39.637 -28.687  1.00273.90           C
ATOM    667  CD1 LEU    97      58.165 -38.183 -28.535  1.00273.90           C
ATOM    668  CD2 LEU    97      58.194 -40.564 -27.569  1.00273.90           C
ATOM    669  C   LEU    97      55.461 -40.164 -26.555  1.00273.90           C
ATOM    670  O   LEU    97      55.313 -41.366 -26.754  1.00273.90           O
ATOM    671  N   ASP    98      55.884 -39.763 -25.352  1.00216.94           N
ATOM    672  CA  ASP    98      56.257 -40.811 -24.431  1.00216.94           C
ATOM    673  CB  ASP    98      57.045 -40.369 -23.196  1.00216.94           C
ATOM    674  CG  ASP    98      58.441 -40.061 -23.722  1.00216.94           C
ATOM    675  OD1 ASP    98      59.078 -41.000 -24.273  1.00216.94           O
ATOM    676  OD2 ASP    98      58.887 -38.890 -23.598  1.00216.94           O
ATOM    677  C   ASP    98      55.197 -41.790 -24.059  1.00216.94           C
ATOM    678  O   ASP    98      54.054 -41.679 -24.494  1.00216.94           O
ATOM    679  N   GLU    99      55.641 -42.840 -23.313  1.00170.40           N
ATOM    680  CA  GLU    99      54.875 -43.973 -22.861  1.00170.40           C
ATOM    681  CB  GLU    99      55.293 -45.299 -23.518  1.00170.40           C
ATOM    682  CG  GLU    99      54.958 -45.364 -25.008  1.00170.40           C
ATOM    683  CD  GLU    99      55.442 -46.703 -25.541  1.00170.40           C
ATOM    684  OE1 GLU    99      56.604 -47.079 -25.233  1.00170.40           O
ATOM    685  OE2 GLU    99      54.656 -47.364 -26.270  1.00170.40           O
ATOM    686  C   GLU    99      55.059 -44.141 -21.385  1.00170.40           C
ATOM    687  O   GLU    99      56.028 -43.680 -20.784  1.00170.40           O
ATOM    688  N   PRO   100      54.136 -44.862 -20.809  1.00246.92           N
ATOM    689  CA  PRO   100      54.061 -45.073 -19.392  1.00246.92           C
ATOM    690  CD  PRO   100      52.985 -45.383 -21.526  1.00246.92           C
ATOM    691  CB  PRO   100      52.896 -46.039 -19.185  1.00246.92           C
ATOM    692  CG  PRO   100      52.003 -45.817 -20.424  1.00246.92           C
ATOM    693  C   PRO   100      55.375 -45.593 -18.933  1.00246.92           C
ATOM    694  O   PRO   100      55.725 -45.423 -17.769  1.00246.92           O
ATOM    695  N   LEU   101      56.122 -46.255 -19.818  1.00197.15           N
ATOM    696  CA  LEU   101      57.396 -46.728 -19.386  1.00197.15           C
ATOM    697  CB  LEU   101      58.105 -47.469 -20.546  1.00197.15           C
ATOM    698  CG  LEU   101      59.508 -48.066 -20.292  1.00197.15           C
ATOM    699  CD1 LEU   101      59.952 -48.912 -21.493  1.00197.15           C
ATOM    700  CD2 LEU   101      60.567 -46.992 -19.969  1.00197.15           C
ATOM    701  C   LEU   101      58.210 -45.541 -18.996  1.00197.15           C
ATOM    702  O   LEU   101      58.630 -45.425 -17.846  1.00197.15           O
ATOM    703  N   PHE   102      58.411 -44.599 -19.939  1.00273.76           N
ATOM    704  CA  PHE   102      59.216 -43.456 -19.626  1.00273.76           C
ATOM    705  CB  PHE   102      60.562 -43.832 -18.969  1.00273.76           C
ATOM    706  CG  PHE   102      61.124 -42.634 -18.279  1.00273.76           C
ATOM    707  CD1 PHE   102      60.538 -42.180 -17.119  1.00273.76           C
ATOM    708  CD2 PHE   102      62.243 -41.984 -18.751  1.00273.76           C
ATOM    709  CE1 PHE   102      61.038 -41.084 -16.455  1.00273.76           C
ATOM    710  CE2 PHE   102      62.748 -40.887 -18.092  1.00273.76           C
ATOM    711  CZ  PHE   102      62.145 -40.433 -16.943  1.00273.76           C
ATOM    712  C   PHE   102      59.496 -42.768 -20.928  1.00273.76           C
ATOM    713  O   PHE   102      58.867 -43.061 -21.944  1.00273.76           O
ATOM    714  N   SER   103      60.446 -41.816 -20.918  1.00175.79           N
ATOM    715  CA  SER   103      60.815 -41.083 -22.095  1.00175.79           C
ATOM    716  CB  SER   103      61.424 -39.698 -21.834  1.00175.79           C
ATOM    717  OG  SER   103      60.404 -38.767 -21.524  1.00175.79           O
ATOM    718  C   SER   103      61.855 -41.832 -22.848  1.00175.79           C
ATOM    719  O   SER   103      61.949 -43.057 -22.794  1.00175.79           O
ATOM    720  N   GLN   104      62.665 -41.053 -23.589  1.00239.25           N
ATOM    721  CA  GLN   104      63.712 -41.512 -24.451  1.00239.25           C
ATOM    722  CB  GLN   104      64.482 -40.359 -25.116  1.00239.25           C
ATOM    723  CG  GLN   104      65.327 -40.782 -26.316  1.00239.25           C
ATOM    724  CD  GLN   104      64.428 -40.688 -27.540  1.00239.25           C
ATOM    725  OE1 GLN   104      63.894 -39.623 -27.847  1.00239.25           O
ATOM    726  NE2 GLN   104      64.244 -41.829 -28.256  1.00239.25           N
ATOM    727  C   GLN   104      64.694 -42.276 -23.627  1.00239.25           C
ATOM    728  O   GLN   104      64.467 -42.546 -22.448  1.00239.25           O
ATOM    729  N   GLN   105      65.815 -42.668 -24.263  1.00268.06           N
ATOM    730  CA  GLN   105      66.825 -43.449 -23.615  1.00268.06           C
ATOM    731  CB  GLN   105      68.092 -43.615 -24.473  1.00268.06           C
ATOM    732  CG  GLN   105      68.798 -42.291 -24.775  1.00268.06           C
ATOM    733  CD  GLN   105      69.942 -42.572 -25.739  1.00268.06           C
ATOM    734  OE1 GLN   105      70.129 -43.701 -26.189  1.00268.06           O
ATOM    735  NE2 GLN   105      70.728 -41.513 -26.072  1.00268.06           N
ATOM    736  C   GLN   105      67.189 -42.780 -22.333  1.00268.06           C
ATOM    737  O   GLN   105      67.356 -41.563 -22.263  1.00268.06           O
ATOM    738  N   ALA   106      67.293 -43.600 -21.272  1.00209.01           N
ATOM    739  CA  ALA   106      67.553 -43.146 -19.940  1.00209.01           C
ATOM    740  CB  ALA   106      67.240 -44.196 -18.861  1.00209.01           C
ATOM    741  C   ALA   106      68.992 -42.788 -19.815  1.00209.01           C
ATOM    742  O   ALA   106      69.771 -42.924 -20.758  1.00209.01           O
ATOM    743  N   HIS   107      69.353 -42.278 -18.622  1.00272.65           N
ATOM    744  CA  HIS   107      70.692 -41.888 -18.299  1.00272.65           C
ATOM    745  ND1 HIS   107      72.499 -39.742 -16.377  1.00272.65           N
ATOM    746  CG  HIS   107      72.169 -41.079 -16.346  1.00272.65           C
ATOM    747  CB  HIS   107      70.844 -41.628 -16.783  1.00272.65           C
ATOM    748  NE2 HIS   107      74.277 -40.817 -15.585  1.00272.65           N
ATOM    749  CD2 HIS   107      73.266 -41.721 -15.860  1.00272.65           C
ATOM    750  CE1 HIS   107      73.770 -39.642 -15.912  1.00272.65           C
ATOM    751  C   HIS   107      71.562 -43.039 -18.687  1.00272.65           C
ATOM    752  O   HIS   107      71.220 -44.197 -18.450  1.00272.65           O
ATOM    753  N   PRO   108      72.680 -42.741 -19.292  1.00165.14           N
ATOM    754  CA  PRO   108      73.568 -43.745 -19.807  1.00165.14           C
ATOM    755  CD  PRO   108      73.334 -41.450 -19.149  1.00165.14           C
ATOM    756  CB  PRO   108      74.813 -42.994 -20.276  1.00165.14           C
ATOM    757  CG  PRO   108      74.824 -41.729 -19.400  1.00165.14           C
ATOM    758  C   PRO   108      73.886 -44.760 -18.762  1.00165.14           C
ATOM    759  O   PRO   108      74.210 -45.887 -19.133  1.00165.14           O
ATOM    760  N   LEU   109      73.852 -44.394 -17.467  1.00206.28           N
ATOM    761  CA  LEU   109      74.104 -45.393 -16.471  1.00206.28           C
ATOM    762  CB  LEU   109      75.065 -44.903 -15.364  1.00206.28           C
ATOM    763  CG  LEU   109      75.569 -45.965 -14.358  1.00206.28           C
ATOM    764  CD1 LEU   109      76.512 -45.324 -13.328  1.00206.28           C
ATOM    765  CD2 LEU   109      74.434 -46.748 -13.676  1.00206.28           C
ATOM    766  C   LEU   109      72.774 -45.686 -15.852  1.00206.28           C
ATOM    767  O   LEU   109      72.241 -44.890 -15.080  1.00206.28           O
ATOM    768  N   PRO   110      72.214 -46.810 -16.201  1.00 98.00           N
ATOM    769  CA  PRO   110      70.947 -47.184 -15.636  1.00 98.00           C
ATOM    770  CD  PRO   110      72.370 -47.323 -17.551  1.00 98.00           C
ATOM    771  CB  PRO   110      70.247 -48.058 -16.680  1.00 98.00           C
ATOM    772  CG  PRO   110      71.366 -48.478 -17.646  1.00 98.00           C
ATOM    773  C   PRO   110      71.137 -47.880 -14.331  1.00 98.00           C
ATOM    774  O   PRO   110      72.239 -48.351 -14.055  1.00 98.00           O
ATOM    775  N   THR   111      70.071 -47.949 -13.512  1.00176.39           N
ATOM    776  CA  THR   111      70.130 -48.682 -12.285  1.00176.39           C
ATOM    777  CB  THR   111      69.529 -47.957 -11.117  1.00176.39           C
ATOM    778  OG1 THR   111      70.203 -46.725 -10.906  1.00176.39           O
ATOM    779  CG2 THR   111      69.650 -48.849  -9.870  1.00176.39           C
ATOM    780  C   THR   111      69.292 -49.887 -12.540  1.00176.39           C
ATOM    781  O   THR   111      68.212 -49.781 -13.119  1.00176.39           O
ATOM    782  N   LYS   112      69.768 -51.079 -12.140  1.00269.19           N
ATOM    783  CA  LYS   112      68.986 -52.223 -12.488  1.00269.19           C
ATOM    784  CB  LYS   112      69.688 -53.162 -13.479  1.00269.19           C
ATOM    785  CG  LYS   112      68.846 -54.379 -13.864  1.00269.19           C
ATOM    786  CD  LYS   112      69.389 -55.120 -15.086  1.00269.19           C
ATOM    787  CE  LYS   112      69.325 -54.293 -16.371  1.00269.19           C
ATOM    788  NZ  LYS   112      69.918 -55.054 -17.493  1.00269.19           N
ATOM    789  C   LYS   112      68.680 -53.030 -11.276  1.00269.19           C
ATOM    790  O   LYS   112      69.473 -53.124 -10.341  1.00269.19           O
ATOM    791  N   SER   113      67.471 -53.620 -11.276  1.00224.58           N
ATOM    792  CA  SER   113      67.050 -54.516 -10.248  1.00224.58           C
ATOM    793  CB  SER   113      66.078 -53.896  -9.230  1.00224.58           C
ATOM    794  OG  SER   113      65.720 -54.860  -8.251  1.00224.58           O
ATOM    795  C   SER   113      66.318 -55.600 -10.963  1.00224.58           C
ATOM    796  O   SER   113      65.736 -55.369 -12.020  1.00224.58           O
ATOM    797  N   ARG   114      66.349 -56.826 -10.415  1.00266.52           N
ATOM    798  CA  ARG   114      65.672 -57.906 -11.068  1.00266.52           C
ATOM    799  CB  ARG   114      66.187 -59.290 -10.639  1.00266.52           C
ATOM    800  CG  ARG   114      66.003 -59.568  -9.146  1.00266.52           C
ATOM    801  CD  ARG   114      66.857 -60.726  -8.628  1.00266.52           C
ATOM    802  NE  ARG   114      66.554 -60.889  -7.179  1.00266.52           N
ATOM    803  CZ  ARG   114      65.605 -61.788  -6.783  1.00266.52           C
ATOM    804  NH1 ARG   114      65.004 -62.594  -7.705  1.00266.52           N
ATOM    805  NH2 ARG   114      65.266 -61.887  -5.464  1.00266.52           N
ATOM    806  C   ARG   114      64.230 -57.815 -10.699  1.00266.52           C
ATOM    807  O   ARG   114      63.885 -57.345  -9.616  1.00266.52           O
ATOM    808  N   VAL   115      63.339 -58.242 -11.613  1.00127.82           N
ATOM    809  CA  VAL   115      61.946 -58.206 -11.293  1.00127.82           C
ATOM    810  CB  VAL   115      61.041 -58.267 -12.490  1.00127.82           C
ATOM    811  CG1 VAL   115      61.260 -59.609 -13.209  1.00127.82           C
ATOM    812  CG2 VAL   115      59.594 -58.047 -12.017  1.00127.82           C
ATOM    813  C   VAL   115      61.674 -59.406 -10.452  1.00127.82           C
ATOM    814  O   VAL   115      62.222 -60.481 -10.692  1.00127.82           O
ATOM    815  N   THR   116      60.825 -59.245  -9.421  1.00260.51           N
ATOM    816  CA  THR   116      60.542 -60.357  -8.568  1.00260.51           C
ATOM    817  CB  THR   116      60.729 -60.060  -7.108  1.00260.51           C
ATOM    818  OG1 THR   116      60.619 -61.254  -6.347  1.00260.51           O
ATOM    819  CG2 THR   116      59.663 -59.043  -6.668  1.00260.51           C
ATOM    820  C   THR   116      59.114 -60.727  -8.777  1.00260.51           C
ATOM    821  O   THR   116      58.281 -59.883  -9.104  1.00260.51           O
ATOM    822  N   GLU   117      58.803 -62.025  -8.611  1.00246.83           N
ATOM    823  CA  GLU   117      57.465 -62.487  -8.818  1.00246.83           C
ATOM    824  CB  GLU   117      57.385 -63.721  -9.731  1.00246.83           C
ATOM    825  CG  GLU   117      57.808 -63.434 -11.173  1.00246.83           C
ATOM    826  CD  GLU   117      57.801 -64.751 -11.937  1.00246.83           C
ATOM    827  OE1 GLU   117      57.533 -65.803 -11.298  1.00246.83           O
ATOM    828  OE2 GLU   117      58.067 -64.721 -13.168  1.00246.83           O
ATOM    829  C   GLU   117      56.918 -62.882  -7.489  1.00246.83           C
ATOM    830  O   GLU   117      57.662 -63.245  -6.579  1.00246.83           O
ATOM    831  N   ALA   118      55.583 -62.792  -7.339  1.00211.81           N
ATOM    832  CA  ALA   118      54.973 -63.161  -6.099  1.00211.81           C
ATOM    833  CB  ALA   118      53.486 -62.779  -6.003  1.00211.81           C
ATOM    834  C   ALA   118      55.069 -64.644  -5.979  1.00211.81           C
ATOM    835  O   ALA   118      55.024 -65.377  -6.965  1.00211.81           O
ATOM    836  N   PRO   119      55.208 -65.089  -4.766  1.00113.27           N
ATOM    837  CA  PRO   119      55.343 -66.490  -4.496  1.00113.27           C
ATOM    838  CD  PRO   119      54.699 -64.358  -3.618  1.00113.27           C
ATOM    839  CB  PRO   119      55.339 -66.607  -2.976  1.00113.27           C
ATOM    840  CG  PRO   119      54.441 -65.431  -2.546  1.00113.27           C
ATOM    841  C   PRO   119      54.163 -67.191  -5.081  1.00113.27           C
ATOM    842  O   PRO   119      53.064 -66.640  -5.049  1.00113.27           O
ATOM    843  N   GLN   120      54.375 -68.396  -5.641  1.00304.75           N
ATOM    844  CA  GLN   120      53.289 -69.154  -6.184  1.00304.75           C
ATOM    845  CB  GLN   120      53.232 -69.130  -7.721  1.00304.75           C
ATOM    846  CG  GLN   120      52.072 -69.940  -8.303  1.00304.75           C
ATOM    847  CD  GLN   120      50.787 -69.160  -8.072  1.00304.75           C
ATOM    848  OE1 GLN   120      50.813 -67.999  -7.665  1.00304.75           O
ATOM    849  NE2 GLN   120      49.625 -69.814  -8.341  1.00304.75           N
ATOM    850  C   GLN   120      53.525 -70.570  -5.783  1.00304.75           C
ATOM    851  O   GLN   120      54.671 -71.005  -5.671  1.00304.75           O
ATOM    852  N   THR   121      52.445 -71.332  -5.525  1.00234.07           N
ATOM    853  CA  THR   121      52.670 -72.701  -5.180  1.00234.07           C
ATOM    854  CB  THR   121      52.014 -73.128  -3.892  1.00234.07           C
ATOM    855  OG1 THR   121      52.297 -74.496  -3.635  1.00234.07           O
ATOM    856  CG2 THR   121      50.495 -72.887  -3.956  1.00234.07           C
ATOM    857  C   THR   121      52.164 -73.548  -6.302  1.00234.07           C
ATOM    858  O   THR   121      50.966 -73.731  -6.514  1.00234.07           O
ATOM    859  N   PRO   122      53.101 -74.037  -7.058  1.00152.07           N
ATOM    860  CA  PRO   122      52.739 -74.908  -8.138  1.00152.07           C
ATOM    861  CD  PRO   122      54.243 -73.203  -7.399  1.00152.07           C
ATOM    862  CB  PRO   122      53.902 -74.866  -9.127  1.00152.07           C
ATOM    863  CG  PRO   122      54.540 -73.490  -8.879  1.00152.07           C
ATOM    864  C   PRO   122      52.486 -76.268  -7.585  1.00152.07           C
ATOM    865  O   PRO   122      52.957 -76.559  -6.487  1.00152.07           O
ATOM    866  N   PRO   123      51.757 -77.083  -8.288  1.00136.75           N
ATOM    867  CA  PRO   123      51.571 -78.424  -7.821  1.00136.75           C
ATOM    868  CD  PRO   123      50.604 -76.596  -9.027  1.00136.75           C
ATOM    869  CB  PRO   123      50.391 -78.981  -8.613  1.00136.75           C
ATOM    870  CG  PRO   123      49.565 -77.728  -8.955  1.00136.75           C
ATOM    871  C   PRO   123      52.865 -79.115  -8.070  1.00136.75           C
ATOM    872  O   PRO   123      53.617 -78.632  -8.916  1.00136.75           O
ATOM    873  N   PRO   124      53.180 -80.175  -7.390  1.00175.85           N
ATOM    874  CA  PRO   124      54.439 -80.789  -7.673  1.00175.85           C
ATOM    875  CD  PRO   124      52.786 -80.351  -6.002  1.00175.85           C
ATOM    876  CB  PRO   124      54.670 -81.800  -6.554  1.00175.85           C
ATOM    877  CG  PRO   124      53.918 -81.175  -5.360  1.00175.85           C
ATOM    878  C   PRO   124      54.421 -81.340  -9.055  1.00175.85           C
ATOM    879  O   PRO   124      53.546 -82.145  -9.368  1.00175.85           O
ATOM    880  N   LEU   125      55.381 -80.920  -9.897  1.00343.11           N
ATOM    881  CA  LEU   125      55.436 -81.415 -11.237  1.00343.11           C
ATOM    882  CB  LEU   125      54.422 -80.721 -12.173  1.00343.11           C
ATOM    883  CG  LEU   125      54.418 -81.204 -13.642  1.00343.11           C
ATOM    884  CD1 LEU   125      55.677 -80.776 -14.414  1.00343.11           C
ATOM    885  CD2 LEU   125      54.152 -82.716 -13.721  1.00343.11           C
ATOM    886  C   LEU   125      56.810 -81.110 -11.722  1.00343.11           C
ATOM    887  O   LEU   125      57.351 -80.043 -11.436  1.00343.11           O
ATOM    888  N   LEU   126      57.428 -82.051 -12.457  1.00268.03           N
ATOM    889  CA  LEU   126      58.731 -81.766 -12.972  1.00268.03           C
ATOM    890  CB  LEU   126      59.808 -82.760 -12.482  1.00268.03           C
ATOM    891  CG  LEU   126      61.280 -82.398 -12.803  1.00268.03           C
ATOM    892  CD1 LEU   126      62.227 -83.478 -12.253  1.00268.03           C
ATOM    893  CD2 LEU   126      61.536 -82.128 -14.295  1.00268.03           C
ATOM    894  C   LEU   126      58.616 -81.883 -14.455  1.00268.03           C
ATOM    895  O   LEU   126      58.124 -82.885 -14.971  1.00268.03           O
ATOM    896  N   HIS   127      59.051 -80.838 -15.181  1.00289.51           N
ATOM    897  CA  HIS   127      59.014 -80.908 -16.609  1.00289.51           C
ATOM    898  ND1 HIS   127      56.905 -81.667 -19.109  1.00289.51           N
ATOM    899  CG  HIS   127      57.599 -80.556 -18.684  1.00289.51           C
ATOM    900  CB  HIS   127      57.800 -80.201 -17.239  1.00289.51           C
ATOM    901  NE2 HIS   127      57.601 -80.617 -20.940  1.00289.51           N
ATOM    902  CD2 HIS   127      58.017 -79.926 -19.816  1.00289.51           C
ATOM    903  CE1 HIS   127      56.937 -81.655 -20.465  1.00289.51           C
ATOM    904  C   HIS   127      60.243 -80.214 -17.092  1.00289.51           C
ATOM    905  O   HIS   127      60.807 -79.366 -16.402  1.00289.51           O
ATOM    906  N   PRO   128      60.695 -80.584 -18.254  1.00230.98           N
ATOM    907  CA  PRO   128      61.857 -79.946 -18.796  1.00230.98           C
ATOM    908  CD  PRO   128      60.563 -81.959 -18.709  1.00230.98           C
ATOM    909  CB  PRO   128      62.280 -80.801 -19.987  1.00230.98           C
ATOM    910  CG  PRO   128      61.788 -82.210 -19.604  1.00230.98           C
ATOM    911  C   PRO   128      61.547 -78.525 -19.120  1.00230.98           C
ATOM    912  O   PRO   128      62.469 -77.713 -19.194  1.00230.98           O
ATOM    913  N   VAL   129      60.258 -78.205 -19.329  1.00 30.43           N
ATOM    914  CA  VAL   129      59.883 -76.860 -19.637  1.00 30.43           C
ATOM    915  CB  VAL   129      59.138 -76.725 -20.933  1.00 30.43           C
ATOM    916  CG1 VAL   129      58.688 -75.262 -21.089  1.00 30.43           C
ATOM    917  CG2 VAL   129      60.041 -77.225 -22.073  1.00 30.43           C
ATOM    918  C   VAL   129      58.960 -76.421 -18.552  1.00 30.43           C
ATOM    919  O   VAL   129      58.265 -77.235 -17.946  1.00 30.43           O
ATOM    920  N   VAL   130      58.948 -75.108 -18.265  1.00 29.22           N
ATOM    921  CA  VAL   130      58.086 -74.621 -17.233  1.00 29.22           C
ATOM    922  CB  VAL   130      58.344 -73.190 -16.861  1.00 29.22           C
ATOM    923  CG1 VAL   130      57.293 -72.756 -15.825  1.00 29.22           C
ATOM    924  CG2 VAL   130      59.796 -73.065 -16.371  1.00 29.22           C
ATOM    925  C   VAL   130      56.694 -74.708 -17.756  1.00 29.22           C
ATOM    926  O   VAL   130      56.453 -74.507 -18.945  1.00 29.22           O
ATOM    927  N   GLY   131      55.735 -75.040 -16.872  1.00 51.45           N
ATOM    928  CA  GLY   131      54.381 -75.143 -17.318  1.00 51.45           C
ATOM    929  C   GLY   131      53.947 -73.762 -17.668  1.00 51.45           C
ATOM    930  O   GLY   131      54.397 -72.788 -17.068  1.00 51.45           O
ATOM    931  N   GLY   132      53.046 -73.645 -18.660  1.00 87.55           N
ATOM    932  CA  GLY   132      52.616 -72.338 -19.048  1.00 87.55           C
ATOM    933  C   GLY   132      51.870 -71.758 -17.897  1.00 87.55           C
ATOM    934  O   GLY   132      50.973 -72.386 -17.336  1.00 87.55           O
ATOM    935  N   ALA   133      52.234 -70.520 -17.521  1.00257.65           N
ATOM    936  CA  ALA   133      51.566 -69.846 -16.452  1.00257.65           C
ATOM    937  CB  ALA   133      52.132 -70.174 -15.060  1.00257.65           C
ATOM    938  C   ALA   133      51.795 -68.396 -16.690  1.00257.65           C
ATOM    939  O   ALA   133      52.723 -68.018 -17.404  1.00257.65           O
ATOM    940  N   THR   134      50.942 -67.532 -16.116  1.00276.09           N
ATOM    941  CA  THR   134      51.172 -66.141 -16.341  1.00276.09           C
ATOM    942  CB  THR   134      50.018 -65.259 -15.952  1.00276.09           C
ATOM    943  OG1 THR   134      50.265 -63.922 -16.361  1.00276.09           O
ATOM    944  CG2 THR   134      49.811 -65.325 -14.429  1.00276.09           C
ATOM    945  C   THR   134      52.364 -65.758 -15.530  1.00276.09           C
ATOM    946  O   THR   134      52.452 -66.060 -14.341  1.00276.09           O
ATOM    947  N   ARG   135      53.343 -65.104 -16.179  1.00337.41           N
ATOM    948  CA  ARG   135      54.511 -64.670 -15.477  1.00337.41           C
ATOM    949  CB  ARG   135      55.797 -65.406 -15.894  1.00337.41           C
ATOM    950  CG  ARG   135      55.828 -66.884 -15.493  1.00337.41           C
ATOM    951  CD  ARG   135      56.384 -67.130 -14.087  1.00337.41           C
ATOM    952  NE  ARG   135      55.258 -66.990 -13.121  1.00337.41           N
ATOM    953  CZ  ARG   135      54.494 -68.076 -12.804  1.00337.41           C
ATOM    954  NH1 ARG   135      54.778 -69.294 -13.352  1.00337.41           N
ATOM    955  NH2 ARG   135      53.447 -67.947 -11.938  1.00337.41           N
ATOM    956  C   ARG   135      54.687 -63.236 -15.834  1.00337.41           C
ATOM    957  O   ARG   135      54.350 -62.821 -16.942  1.00337.41           O
ATOM    958  N   ALA   136      55.207 -62.425 -14.895  1.00197.02           N
ATOM    959  CA  ALA   136      55.365 -61.045 -15.229  1.00197.02           C
ATOM    960  CB  ALA   136      55.046 -60.092 -14.064  1.00197.02           C
ATOM    961  C   ALA   136      56.790 -60.828 -15.608  1.00197.02           C
ATOM    962  O   ALA   136      57.698 -60.976 -14.792  1.00197.02           O
ATOM    963  N   VAL   137      57.007 -60.479 -16.889  1.00138.00           N
ATOM    964  CA  VAL   137      58.310 -60.177 -17.398  1.00138.00           C
ATOM    965  CB  VAL   137      59.101 -61.387 -17.804  1.00138.00           C
ATOM    966  CG1 VAL   137      59.381 -62.238 -16.555  1.00138.00           C
ATOM    967  CG2 VAL   137      58.324 -62.133 -18.902  1.00138.00           C
ATOM    968  C   VAL   137      58.069 -59.379 -18.631  1.00138.00           C
ATOM    969  O   VAL   137      57.006 -59.510 -19.238  1.00138.00           O
ATOM    970  N   ASP   138      59.059 -58.552 -19.037  1.00210.80           N
ATOM    971  CA  ASP   138      58.922 -57.717 -20.198  1.00210.80           C
ATOM    972  CB  ASP   138      58.965 -58.492 -21.527  1.00210.80           C
ATOM    973  CG  ASP   138      60.400 -58.940 -21.767  1.00210.80           C
ATOM    974  OD1 ASP   138      61.319 -58.098 -21.587  1.00210.80           O
ATOM    975  OD2 ASP   138      60.594 -60.126 -22.143  1.00210.80           O
ATOM    976  C   ASP   138      57.615 -57.005 -20.108  1.00210.80           C
ATOM    977  O   ASP   138      56.761 -57.137 -20.983  1.00210.80           O
ATOM    978  N   ALA   139      57.437 -56.225 -19.028  1.00195.55           N
ATOM    979  CA  ALA   139      56.194 -55.558 -18.790  1.00195.55           C
ATOM    980  CB  ALA   139      56.217 -54.619 -17.572  1.00195.55           C
ATOM    981  C   ALA   139      55.866 -54.740 -19.990  1.00195.55           C
ATOM    982  O   ALA   139      56.737 -54.393 -20.787  1.00195.55           O
ATOM    983  N   GLY   140      54.565 -54.436 -20.151  1.00 53.80           N
ATOM    984  CA  GLY   140      54.112 -53.697 -21.286  1.00 53.80           C
ATOM    985  C   GLY   140      53.422 -54.658 -22.194  1.00 53.80           C
ATOM    986  O   GLY   140      52.761 -54.253 -23.149  1.00 53.80           O
ATOM    987  N   ASP   141      53.556 -55.970 -21.919  1.00202.55           N
ATOM    988  CA  ASP   141      52.885 -56.924 -22.749  1.00202.55           C
ATOM    989  CB  ASP   141      53.711 -58.201 -23.027  1.00202.55           C
ATOM    990  CG  ASP   141      54.068 -58.898 -21.719  1.00202.55           C
ATOM    991  OD1 ASP   141      54.268 -58.182 -20.702  1.00202.55           O
ATOM    992  OD2 ASP   141      54.137 -60.156 -21.718  1.00202.55           O
ATOM    993  C   ASP   141      51.588 -57.289 -22.093  1.00202.55           C
ATOM    994  O   ASP   141      51.549 -58.031 -21.112  1.00202.55           O
ATOM    995  N   ARG   142      50.478 -56.740 -22.629  1.00233.38           N
ATOM    996  CA  ARG   142      49.169 -57.018 -22.110  1.00233.38           C
ATOM    997  CB  ARG   142      48.700 -58.462 -22.361  1.00233.38           C
ATOM    998  CG  ARG   142      48.195 -58.702 -23.787  1.00233.38           C
ATOM    999  CD  ARG   142      47.876 -60.168 -24.083  1.00233.38           C
ATOM   1000  NE  ARG   142      47.137 -60.221 -25.376  1.00233.38           N
ATOM   1001  CZ  ARG   142      45.774 -60.312 -25.371  1.00233.38           C
ATOM   1002  NH1 ARG   142      45.101 -60.388 -24.186  1.00233.38           N
ATOM   1003  NH2 ARG   142      45.085 -60.337 -26.549  1.00233.38           N
ATOM   1004  C   ARG   142      49.172 -56.756 -20.643  1.00233.38           C
ATOM   1005  O   ARG   142      48.561 -57.492 -19.869  1.00233.38           O
ATOM   1006  N   THR   143      49.861 -55.679 -20.226  1.00265.25           N
ATOM   1007  CA  THR   143      49.918 -55.371 -18.831  1.00265.25           C
ATOM   1008  CB  THR   143      51.284 -55.514 -18.233  1.00265.25           C
ATOM   1009  OG1 THR   143      52.172 -54.564 -18.802  1.00265.25           O
ATOM   1010  CG2 THR   143      51.785 -56.941 -18.509  1.00265.25           C
ATOM   1011  C   THR   143      49.523 -53.943 -18.678  1.00265.25           C
ATOM   1012  O   THR   143      49.256 -53.246 -19.656  1.00265.25           O
ATOM   1013  N   SER   144      49.464 -53.481 -17.417  1.00159.44           N
ATOM   1014  CA  SER   144      49.067 -52.139 -17.119  1.00159.44           C
ATOM   1015  CB  SER   144      48.765 -51.917 -15.625  1.00159.44           C
ATOM   1016  OG  SER   144      48.368 -50.574 -15.390  1.00159.44           O
ATOM   1017  C   SER   144      50.190 -51.231 -17.501  1.00159.44           C
ATOM   1018  O   SER   144      51.271 -51.682 -17.876  1.00159.44           O
ATOM   1019  N   THR   145      49.928 -49.911 -17.439  1.00197.65           N
ATOM   1020  CA  THR   145      50.905 -48.918 -17.774  1.00197.65           C
ATOM   1021  CB  THR   145      50.297 -47.614 -18.190  1.00197.65           C
ATOM   1022  OG1 THR   145      49.564 -47.054 -17.111  1.00197.65           O
ATOM   1023  CG2 THR   145      49.363 -47.870 -19.385  1.00197.65           C
ATOM   1024  C   THR   145      51.713 -48.662 -16.544  1.00197.65           C
ATOM   1025  O   THR   145      51.679 -49.447 -15.597  1.00197.65           O
ATOM   1026  N   ALA   146      52.476 -47.549 -16.522  1.00 90.80           N
ATOM   1027  CA  ALA   146      53.285 -47.320 -15.365  1.00 90.80           C
ATOM   1028  CB  ALA   146      54.376 -46.272 -15.548  1.00 90.80           C
ATOM   1029  C   ALA   146      52.415 -46.814 -14.277  1.00 90.80           C
ATOM   1030  O   ALA   146      51.866 -45.715 -14.333  1.00 90.80           O
ATOM   1031  N   ARG   147      52.293 -47.648 -13.242  1.00199.48           N
ATOM   1032  CA  ARG   147      51.545 -47.368 -12.068  1.00199.48           C
ATOM   1033  CB  ARG   147      50.116 -47.943 -12.160  1.00199.48           C
ATOM   1034  CG  ARG   147      49.249 -47.211 -13.192  1.00199.48           C
ATOM   1035  CD  ARG   147      48.137 -48.044 -13.845  1.00199.48           C
ATOM   1036  NE  ARG   147      47.102 -48.390 -12.830  1.00199.48           N
ATOM   1037  CZ  ARG   147      47.045 -49.659 -12.326  1.00199.48           C
ATOM   1038  NH1 ARG   147      47.974 -50.585 -12.701  1.00199.48           N
ATOM   1039  NH2 ARG   147      46.046 -50.007 -11.462  1.00199.48           N
ATOM   1040  C   ARG   147      52.284 -48.148 -11.046  1.00199.48           C
ATOM   1041  O   ARG   147      52.881 -49.166 -11.384  1.00199.48           O
ATOM   1042  N   ILE   148      52.330 -47.707  -9.779  1.00465.50           N
ATOM   1043  CA  ILE   148      52.968 -48.645  -8.899  1.00465.50           C
ATOM   1044  CB  ILE   148      54.166 -48.162  -8.132  1.00465.50           C
ATOM   1045  CG1 ILE   148      55.253 -47.750  -9.141  1.00465.50           C
ATOM   1046  CG2 ILE   148      54.611 -49.289  -7.183  1.00465.50           C
ATOM   1047  CD1 ILE   148      56.398 -46.933  -8.551  1.00465.50           C
ATOM   1048  C   ILE   148      51.874 -49.184  -7.997  1.00465.50           C
ATOM   1049  O   ILE   148      50.855 -48.513  -7.858  1.00465.50           O
ATOM   1050  N   MET   149      51.979 -50.427  -7.429  1.00412.11           N
ATOM   1051  CA  MET   149      50.832 -50.922  -6.679  1.00412.11           C
ATOM   1052  CB  MET   149      49.753 -51.538  -7.583  1.00412.11           C
ATOM   1053  CG  MET   149      50.198 -52.882  -8.176  1.00412.11           C
ATOM   1054  SD  MET   149      48.921 -53.813  -9.079  1.00412.11           S
ATOM   1055  CE  MET   149      48.145 -54.544  -7.608  1.00412.11           C
ATOM   1056  C   MET   149      51.135 -52.055  -5.715  1.00412.11           C
ATOM   1057  O   MET   149      52.244 -52.584  -5.667  1.00412.11           O
ATOM   1058  N   ARG   150      50.081 -52.385  -4.904  1.00381.74           N
ATOM   1059  CA  ARG   150      49.814 -53.484  -3.980  1.00381.74           C
ATOM   1060  CB  ARG   150      50.952 -54.108  -3.155  1.00381.74           C
ATOM   1061  CG  ARG   150      52.067 -54.736  -3.983  1.00381.74           C
ATOM   1062  CD  ARG   150      51.680 -56.064  -4.624  1.00381.74           C
ATOM   1063  NE  ARG   150      51.549 -57.077  -3.541  1.00381.74           N
ATOM   1064  CZ  ARG   150      52.653 -57.753  -3.110  1.00381.74           C
ATOM   1065  NH1 ARG   150      53.887 -57.413  -3.582  1.00381.74           N
ATOM   1066  NH2 ARG   150      52.523 -58.778  -2.217  1.00381.74           N
ATOM   1067  C   ARG   150      48.807 -53.003  -2.974  1.00381.74           C
ATOM   1068  O   ARG   150      48.329 -51.876  -3.067  1.00381.74           O
ATOM   1069  N   LEU   151      48.444 -53.850  -1.981  1.00265.18           N
ATOM   1070  CA  LEU   151      47.453 -53.464  -1.003  1.00265.18           C
ATOM   1071  CB  LEU   151      46.273 -54.447  -0.954  1.00265.18           C
ATOM   1072  CG  LEU   151      45.501 -54.572  -2.285  1.00265.18           C
ATOM   1073  CD1 LEU   151      46.382 -55.153  -3.404  1.00265.18           C
ATOM   1074  CD2 LEU   151      44.193 -55.361  -2.097  1.00265.18           C
ATOM   1075  C   LEU   151      48.079 -53.462   0.368  1.00265.18           C
ATOM   1076  O   LEU   151      48.680 -54.457   0.769  1.00265.18           O
ATOM   1077  N   ASP   152      47.936 -52.342   1.127  1.00204.80           N
ATOM   1078  CA  ASP   152      48.554 -52.202   2.429  1.00204.80           C
ATOM   1079  CB  ASP   152      49.780 -51.260   2.420  1.00204.80           C
ATOM   1080  CG  ASP   152      50.957 -51.992   1.789  1.00204.80           C
ATOM   1081  OD1 ASP   152      50.715 -52.981   1.049  1.00204.80           O
ATOM   1082  OD2 ASP   152      52.118 -51.580   2.050  1.00204.80           O
ATOM   1083  C   ASP   152      47.584 -51.676   3.474  1.00204.80           C
ATOM   1084  O   ASP   152      46.399 -51.453   3.226  1.00204.80           O
ATOM   1085  N   PRO   153      48.148 -51.523   4.665  1.00119.73           N
ATOM   1086  CA  PRO   153      47.489 -50.987   5.851  1.00119.73           C
ATOM   1087  CD  PRO   153      49.099 -52.552   5.058  1.00119.73           C
ATOM   1088  CB  PRO   153      48.291 -51.476   7.059  1.00119.73           C
ATOM   1089  CG  PRO   153      49.540 -52.148   6.466  1.00119.73           C
ATOM   1090  C   PRO   153      47.250 -49.497   5.834  1.00119.73           C
ATOM   1091  O   PRO   153      47.317 -48.921   4.751  1.00119.73           O
ATOM   1092  N   VAL   154      46.924 -48.844   6.992  1.00192.70           N
ATOM   1093  CA  VAL   154      46.479 -47.473   6.880  1.00192.70           C
ATOM   1094  CB  VAL   154      44.977 -47.451   6.785  1.00192.70           C
ATOM   1095  CG1 VAL   154      44.479 -48.523   5.801  1.00192.70           C
ATOM   1096  CG2 VAL   154      44.316 -47.373   8.132  1.00192.70           C
ATOM   1097  C   VAL   154      47.116 -46.465   7.898  1.00192.70           C
ATOM   1098  O   VAL   154      48.152 -46.768   8.488  1.00192.70           O
ATOM   1099  N   ALA   155      46.545 -45.213   8.055  1.00248.62           N
ATOM   1100  CA  ALA   155      46.924 -43.975   8.767  1.00248.62           C
ATOM   1101  CB  ALA   155      47.257 -42.857   7.756  1.00248.62           C
ATOM   1102  C   ALA   155      45.850 -43.432   9.762  1.00248.62           C
ATOM   1103  O   ALA   155      44.734 -43.947   9.787  1.00248.62           O
ATOM   1104  N   PRO   156      46.164 -42.425  10.601  1.00171.57           N
ATOM   1105  CA  PRO   156      45.418 -41.966  11.786  1.00171.57           C
ATOM   1106  CD  PRO   156      47.495 -41.833  10.574  1.00171.57           C
ATOM   1107  CB  PRO   156      46.499 -41.470  12.738  1.00171.57           C
ATOM   1108  CG  PRO   156      47.557 -40.898  11.788  1.00171.57           C
ATOM   1109  C   PRO   156      44.310 -40.922  11.885  1.00171.57           C
ATOM   1110  O   PRO   156      43.874 -40.351  10.888  1.00171.57           O
ATOM   1111  N   SER   157      43.917 -40.723  13.186  1.00235.49           N
ATOM   1112  CA  SER   157      43.181 -39.742  13.993  1.00235.49           C
ATOM   1113  CB  SER   157      43.968 -38.431  14.109  1.00235.49           C
ATOM   1114  OG  SER   157      45.270 -38.698  14.607  1.00235.49           O
ATOM   1115  C   SER   157      41.675 -39.504  13.837  1.00235.49           C
ATOM   1116  O   SER   157      41.077 -39.725  12.785  1.00235.49           O
ATOM   1117  N   TRP   158      41.040 -38.985  14.948  1.00311.93           N
ATOM   1118  CA  TRP   158      39.604 -38.815  15.205  1.00311.93           C
ATOM   1119  CB  TRP   158      39.144 -39.765  16.354  1.00311.93           C
ATOM   1120  CG  TRP   158      37.676 -40.047  16.610  1.00311.93           C
ATOM   1121  CD2 TRP   158      36.730 -40.380  15.580  1.00311.93           C
ATOM   1122  CD1 TRP   158      36.963 -39.975  17.772  1.00311.93           C
ATOM   1123  NE1 TRP   158      35.647 -40.295  17.536  1.00311.93           N
ATOM   1124  CE2 TRP   158      35.490 -40.529  16.188  1.00311.93           C
ATOM   1125  CE3 TRP   158      36.874 -40.502  14.231  1.00311.93           C
ATOM   1126  CZ2 TRP   158      34.384 -40.818  15.447  1.00311.93           C
ATOM   1127  CZ3 TRP   158      35.768 -40.827  13.491  1.00311.93           C
ATOM   1128  CH2 TRP   158      34.542 -40.986  14.093  1.00311.93           C
ATOM   1129  C   TRP   158      39.324 -37.431  15.741  1.00311.93           C
ATOM   1130  O   TRP   158      40.059 -36.484  15.483  1.00311.93           O
ATOM   1131  N   PRO   159      38.117 -37.322  16.279  1.00147.12           N
ATOM   1132  CA  PRO   159      37.734 -36.270  17.200  1.00147.12           C
ATOM   1133  CD  PRO   159      37.052 -37.418  15.288  1.00147.12           C
ATOM   1134  CB  PRO   159      36.213 -36.146  17.139  1.00147.12           C
ATOM   1135  CG  PRO   159      35.775 -37.184  16.096  1.00147.12           C
ATOM   1136  C   PRO   159      38.221 -36.564  18.573  1.00147.12           C
ATOM   1137  O   PRO   159      38.889 -37.578  18.668  1.00147.12           O
ATOM   1138  N   SER   160      37.976 -35.702  19.604  1.00168.61           N
ATOM   1139  CA  SER   160      38.330 -35.994  20.982  1.00168.61           C
ATOM   1140  CB  SER   160      39.463 -35.165  21.616  1.00168.61           C
ATOM   1141  OG  SER   160      39.011 -33.862  21.937  1.00168.61           O
ATOM   1142  C   SER   160      37.183 -35.617  21.864  1.00168.61           C
ATOM   1143  O   SER   160      36.335 -34.808  21.491  1.00168.61           O
ATOM   1144  N   SER   161      37.149 -36.205  23.082  1.00207.14           N
ATOM   1145  CA  SER   161      36.154 -35.878  24.066  1.00207.14           C
ATOM   1146  CB  SER   161      35.045 -36.930  24.222  1.00207.14           C
ATOM   1147  OG  SER   161      34.119 -36.517  25.216  1.00207.14           O
ATOM   1148  C   SER   161      36.857 -35.812  25.387  1.00207.14           C
ATOM   1149  O   SER   161      37.938 -36.376  25.551  1.00207.14           O
ATOM   1150  N   SER   162      36.269 -35.091  26.364  1.00222.74           N
ATOM   1151  CA  SER   162      36.887 -35.005  27.656  1.00222.74           C
ATOM   1152  CB  SER   162      37.894 -33.849  27.770  1.00222.74           C
ATOM   1153  OG  SER   162      38.431 -33.794  29.083  1.00222.74           O
ATOM   1154  C   SER   162      35.819 -34.743  28.670  1.00222.74           C
ATOM   1155  O   SER   162      34.763 -34.203  28.345  1.00222.74           O
ATOM   1156  N   ALA   163      36.064 -35.147  29.934  1.00209.08           N
ATOM   1157  CA  ALA   163      35.112 -34.856  30.967  1.00209.08           C
ATOM   1158  CB  ALA   163      34.497 -36.109  31.612  1.00209.08           C
ATOM   1159  C   ALA   163      35.843 -34.118  32.043  1.00209.08           C
ATOM   1160  O   ALA   163      36.798 -34.616  32.637  1.00209.08           O
ATOM   1161  N   PRO   164      35.414 -32.910  32.264  1.00176.68           N
ATOM   1162  CA  PRO   164      35.985 -32.080  33.291  1.00176.68           C
ATOM   1163  CD  PRO   164      34.861 -32.123  31.177  1.00176.68           C
ATOM   1164  CB  PRO   164      35.657 -30.635  32.903  1.00176.68           C
ATOM   1165  CG  PRO   164      34.580 -30.754  31.810  1.00176.68           C
ATOM   1166  C   PRO   164      35.535 -32.435  34.674  1.00176.68           C
ATOM   1167  O   PRO   164      36.156 -31.971  35.629  1.00176.68           O
ATOM   1168  N   HIS   165      34.471 -33.245  34.818  1.00276.58           N
ATOM   1169  CA  HIS   165      33.929 -33.486  36.125  1.00276.58           C
ATOM   1170  ND1 HIS   165      31.071 -33.642  37.948  1.00276.58           N
ATOM   1171  CG  HIS   165      32.044 -34.497  37.480  1.00276.58           C
ATOM   1172  CB  HIS   165      32.680 -34.385  36.126  1.00276.58           C
ATOM   1173  NE2 HIS   165      31.453 -35.117  39.568  1.00276.58           N
ATOM   1174  CD2 HIS   165      32.265 -35.392  38.482  1.00276.58           C
ATOM   1175  CE1 HIS   165      30.754 -34.058  39.201  1.00276.58           C
ATOM   1176  C   HIS   165      34.950 -34.135  37.002  1.00276.58           C
ATOM   1177  O   HIS   165      35.686 -35.025  36.580  1.00276.58           O
ATOM   1178  N   ALA   166      35.020 -33.661  38.263  1.00292.15           N
ATOM   1179  CA  ALA   166      35.904 -34.213  39.247  1.00292.15           C
ATOM   1180  CB  ALA   166      37.301 -33.569  39.254  1.00292.15           C
ATOM   1181  C   ALA   166      35.280 -33.930  40.577  1.00292.15           C
ATOM   1182  O   ALA   166      34.513 -32.978  40.716  1.00292.15           O
ATOM   1183  N   ALA   167      35.576 -34.763  41.595  1.00290.50           N
ATOM   1184  CA  ALA   167      35.004 -34.519  42.888  1.00290.50           C
ATOM   1185  CB  ALA   167      33.774 -35.390  43.191  1.00290.50           C
ATOM   1186  C   ALA   167      36.036 -34.845  43.919  1.00290.50           C
ATOM   1187  O   ALA   167      36.895 -35.698  43.706  1.00290.50           O
ATOM   1188  N   THR   168      35.986 -34.142  45.070  1.00315.93           N
ATOM   1189  CA  THR   168      36.918 -34.408  46.126  1.00315.93           C
ATOM   1190  CB  THR   168      38.035 -33.410  46.200  1.00315.93           C
ATOM   1191  OG1 THR   168      39.009 -33.830  47.144  1.00315.93           O
ATOM   1192  CG2 THR   168      37.449 -32.047  46.606  1.00315.93           C
ATOM   1193  C   THR   168      36.173 -34.329  47.420  1.00315.93           C
ATOM   1194  O   THR   168      35.132 -33.680  47.507  1.00315.93           O
ATOM   1195  N   HIS   169      36.679 -35.019  48.463  1.00321.42           N
ATOM   1196  CA  HIS   169      36.035 -34.951  49.743  1.00321.42           C
ATOM   1197  ND1 HIS   169      33.194 -34.804  51.457  1.00321.42           N
ATOM   1198  CG  HIS   169      34.141 -35.772  51.206  1.00321.42           C
ATOM   1199  CB  HIS   169      34.856 -35.927  49.897  1.00321.42           C
ATOM   1200  NE2 HIS   169      33.399 -35.991  53.326  1.00321.42           N
ATOM   1201  CD2 HIS   169      34.254 -36.488  52.358  1.00321.42           C
ATOM   1202  CE1 HIS   169      32.783 -34.981  52.738  1.00321.42           C
ATOM   1203  C   HIS   169      37.045 -35.308  50.788  1.00321.42           C
ATOM   1204  O   HIS   169      38.060 -35.939  50.494  1.00321.42           O
ATOM   1205  N   HIS   170      36.796 -34.881  52.044  1.00320.49           N
ATOM   1206  CA  HIS   170      37.692 -35.208  53.116  1.00320.49           C
ATOM   1207  ND1 HIS   170      40.806 -35.097  54.411  1.00320.49           N
ATOM   1208  CG  HIS   170      39.612 -34.434  54.580  1.00320.49           C
ATOM   1209  CB  HIS   170      38.679 -34.079  53.460  1.00320.49           C
ATOM   1210  NE2 HIS   170      40.601 -34.707  56.590  1.00320.49           N
ATOM   1211  CD2 HIS   170      39.501 -34.203  55.917  1.00320.49           C
ATOM   1212  CE1 HIS   170      41.357 -35.234  55.644  1.00320.49           C
ATOM   1213  C   HIS   170      36.856 -35.440  54.335  1.00320.49           C
ATOM   1214  O   HIS   170      35.806 -34.821  54.504  1.00320.49           O
ATOM   1215  N   THR   171      37.293 -36.366  55.214  1.00313.01           N
ATOM   1216  CA  THR   171      36.544 -36.613  56.412  1.00313.01           C
ATOM   1217  CB  THR   171      35.699 -37.850  56.346  1.00313.01           C
ATOM   1218  OG1 THR   171      36.519 -38.997  56.181  1.00313.01           O
ATOM   1219  CG2 THR   171      34.726 -37.718  55.163  1.00313.01           C
ATOM   1220  C   THR   171      37.514 -36.805  57.534  1.00313.01           C
ATOM   1221  O   THR   171      38.675 -37.149  57.315  1.00313.01           O
ATOM   1222  N   LEU   172      37.056 -36.558  58.778  1.00299.87           N
ATOM   1223  CA  LEU   172      37.896 -36.750  59.924  1.00299.87           C
ATOM   1224  CB  LEU   172      38.189 -35.455  60.702  1.00299.87           C
ATOM   1225  CG  LEU   172      38.988 -34.415  59.896  1.00299.87           C
ATOM   1226  CD1 LEU   172      38.191 -33.918  58.680  1.00299.87           C
ATOM   1227  CD2 LEU   172      39.478 -33.269  60.796  1.00299.87           C
ATOM   1228  C   LEU   172      37.163 -37.659  60.858  1.00299.87           C
ATOM   1229  O   LEU   172      35.940 -37.586  60.971  1.00299.87           O
ATOM   1230  N   ARG   173      37.893 -38.565  61.540  1.00331.79           N
ATOM   1231  CA  ARG   173      37.234 -39.438  62.467  1.00331.79           C
ATOM   1232  CB  ARG   173      37.079 -40.880  61.954  1.00331.79           C
ATOM   1233  CG  ARG   173      36.375 -41.806  62.948  1.00331.79           C
ATOM   1234  CD  ARG   173      36.217 -43.242  62.443  1.00331.79           C
ATOM   1235  NE  ARG   173      37.575 -43.854  62.410  1.00331.79           N
ATOM   1236  CZ  ARG   173      38.341 -43.754  61.284  1.00331.79           C
ATOM   1237  NH1 ARG   173      37.860 -43.102  60.186  1.00331.79           N
ATOM   1238  NH2 ARG   173      39.589 -44.308  61.257  1.00331.79           N
ATOM   1239  C   ARG   173      38.063 -39.504  63.710  1.00331.79           C
ATOM   1240  O   ARG   173      39.292 -39.488  63.652  1.00331.79           O
ATOM   1241  N   LEU   174      37.394 -39.556  64.880  1.00353.04           N
ATOM   1242  CA  LEU   174      38.098 -39.659  66.125  1.00353.04           C
ATOM   1243  CB  LEU   174      38.035 -38.364  66.964  1.00353.04           C
ATOM   1244  CG  LEU   174      38.776 -38.403  68.321  1.00353.04           C
ATOM   1245  CD1 LEU   174      38.066 -39.284  69.362  1.00353.04           C
ATOM   1246  CD2 LEU   174      40.253 -38.780  68.128  1.00353.04           C
ATOM   1247  C   LEU   174      37.433 -40.754  66.896  1.00353.04           C
ATOM   1248  O   LEU   174      36.213 -40.910  66.836  1.00353.04           O
ATOM   1249  N   ARG   175      38.223 -41.562  67.630  1.00303.66           N
ATOM   1250  CA  ARG   175      37.622 -42.603  68.411  1.00303.66           C
ATOM   1251  CB  ARG   175      37.926 -44.025  67.897  1.00303.66           C
ATOM   1252  CG  ARG   175      39.411 -44.401  67.885  1.00303.66           C
ATOM   1253  CD  ARG   175      39.979 -44.745  69.265  1.00303.66           C
ATOM   1254  NE  ARG   175      41.418 -45.087  69.089  1.00303.66           N
ATOM   1255  CZ  ARG   175      41.788 -46.379  68.849  1.00303.66           C
ATOM   1256  NH1 ARG   175      40.840 -47.357  68.769  1.00303.66           N
ATOM   1257  NH2 ARG   175      43.107 -46.692  68.690  1.00303.66           N
ATOM   1258  C   ARG   175      38.155 -42.490  69.801  1.00303.66           C
ATOM   1259  O   ARG   175      39.328 -42.189  70.018  1.00303.66           O
ATOM   1260  N   PRO   176      37.286 -42.681  70.752  1.00107.47           N
ATOM   1261  CA  PRO   176      37.698 -42.651  72.128  1.00107.47           C
ATOM   1262  CD  PRO   176      35.908 -42.253  70.591  1.00107.47           C
ATOM   1263  CB  PRO   176      36.457 -42.279  72.943  1.00107.47           C
ATOM   1264  CG  PRO   176      35.279 -42.479  71.973  1.00107.47           C
ATOM   1265  C   PRO   176      38.283 -43.973  72.503  1.00107.47           C
ATOM   1266  O   PRO   176      37.978 -44.965  71.844  1.00107.47           O
ATOM   1267  N   SER   177      39.136 -44.010  73.546  1.00215.74           N
ATOM   1268  CA  SER   177      39.683 -45.264  73.971  1.00215.74           C
ATOM   1269  CB  SER   177      41.106 -45.526  73.449  1.00215.74           C
ATOM   1270  OG  SER   177      41.094 -45.629  72.032  1.00215.74           O
ATOM   1271  C   SER   177      39.763 -45.225  75.462  1.00215.74           C
ATOM   1272  O   SER   177      39.989 -44.171  76.053  1.00215.74           O
ATOM   1273  N   ALA   178      39.554 -46.385  76.114  1.00289.97           N
ATOM   1274  CA  ALA   178      39.650 -46.424  77.542  1.00289.97           C
ATOM   1275  CB  ALA   178      38.352 -46.017  78.259  1.00289.97           C
ATOM   1276  C   ALA   178      39.942 -47.835  77.931  1.00289.97           C
ATOM   1277  O   ALA   178      39.616 -48.771  77.203  1.00289.97           O
ATOM   1278  N   ALA   179      40.594 -48.021  79.095  1.00288.62           N
ATOM   1279  CA  ALA   179      40.873 -49.349  79.554  1.00288.62           C
ATOM   1280  CB  ALA   179      42.286 -49.842  79.200  1.00288.62           C
ATOM   1281  C   ALA   179      40.776 -49.327  81.044  1.00288.62           C
ATOM   1282  O   ALA   179      41.062 -48.313  81.678  1.00288.62           O
ATOM   1283  N   LEU   180      40.343 -50.452  81.643  1.00302.96           N
ATOM   1284  CA  LEU   180      40.256 -50.508  83.071  1.00302.96           C
ATOM   1285  CB  LEU   180      38.809 -50.664  83.584  1.00302.96           C
ATOM   1286  CG  LEU   180      38.643 -50.697  85.121  1.00302.96           C
ATOM   1287  CD1 LEU   180      39.175 -51.995  85.751  1.00302.96           C
ATOM   1288  CD2 LEU   180      39.239 -49.434  85.763  1.00302.96           C
ATOM   1289  C   LEU   180      41.039 -51.705  83.496  1.00302.96           C
ATOM   1290  O   LEU   180      40.895 -52.786  82.926  1.00302.96           O
ATOM   1291  N   LEU   181      41.915 -51.537  84.505  1.00299.13           N
ATOM   1292  CA  LEU   181      42.669 -52.659  84.975  1.00299.13           C
ATOM   1293  CB  LEU   181      44.187 -52.512  84.778  1.00299.13           C
ATOM   1294  CG  LEU   181      44.993 -53.721  85.287  1.00299.13           C
ATOM   1295  CD1 LEU   181      44.643 -54.995  84.500  1.00299.13           C
ATOM   1296  CD2 LEU   181      46.501 -53.424  85.296  1.00299.13           C
ATOM   1297  C   LEU   181      42.422 -52.777  86.443  1.00299.13           C
ATOM   1298  O   LEU   181      42.479 -51.789  87.173  1.00299.13           O
ATOM   1299  N   GLN   182      42.115 -54.001  86.911  1.00318.64           N
ATOM   1300  CA  GLN   182      41.898 -54.196  88.314  1.00318.64           C
ATOM   1301  CB  GLN   182      40.433 -54.487  88.679  1.00318.64           C
ATOM   1302  CG  GLN   182      40.208 -54.692  90.178  1.00318.64           C
ATOM   1303  CD  GLN   182      40.355 -53.342  90.864  1.00318.64           C
ATOM   1304  OE1 GLN   182      40.235 -53.234  92.083  1.00318.64           O
ATOM   1305  NE2 GLN   182      40.624 -52.278  90.060  1.00318.64           N
ATOM   1306  C   GLN   182      42.698 -55.390  88.711  1.00318.64           C
ATOM   1307  O   GLN   182      42.840 -56.342  87.946  1.00318.64           O
ATOM   1308  N   PRO   183      43.256 -55.346  89.887  1.00 91.75           N
ATOM   1309  CA  PRO   183      44.006 -56.474  90.357  1.00 91.75           C
ATOM   1310  CD  PRO   183      43.745 -54.099  90.445  1.00 91.75           C
ATOM   1311  CB  PRO   183      44.939 -55.946  91.451  1.00 91.75           C
ATOM   1312  CG  PRO   183      44.424 -54.527  91.755  1.00 91.75           C
ATOM   1313  C   PRO   183      43.071 -57.543  90.810  1.00 91.75           C
ATOM   1314  O   PRO   183      41.980 -57.224  91.282  1.00 91.75           O
ATOM   1315  N   PRO   184      43.457 -58.776  90.659  1.00138.00           N
ATOM   1316  CA  PRO   184      42.603 -59.835  91.118  1.00138.00           C
ATOM   1317  CD  PRO   184      44.179 -59.151  89.453  1.00138.00           C
ATOM   1318  CB  PRO   184      43.029 -61.086  90.354  1.00138.00           C
ATOM   1319  CG  PRO   184      43.630 -60.529  89.052  1.00138.00           C
ATOM   1320  C   PRO   184      42.728 -59.975  92.597  1.00138.00           C
ATOM   1321  O   PRO   184      43.738 -59.546  93.154  1.00138.00           O
ATOM   1322  N   PRO   185      41.737 -60.528  93.233  1.00 74.30           N
ATOM   1323  CA  PRO   185      41.822 -60.762  94.646  1.00 74.30           C
ATOM   1324  CD  PRO   185      40.365 -60.341  92.795  1.00 74.30           C
ATOM   1325  CB  PRO   185      40.382 -60.893  95.148  1.00 74.30           C
ATOM   1326  CG  PRO   185      39.534 -61.052  93.873  1.00 74.30           C
ATOM   1327  C   PRO   185      42.654 -61.981  94.855  1.00 74.30           C
ATOM   1328  O   PRO   185      42.788 -62.773  93.924  1.00 74.30           O
ATOM   1329  N   SER   186      43.238 -62.151  96.056  1.00184.52           N
ATOM   1330  CA  SER   186      44.040 -63.315  96.280  1.00184.52           C
ATOM   1331  CB  SER   186      45.528 -63.001  96.515  1.00184.52           C
ATOM   1332  OG  SER   186      46.092 -62.414  95.352  1.00184.52           O
ATOM   1333  C   SER   186      43.533 -63.981  97.514  1.00184.52           C
ATOM   1334  O   SER   186      42.985 -63.334  98.405  1.00184.52           O
ATOM   1335  N   THR   187      43.686 -65.317  97.577  1.00241.87           N
ATOM   1336  CA  THR   187      43.262 -66.047  98.732  1.00241.87           C
ATOM   1337  CB  THR   187      42.259 -67.123  98.414  1.00241.87           C
ATOM   1338  OG1 THR   187      41.772 -67.720  99.606  1.00241.87           O
ATOM   1339  CG2 THR   187      42.922 -68.181  97.515  1.00241.87           C
ATOM   1340  C   THR   187      44.483 -66.700  99.290  1.00241.87           C
ATOM   1341  O   THR   187      45.290 -67.263  98.551  1.00241.87           O
ATOM   1342  N   PRO   188      44.648 -66.602 100.582  1.00185.43           N
ATOM   1343  CA  PRO   188      45.792 -67.174 101.234  1.00185.43           C
ATOM   1344  CD  PRO   188      43.522 -66.454 101.491  1.00185.43           C
ATOM   1345  CB  PRO   188      45.527 -67.021 102.729  1.00185.43           C
ATOM   1346  CG  PRO   188      43.991 -67.084 102.814  1.00185.43           C
ATOM   1347  C   PRO   188      45.899 -68.612 100.851  1.00185.43           C
ATOM   1348  O   PRO   188      47.004 -69.075 100.573  1.00185.43           O
ATOM   1349  N   GLN   189      44.767 -69.340 100.846  1.00360.13           N
ATOM   1350  CA  GLN   189      44.800 -70.713 100.446  1.00360.13           C
ATOM   1351  CB  GLN   189      45.692 -71.594 101.342  1.00360.13           C
ATOM   1352  CG  GLN   189      45.207 -71.721 102.789  1.00360.13           C
ATOM   1353  CD  GLN   189      44.192 -72.854 102.861  1.00360.13           C
ATOM   1354  OE1 GLN   189      43.446 -72.977 103.831  1.00360.13           O
ATOM   1355  NE2 GLN   189      44.162 -73.707 101.803  1.00360.13           N
ATOM   1356  C   GLN   189      43.403 -71.225 100.534  1.00360.13           C
ATOM   1357  O   GLN   189      42.608 -70.749 101.343  1.00360.13           O
ATOM   1358  N   LEU   190      43.058 -72.203  99.679  1.00259.58           N
ATOM   1359  CA  LEU   190      41.744 -72.766  99.753  1.00259.58           C
ATOM   1360  CB  LEU   190      40.958 -72.635  98.429  1.00259.58           C
ATOM   1361  CG  LEU   190      39.458 -73.015  98.476  1.00259.58           C
ATOM   1362  CD1 LEU   190      38.816 -72.834  97.092  1.00259.58           C
ATOM   1363  CD2 LEU   190      39.202 -74.421  99.044  1.00259.58           C
ATOM   1364  C   LEU   190      41.958 -74.214 100.037  1.00259.58           C
ATOM   1365  O   LEU   190      42.712 -74.887  99.335  1.00259.58           O
ATOM   1366  N   ARG   191      41.312 -74.736 101.096  1.00253.37           N
ATOM   1367  CA  ARG   191      41.483 -76.128 101.380  1.00253.37           C
ATOM   1368  CB  ARG   191      41.826 -76.431 102.849  1.00253.37           C
ATOM   1369  CG  ARG   191      43.254 -76.055 103.246  1.00253.37           C
ATOM   1370  CD  ARG   191      44.278 -77.140 102.905  1.00253.37           C
ATOM   1371  NE  ARG   191      43.905 -78.364 103.670  1.00253.37           N
ATOM   1372  CZ  ARG   191      44.447 -78.598 104.901  1.00253.37           C
ATOM   1373  NH1 ARG   191      45.352 -77.722 105.428  1.00253.37           N
ATOM   1374  NH2 ARG   191      44.085 -79.710 105.605  1.00253.37           N
ATOM   1375  C   ARG   191      40.187 -76.803 101.092  1.00253.37           C
ATOM   1376  O   ARG   191      39.183 -76.557 101.758  1.00253.37           O
ATOM   1377  N   GLU   192      40.178 -77.667 100.062  1.00334.22           N
ATOM   1378  CA  GLU   192      38.986 -78.394  99.758  1.00334.22           C
ATOM   1379  CB  GLU   192      37.843 -77.517  99.222  1.00334.22           C
ATOM   1380  CG  GLU   192      36.519 -78.271  99.089  1.00334.22           C
ATOM   1381  CD  GLU   192      36.009 -78.554 100.495  1.00334.22           C
ATOM   1382  OE1 GLU   192      36.814 -79.058 101.324  1.00334.22           O
ATOM   1383  OE2 GLU   192      34.812 -78.266 100.762  1.00334.22           O
ATOM   1384  C   GLU   192      39.339 -79.372  98.691  1.00334.22           C
ATOM   1385  O   GLU   192      40.305 -79.179  97.954  1.00334.22           O
ATOM   1386  N   HIS   193      38.570 -80.471  98.594  1.00207.74           N
ATOM   1387  CA  HIS   193      38.841 -81.411  97.552  1.00207.74           C
ATOM   1388  ND1 HIS   193      40.281 -84.305  96.704  1.00207.74           N
ATOM   1389  CG  HIS   193      38.993 -83.879  96.938  1.00207.74           C
ATOM   1390  CB  HIS   193      38.618 -82.871  97.985  1.00207.74           C
ATOM   1391  NE2 HIS   193      38.980 -85.403  95.274  1.00207.74           N
ATOM   1392  CD2 HIS   193      38.211 -84.559  96.056  1.00207.74           C
ATOM   1393  CE1 HIS   193      40.216 -85.216  95.700  1.00207.74           C
ATOM   1394  C   HIS   193      37.866 -81.098  96.470  1.00207.74           C
ATOM   1395  O   HIS   193      36.817 -81.732  96.360  1.00207.74           O
ATOM   1396  N   VAL   194      38.194 -80.092  95.638  1.00104.91           N
ATOM   1397  CA  VAL   194      37.301 -79.712  94.588  1.00104.91           C
ATOM   1398  CB  VAL   194      36.640 -78.387  94.826  1.00104.91           C
ATOM   1399  CG1 VAL   194      35.772 -78.496  96.091  1.00104.91           C
ATOM   1400  CG2 VAL   194      37.733 -77.308  94.914  1.00104.91           C
ATOM   1401  C   VAL   194      38.109 -79.579  93.343  1.00104.91           C
ATOM   1402  O   VAL   194      39.287 -79.229  93.387  1.00104.91           O
ATOM   1403  N   ASP   195      37.488 -79.880  92.188  1.00199.25           N
ATOM   1404  CA  ASP   195      38.192 -79.763  90.950  1.00199.25           C
ATOM   1405  CB  ASP   195      38.181 -81.058  90.110  1.00199.25           C
ATOM   1406  CG  ASP   195      36.746 -81.466  89.789  1.00199.25           C
ATOM   1407  OD1 ASP   195      35.823 -81.070  90.551  1.00199.25           O
ATOM   1408  OD2 ASP   195      36.556 -82.189  88.775  1.00199.25           O
ATOM   1409  C   ASP   195      37.574 -78.658  90.153  1.00199.25           C
ATOM   1410  O   ASP   195      36.424 -78.745  89.725  1.00199.25           O
ATOM   1411  N   GLU   196      38.323 -77.557  89.959  1.00252.05           N
ATOM   1412  CA  GLU   196      37.806 -76.491  89.155  1.00252.05           C
ATOM   1413  CB  GLU   196      37.689 -75.140  89.883  1.00252.05           C
ATOM   1414  CG  GLU   196      36.558 -75.087  90.912  1.00252.05           C
ATOM   1415  CD  GLU   196      37.013 -75.830  92.158  1.00252.05           C
ATOM   1416  OE1 GLU   196      38.235 -76.118  92.263  1.00252.05           O
ATOM   1417  OE2 GLU   196      36.142 -76.113  93.023  1.00252.05           O
ATOM   1418  C   GLU   196      38.760 -76.294  88.027  1.00252.05           C
ATOM   1419  O   GLU   196      39.971 -76.216  88.230  1.00252.05           O
ATOM   1420  N   GLU   197      38.232 -76.238  86.792  1.00284.11           N
ATOM   1421  CA  GLU   197      39.087 -76.020  85.667  1.00284.11           C
ATOM   1422  CB  GLU   197      39.600 -77.319  85.024  1.00284.11           C
ATOM   1423  CG  GLU   197      40.540 -77.084  83.840  1.00284.11           C
ATOM   1424  CD  GLU   197      40.965 -78.444  83.306  1.00284.11           C
ATOM   1425  OE1 GLU   197      40.507 -79.471  83.874  1.00284.11           O
ATOM   1426  OE2 GLU   197      41.752 -78.474  82.323  1.00284.11           O
ATOM   1427  C   GLU   197      38.279 -75.313  84.634  1.00284.11           C
ATOM   1428  O   GLU   197      37.062 -75.481  84.563  1.00284.11           O
ATOM   1429  N   VAL   198      38.938 -74.471  83.818  1.00 73.63           N
ATOM   1430  CA  VAL   198      38.222 -73.811  82.770  1.00 73.63           C
ATOM   1431  CB  VAL   198      38.214 -72.316  82.897  1.00 73.63           C
ATOM   1432  CG1 VAL   198      37.510 -71.723  81.665  1.00 73.63           C
ATOM   1433  CG2 VAL   198      37.559 -71.940  84.237  1.00 73.63           C
ATOM   1434  C   VAL   198      38.942 -74.123  81.503  1.00 73.63           C
ATOM   1435  O   VAL   198      40.156 -73.946  81.411  1.00 73.63           O
ATOM   1436  N   TRP   199      38.214 -74.624  80.489  1.00234.30           N
ATOM   1437  CA  TRP   199      38.882 -74.873  79.250  1.00234.30           C
ATOM   1438  CB  TRP   199      39.072 -76.368  78.936  1.00234.30           C
ATOM   1439  CG  TRP   199      39.957 -76.646  77.743  1.00234.30           C
ATOM   1440  CD2 TRP   199      39.504 -76.731  76.382  1.00234.30           C
ATOM   1441  CD1 TRP   199      41.304 -76.864  77.713  1.00234.30           C
ATOM   1442  NE1 TRP   199      41.719 -77.080  76.421  1.00234.30           N
ATOM   1443  CE2 TRP   199      40.621 -77.001  75.591  1.00234.30           C
ATOM   1444  CE3 TRP   199      38.260 -76.595  75.836  1.00234.30           C
ATOM   1445  CZ2 TRP   199      40.510 -77.140  74.237  1.00234.30           C
ATOM   1446  CZ3 TRP   199      38.152 -76.736  74.470  1.00234.30           C
ATOM   1447  CH2 TRP   199      39.255 -77.003  73.686  1.00234.30           C
ATOM   1448  C   TRP   199      38.015 -74.298  78.182  1.00234.30           C
ATOM   1449  O   TRP   199      36.842 -74.647  78.066  1.00234.30           O
ATOM   1450  N   ALA   200      38.575 -73.377  77.380  1.00254.10           N
ATOM   1451  CA  ALA   200      37.824 -72.806  76.305  1.00254.10           C
ATOM   1452  CB  ALA   200      37.233 -71.423  76.627  1.00254.10           C
ATOM   1453  C   ALA   200      38.796 -72.624  75.195  1.00254.10           C
ATOM   1454  O   ALA   200      39.980 -72.391  75.433  1.00254.10           O
ATOM   1455  N   PRO   201      38.347 -72.757  73.983  1.00103.31           N
ATOM   1456  CA  PRO   201      39.252 -72.565  72.892  1.00103.31           C
ATOM   1457  CD  PRO   201      37.282 -73.683  73.648  1.00103.31           C
ATOM   1458  CB  PRO   201      38.609 -73.229  71.672  1.00103.31           C
ATOM   1459  CG  PRO   201      37.170 -73.558  72.120  1.00103.31           C
ATOM   1460  C   PRO   201      39.547 -71.115  72.732  1.00103.31           C
ATOM   1461  O   PRO   201      38.614 -70.313  72.714  1.00103.31           O
ATOM   1462  N   PRO   202      40.794 -70.768  72.629  1.00147.36           N
ATOM   1463  CA  PRO   202      41.094 -69.387  72.398  1.00147.36           C
ATOM   1464  CD  PRO   202      41.781 -71.397  73.493  1.00147.36           C
ATOM   1465  CB  PRO   202      42.516 -69.165  72.907  1.00147.36           C
ATOM   1466  CG  PRO   202      42.696 -70.260  73.972  1.00147.36           C
ATOM   1467  C   PRO   202      40.947 -69.141  70.938  1.00147.36           C
ATOM   1468  O   PRO   202      41.073 -70.091  70.166  1.00147.36           O
ATOM   1469  N   SER   203      40.669 -67.893  70.525  1.00141.26           N
ATOM   1470  CA  SER   203      40.620 -67.650  69.118  1.00141.26           C
ATOM   1471  CB  SER   203      39.342 -66.929  68.657  1.00141.26           C
ATOM   1472  OG  SER   203      38.210 -67.759  68.873  1.00141.26           O
ATOM   1473  C   SER   203      41.771 -66.749  68.837  1.00141.26           C
ATOM   1474  O   SER   203      41.762 -65.579  69.217  1.00141.26           O
ATOM   1475  N   LYS   204      42.811 -67.280  68.170  1.00196.56           N
ATOM   1476  CA  LYS   204      43.940 -66.445  67.907  1.00196.56           C
ATOM   1477  CB  LYS   204      45.087 -66.662  68.908  1.00196.56           C
ATOM   1478  CG  LYS   204      44.705 -66.320  70.350  1.00196.56           C
ATOM   1479  CD  LYS   204      45.679 -66.871  71.394  1.00196.56           C
ATOM   1480  CE  LYS   204      45.288 -66.527  72.833  1.00196.56           C
ATOM   1481  NZ  LYS   204      46.249 -67.134  73.781  1.00196.56           N
ATOM   1482  C   LYS   204      44.467 -66.808  66.562  1.00196.56           C
ATOM   1483  O   LYS   204      44.829 -67.958  66.316  1.00196.56           O
ATOM   1484  N   ARG   205      44.503 -65.830  65.642  1.00252.51           N
ATOM   1485  CA  ARG   205      45.082 -66.095  64.362  1.00252.51           C
ATOM   1486  CB  ARG   205      44.076 -66.473  63.261  1.00252.51           C
ATOM   1487  CG  ARG   205      43.582 -67.920  63.337  1.00252.51           C
ATOM   1488  CD  ARG   205      42.854 -68.368  62.067  1.00252.51           C
ATOM   1489  NE  ARG   205      42.608 -69.835  62.168  1.00252.51           N
ATOM   1490  CZ  ARG   205      41.467 -70.305  62.751  1.00252.51           C
ATOM   1491  NH1 ARG   205      40.544 -69.431  63.250  1.00252.51           N
ATOM   1492  NH2 ARG   205      41.246 -71.650  62.827  1.00252.51           N
ATOM   1493  C   ARG   205      45.767 -64.849  63.920  1.00252.51           C
ATOM   1494  O   ARG   205      45.234 -63.749  64.056  1.00252.51           O
ATOM   1495  N   LEU   206      46.995 -65.000  63.395  1.00249.96           N
ATOM   1496  CA  LEU   206      47.707 -63.872  62.883  1.00249.96           C
ATOM   1497  CB  LEU   206      49.029 -63.606  63.633  1.00249.96           C
ATOM   1498  CG  LEU   206      49.764 -62.291  63.289  1.00249.96           C
ATOM   1499  CD1 LEU   206      51.055 -62.168  64.111  1.00249.96           C
ATOM   1500  CD2 LEU   206      50.023 -62.114  61.782  1.00249.96           C
ATOM   1501  C   LEU   206      48.035 -64.254  61.480  1.00249.96           C
ATOM   1502  O   LEU   206      48.595 -65.322  61.238  1.00249.96           O
ATOM   1503  N   ARG   207      47.670 -63.404  60.504  1.00204.61           N
ATOM   1504  CA  ARG   207      47.988 -63.767  59.158  1.00204.61           C
ATOM   1505  CB  ARG   207      46.759 -64.186  58.334  1.00204.61           C
ATOM   1506  CG  ARG   207      46.167 -65.518  58.799  1.00204.61           C
ATOM   1507  CD  ARG   207      44.942 -65.972  58.005  1.00204.61           C
ATOM   1508  NE  ARG   207      44.584 -67.332  58.497  1.00204.61           N
ATOM   1509  CZ  ARG   207      43.283 -67.744  58.506  1.00204.61           C
ATOM   1510  NH1 ARG   207      42.295 -66.900  58.088  1.00204.61           N
ATOM   1511  NH2 ARG   207      42.971 -69.002  58.935  1.00204.61           N
ATOM   1512  C   ARG   207      48.602 -62.585  58.493  1.00204.61           C
ATOM   1513  O   ARG   207      48.068 -61.477  58.516  1.00204.61           O
ATOM   1514  N   PRO   208      49.733 -62.820  57.900  1.00 98.93           N
ATOM   1515  CA  PRO   208      50.429 -61.780  57.206  1.00 98.93           C
ATOM   1516  CD  PRO   208      50.089 -64.140  57.406  1.00 98.93           C
ATOM   1517  CB  PRO   208      51.626 -62.466  56.556  1.00 98.93           C
ATOM   1518  CG  PRO   208      51.086 -63.879  56.262  1.00 98.93           C
ATOM   1519  C   PRO   208      49.483 -61.293  56.163  1.00 98.93           C
ATOM   1520  O   PRO   208      48.734 -62.105  55.622  1.00 98.93           O
ATOM   1521  N   HIS   209      49.469 -59.980  55.880  1.00249.50           N
ATOM   1522  CA  HIS   209      48.605 -59.530  54.835  1.00249.50           C
ATOM   1523  ND1 HIS   209      45.777 -58.025  54.135  1.00249.50           N
ATOM   1524  CG  HIS   209      47.104 -57.686  53.990  1.00249.50           C
ATOM   1525  CB  HIS   209      48.173 -58.061  54.970  1.00249.50           C
ATOM   1526  NE2 HIS   209      45.936 -56.879  52.236  1.00249.50           N
ATOM   1527  CD2 HIS   209      47.183 -56.986  52.825  1.00249.50           C
ATOM   1528  CE1 HIS   209      45.124 -57.518  53.059  1.00249.50           C
ATOM   1529  C   HIS   209      49.387 -59.677  53.575  1.00249.50           C
ATOM   1530  O   HIS   209      50.591 -59.427  53.556  1.00249.50           O
ATOM   1531  N   LEU   210      48.732 -60.104  52.482  1.00270.41           N
ATOM   1532  CA  LEU   210      49.497 -60.283  51.287  1.00270.41           C
ATOM   1533  CB  LEU   210      49.100 -61.529  50.478  1.00270.41           C
ATOM   1534  CG  LEU   210      49.930 -61.708  49.194  1.00270.41           C
ATOM   1535  CD1 LEU   210      51.412 -61.957  49.521  1.00270.41           C
ATOM   1536  CD2 LEU   210      49.329 -62.794  48.287  1.00270.41           C
ATOM   1537  C   LEU   210      49.273 -59.097  50.416  1.00270.41           C
ATOM   1538  O   LEU   210      48.151 -58.820  49.991  1.00270.41           O
ATOM   1539  N   SER   211      50.355 -58.345  50.145  1.00163.10           N
ATOM   1540  CA  SER   211      50.248 -57.216  49.275  1.00163.10           C
ATOM   1541  CB  SER   211      51.310 -56.134  49.537  1.00163.10           C
ATOM   1542  OG  SER   211      51.136 -55.050  48.635  1.00163.10           O
ATOM   1543  C   SER   211      50.462 -57.721  47.891  1.00163.10           C
ATOM   1544  O   SER   211      51.050 -58.784  47.692  1.00163.10           O
ATOM   1545  N   SER   212      49.965 -56.977  46.890  1.00154.18           N
ATOM   1546  CA  SER   212      50.194 -57.392  45.543  1.00154.18           C
ATOM   1547  CB  SER   212      48.906 -57.713  44.764  1.00154.18           C
ATOM   1548  OG  SER   212      49.223 -58.111  43.439  1.00154.18           O
ATOM   1549  C   SER   212      50.846 -56.242  44.860  1.00154.18           C
ATOM   1550  O   SER   212      50.395 -55.103  44.974  1.00154.18           O
ATOM   1551  N   LEU   213      51.955 -56.505  44.147  1.00227.37           N
ATOM   1552  CA  LEU   213      52.594 -55.433  43.449  1.00227.37           C
ATOM   1553  CB  LEU   213      54.043 -55.181  43.897  1.00227.37           C
ATOM   1554  CG  LEU   213      54.160 -54.729  45.364  1.00227.37           C
ATOM   1555  CD1 LEU   213      53.664 -55.821  46.325  1.00227.37           C
ATOM   1556  CD2 LEU   213      55.584 -54.251  45.688  1.00227.37           C
ATOM   1557  C   LEU   213      52.644 -55.823  42.014  1.00227.37           C
ATOM   1558  O   LEU   213      53.319 -56.783  41.646  1.00227.37           O
ATOM   1559  N   THR   214      51.906 -55.095  41.159  1.00247.44           N
ATOM   1560  CA  THR   214      51.970 -55.420  39.771  1.00247.44           C
ATOM   1561  CB  THR   214      50.846 -56.292  39.299  1.00247.44           C
ATOM   1562  OG1 THR   214      50.837 -57.512  40.026  1.00247.44           O
ATOM   1563  CG2 THR   214      51.046 -56.573  37.800  1.00247.44           C
ATOM   1564  C   THR   214      51.893 -54.145  39.007  1.00247.44           C
ATOM   1565  O   THR   214      51.299 -53.166  39.456  1.00247.44           O
ATOM   1566  N   ALA   215      52.524 -54.132  37.822  1.00251.46           N
ATOM   1567  CA  ALA   215      52.475 -52.987  36.969  1.00251.46           C
ATOM   1568  CB  ALA   215      53.794 -52.198  36.910  1.00251.46           C
ATOM   1569  C   ALA   215      52.231 -53.536  35.609  1.00251.46           C
ATOM   1570  O   ALA   215      52.545 -54.694  35.339  1.00251.46           O
ATOM   1571  N   PRO   216      51.645 -52.765  34.746  1.00 98.25           N
ATOM   1572  CA  PRO   216      51.433 -53.270  33.426  1.00 98.25           C
ATOM   1573  CD  PRO   216      50.622 -51.810  35.128  1.00 98.25           C
ATOM   1574  CB  PRO   216      50.373 -52.370  32.783  1.00 98.25           C
ATOM   1575  CG  PRO   216      50.182 -51.211  33.783  1.00 98.25           C
ATOM   1576  C   PRO   216      52.740 -53.324  32.715  1.00 98.25           C
ATOM   1577  O   PRO   216      53.565 -52.431  32.903  1.00 98.25           O
ATOM   1578  N   PRO   217      52.948 -54.348  31.943  1.00 85.32           N
ATOM   1579  CA  PRO   217      54.163 -54.440  31.190  1.00 85.32           C
ATOM   1580  CD  PRO   217      52.417 -55.657  32.280  1.00 85.32           C
ATOM   1581  CB  PRO   217      54.358 -55.924  30.866  1.00 85.32           C
ATOM   1582  CG  PRO   217      53.007 -56.581  31.206  1.00 85.32           C
ATOM   1583  C   PRO   217      54.019 -53.566  29.995  1.00 85.32           C
ATOM   1584  O   PRO   217      52.889 -53.305  29.585  1.00 85.32           O
ATOM   1585  N   ALA   218      55.138 -53.087  29.425  1.00219.88           N
ATOM   1586  CA  ALA   218      55.007 -52.266  28.264  1.00219.88           C
ATOM   1587  CB  ALA   218      55.691 -50.894  28.396  1.00219.88           C
ATOM   1588  C   ALA   218      55.676 -52.987  27.146  1.00219.88           C
ATOM   1589  O   ALA   218      56.770 -53.525  27.306  1.00219.88           O
ATOM   1590  N   MET   219      55.008 -53.041  25.981  1.00297.50           N
ATOM   1591  CA  MET   219      55.610 -53.675  24.851  1.00297.50           C
ATOM   1592  CB  MET   219      55.204 -55.147  24.677  1.00297.50           C
ATOM   1593  CG  MET   219      55.689 -56.051  25.811  1.00297.50           C
ATOM   1594  SD  MET   219      55.109 -57.769  25.691  1.00297.50           S
ATOM   1595  CE  MET   219      53.381 -57.359  26.072  1.00297.50           C
ATOM   1596  C   MET   219      55.124 -52.941  23.651  1.00297.50           C
ATOM   1597  O   MET   219      54.020 -52.399  23.636  1.00297.50           O
ATOM   1598  N   PRO   220      55.950 -52.888  22.650  1.00168.85           N
ATOM   1599  CA  PRO   220      55.525 -52.237  21.449  1.00168.85           C
ATOM   1600  CD  PRO   220      57.377 -52.733  22.878  1.00168.85           C
ATOM   1601  CB  PRO   220      56.792 -51.980  20.640  1.00168.85           C
ATOM   1602  CG  PRO   220      57.882 -51.853  21.722  1.00168.85           C
ATOM   1603  C   PRO   220      54.525 -53.111  20.781  1.00168.85           C
ATOM   1604  O   PRO   220      54.654 -54.332  20.854  1.00168.85           O
ATOM   1605  N   PRO   221      53.539 -52.533  20.169  1.00146.86           N
ATOM   1606  CA  PRO   221      52.575 -53.370  19.523  1.00146.86           C
ATOM   1607  CD  PRO   221      52.924 -51.354  20.756  1.00146.86           C
ATOM   1608  CB  PRO   221      51.301 -52.538  19.403  1.00146.86           C
ATOM   1609  CG  PRO   221      51.410 -51.538  20.565  1.00146.86           C
ATOM   1610  C   PRO   221      53.090 -53.848  18.211  1.00146.86           C
ATOM   1611  O   PRO   221      53.953 -53.194  17.627  1.00146.86           O
ATOM   1612  N   SER   222      52.583 -55.004  17.748  1.00162.24           N
ATOM   1613  CA  SER   222      52.907 -55.493  16.445  1.00162.24           C
ATOM   1614  CB  SER   222      53.583 -56.875  16.441  1.00162.24           C
ATOM   1615  OG  SER   222      54.856 -56.801  17.067  1.00162.24           O
ATOM   1616  C   SER   222      51.577 -55.642  15.793  1.00162.24           C
ATOM   1617  O   SER   222      50.618 -56.074  16.431  1.00162.24           O
ATOM   1618  N   ALA   223      51.467 -55.268  14.507  1.00221.67           N
ATOM   1619  CA  ALA   223      50.177 -55.364  13.898  1.00221.67           C
ATOM   1620  CB  ALA   223      49.684 -54.044  13.282  1.00221.67           C
ATOM   1621  C   ALA   223      50.258 -56.359  12.796  1.00221.67           C
ATOM   1622  O   ALA   223      51.237 -56.411  12.055  1.00221.67           O
ATOM   1623  N   THR   224      49.215 -57.202  12.683  1.00273.27           N
ATOM   1624  CA  THR   224      49.188 -58.166  11.630  1.00273.27           C
ATOM   1625  CB  THR   224      48.441 -59.420  11.982  1.00273.27           C
ATOM   1626  OG1 THR   224      48.559 -60.368  10.933  1.00273.27           O
ATOM   1627  CG2 THR   224      46.965 -59.079  12.242  1.00273.27           C
ATOM   1628  C   THR   224      48.512 -57.516  10.474  1.00273.27           C
ATOM   1629  O   THR   224      47.752 -56.564  10.646  1.00273.27           O
ATOM   1630  N   ALA   225      48.792 -58.008   9.254  1.00212.29           N
ATOM   1631  CA  ALA   225      48.205 -57.394   8.105  1.00212.29           C
ATOM   1632  CB  ALA   225      48.709 -57.969   6.771  1.00212.29           C
ATOM   1633  C   ALA   225      46.735 -57.620   8.160  1.00212.29           C
ATOM   1634  O   ALA   225      46.247 -58.719   8.417  1.00212.29           O
ATOM   1635  N   PRO   226      46.038 -56.546   7.955  1.00 96.27           N
ATOM   1636  CA  PRO   226      44.609 -56.604   7.875  1.00 96.27           C
ATOM   1637  CD  PRO   226      46.502 -55.267   8.468  1.00 96.27           C
ATOM   1638  CB  PRO   226      44.097 -55.242   8.346  1.00 96.27           C
ATOM   1639  CG  PRO   226      45.318 -54.314   8.261  1.00 96.27           C
ATOM   1640  C   PRO   226      44.278 -56.893   6.453  1.00 96.27           C
ATOM   1641  O   PRO   226      45.185 -56.887   5.622  1.00 96.27           O
ATOM   1642  N   GLY   227      42.997 -57.157   6.144  1.00 71.93           N
ATOM   1643  CA  GLY   227      42.639 -57.312   4.767  1.00 71.93           C
ATOM   1644  C   GLY   227      42.630 -55.913   4.253  1.00 71.93           C
ATOM   1645  O   GLY   227      42.956 -54.986   4.993  1.00 71.93           O
ATOM   1646  N   GLY   228      42.270 -55.688   2.977  1.00135.97           N
ATOM   1647  CA  GLY   228      42.343 -54.315   2.580  1.00135.97           C
ATOM   1648  C   GLY   228      41.375 -54.032   1.483  1.00135.97           C
ATOM   1649  O   GLY   228      40.760 -54.930   0.909  1.00135.97           O
ATOM   1650  N   LEU   229      41.235 -52.724   1.192  1.00283.06           N
ATOM   1651  CA  LEU   229      40.408 -52.187   0.155  1.00283.06           C
ATOM   1652  CB  LEU   229      39.835 -50.805   0.532  1.00283.06           C
ATOM   1653  CG  LEU   229      38.910 -50.160  -0.515  1.00283.06           C
ATOM   1654  CD1 LEU   229      37.598 -50.947  -0.652  1.00283.06           C
ATOM   1655  CD2 LEU   229      38.680 -48.670  -0.215  1.00283.06           C
ATOM   1656  C   LEU   229      41.331 -51.996  -1.003  1.00283.06           C
ATOM   1657  O   LEU   229      42.547 -51.984  -0.829  1.00283.06           O
ATOM   1658  N   SER   230      40.790 -51.860  -2.227  1.00177.68           N
ATOM   1659  CA  SER   230      41.669 -51.687  -3.347  1.00177.68           C
ATOM   1660  CB  SER   230      40.927 -51.630  -4.693  1.00177.68           C
ATOM   1661  OG  SER   230      40.200 -52.833  -4.905  1.00177.68           O
ATOM   1662  C   SER   230      42.390 -50.388  -3.147  1.00177.68           C
ATOM   1663  O   SER   230      41.820 -49.432  -2.624  1.00177.68           O
ATOM   1664  N   THR   231      43.682 -50.327  -3.536  1.00262.90           N
ATOM   1665  CA  THR   231      44.439 -49.120  -3.339  1.00262.90           C
ATOM   1666  CB  THR   231      45.807 -49.357  -2.779  1.00262.90           C
ATOM   1667  OG1 THR   231      46.591 -50.092  -3.703  1.00262.90           O
ATOM   1668  CG2 THR   231      45.666 -50.136  -1.458  1.00262.90           C
ATOM   1669  C   THR   231      44.581 -48.428  -4.659  1.00262.90           C
ATOM   1670  O   THR   231      44.125 -48.939  -5.681  1.00262.90           O
ATOM   1671  N   THR   232      45.215 -47.231  -4.683  1.00255.16           N
ATOM   1672  CA  THR   232      45.210 -46.562  -5.949  1.00255.16           C
ATOM   1673  CB  THR   232      44.003 -45.685  -6.069  1.00255.16           C
ATOM   1674  OG1 THR   232      42.825 -46.451  -5.862  1.00255.16           O
ATOM   1675  CG2 THR   232      43.994 -45.030  -7.458  1.00255.16           C
ATOM   1676  C   THR   232      46.387 -45.643  -6.151  1.00255.16           C
ATOM   1677  O   THR   232      46.907 -45.043  -5.211  1.00255.16           O
ATOM   1678  N   GLY   233      46.809 -45.546  -7.435  1.00175.17           N
ATOM   1679  CA  GLY   233      47.684 -44.582  -8.017  1.00175.17           C
ATOM   1680  C   GLY   233      46.616 -43.886  -8.788  1.00175.17           C
ATOM   1681  O   GLY   233      46.382 -42.693  -8.652  1.00175.17           O
ATOM   1682  N   VAL   234      45.886 -44.643  -9.626  1.00163.84           N
ATOM   1683  CA  VAL   234      44.756 -44.021 -10.248  1.00163.84           C
ATOM   1684  CB  VAL   234      45.051 -43.451 -11.607  1.00163.84           C
ATOM   1685  CG1 VAL   234      45.336 -44.605 -12.584  1.00163.84           C
ATOM   1686  CG2 VAL   234      43.884 -42.540 -12.023  1.00163.84           C
ATOM   1687  C   VAL   234      43.703 -45.065 -10.390  1.00163.84           C
ATOM   1688  O   VAL   234      44.005 -46.234 -10.617  1.00163.84           O
ATOM   1689  N   GLY   235      42.428 -44.676 -10.219  1.00 64.23           N
ATOM   1690  CA  GLY   235      41.364 -45.621 -10.380  1.00 64.23           C
ATOM   1691  C   GLY   235      41.491 -46.681  -9.355  1.00 64.23           C
ATOM   1692  O   GLY   235      41.725 -46.395  -8.184  1.00 64.23           O
ATOM   1693  N   GLY   236      41.298 -47.944  -9.783  1.00 98.31           N
ATOM   1694  CA  GLY   236      41.400 -49.056  -8.889  1.00 98.31           C
ATOM   1695  C   GLY   236      40.744 -50.224  -9.547  1.00 98.31           C
ATOM   1696  O   GLY   236      40.224 -50.114 -10.656  1.00 98.31           O
ATOM   1697  N   SER   237      40.750 -51.385  -8.864  1.00192.95           N
ATOM   1698  CA  SER   237      40.143 -52.561  -9.414  1.00192.95           C
ATOM   1699  CB  SER   237      41.140 -53.697  -9.703  1.00192.95           C
ATOM   1700  OG  SER   237      42.043 -53.307 -10.729  1.00192.95           O
ATOM   1701  C   SER   237      39.175 -53.061  -8.397  1.00192.95           C
ATOM   1702  O   SER   237      39.141 -52.573  -7.269  1.00192.95           O
ATOM   1703  N   ARG   238      38.336 -54.043  -8.779  1.00345.86           N
ATOM   1704  CA  ARG   238      37.386 -54.527  -7.826  1.00345.86           C
ATOM   1705  CB  ARG   238      35.924 -54.520  -8.310  1.00345.86           C
ATOM   1706  CG  ARG   238      35.655 -55.504  -9.453  1.00345.86           C
ATOM   1707  CD  ARG   238      35.936 -54.959 -10.853  1.00345.86           C
ATOM   1708  NE  ARG   238      34.899 -53.933 -11.155  1.00345.86           N
ATOM   1709  CZ  ARG   238      35.107 -52.633 -10.802  1.00345.86           C
ATOM   1710  NH1 ARG   238      36.267 -52.276 -10.176  1.00345.86           N
ATOM   1711  NH2 ARG   238      34.161 -51.689 -11.080  1.00345.86           N
ATOM   1712  C   ARG   238      37.699 -55.961  -7.573  1.00345.86           C
ATOM   1713  O   ARG   238      38.295 -56.643  -8.405  1.00345.86           O
ATOM   1714  N   CYS   239      37.311 -56.443  -6.381  1.00 83.79           N
ATOM   1715  CA  CYS   239      37.463 -57.823  -6.043  1.00 83.79           C
ATOM   1716  CB  CYS   239      37.974 -58.060  -4.612  1.00 83.79           C
ATOM   1717  SG  CYS   239      39.669 -57.449  -4.372  1.00 83.79           S
ATOM   1718  C   CYS   239      36.078 -58.361  -6.126  1.00 83.79           C
ATOM   1719  O   CYS   239      35.355 -58.072  -7.079  1.00 83.79           O
ATOM   1720  N   ARG   240      35.659 -59.170  -5.138  1.00282.57           N
ATOM   1721  CA  ARG   240      34.310 -59.633  -5.217  1.00282.57           C
ATOM   1722  CB  ARG   240      33.900 -60.614  -4.109  1.00282.57           C
ATOM   1723  CG  ARG   240      32.433 -61.034  -4.220  1.00282.57           C
ATOM   1724  CD  ARG   240      32.104 -61.686  -5.563  1.00282.57           C
ATOM   1725  NE  ARG   240      33.048 -62.825  -5.738  1.00282.57           N
ATOM   1726  CZ  ARG   240      33.467 -63.181  -6.986  1.00282.57           C
ATOM   1727  NH1 ARG   240      33.031 -62.488  -8.080  1.00282.57           N
ATOM   1728  NH2 ARG   240      34.327 -64.229  -7.140  1.00282.57           N
ATOM   1729  C   ARG   240      33.439 -58.432  -5.089  1.00282.57           C
ATOM   1730  O   ARG   240      33.776 -57.477  -4.392  1.00282.57           O
ATOM   1731  N   VAL   241      32.296 -58.442  -5.797  1.00123.40           N
ATOM   1732  CA  VAL   241      31.410 -57.322  -5.730  1.00123.40           C
ATOM   1733  CB  VAL   241      30.412 -57.279  -6.851  1.00123.40           C
ATOM   1734  CG1 VAL   241      29.516 -58.527  -6.764  1.00123.40           C
ATOM   1735  CG2 VAL   241      29.639 -55.952  -6.766  1.00123.40           C
ATOM   1736  C   VAL   241      30.665 -57.419  -4.443  1.00123.40           C
ATOM   1737  O   VAL   241      30.317 -58.509  -3.991  1.00123.40           O
ATOM   1738  N   LEU   242      30.421 -56.262  -3.801  1.00273.05           N
ATOM   1739  CA  LEU   242      29.721 -56.264  -2.553  1.00273.05           C
ATOM   1740  CB  LEU   242      29.848 -54.923  -1.800  1.00273.05           C
ATOM   1741  CG  LEU   242      29.323 -54.916  -0.349  1.00273.05           C
ATOM   1742  CD1 LEU   242      27.794 -54.959  -0.274  1.00273.05           C
ATOM   1743  CD2 LEU   242      29.989 -56.026   0.479  1.00273.05           C
ATOM   1744  C   LEU   242      28.291 -56.539  -2.889  1.00273.05           C
ATOM   1745  O   LEU   242      27.823 -56.189  -3.972  1.00273.05           O
ATOM   1746  N   ARG   243      27.559 -57.198  -1.971  1.00270.13           N
ATOM   1747  CA  ARG   243      26.206 -57.564  -2.260  1.00270.13           C
ATOM   1748  CB  ARG   243      25.525 -58.354  -1.124  1.00270.13           C
ATOM   1749  CG  ARG   243      25.433 -57.598   0.204  1.00270.13           C
ATOM   1750  CD  ARG   243      25.009 -58.481   1.382  1.00270.13           C
ATOM   1751  NE  ARG   243      24.951 -57.617   2.595  1.00270.13           N
ATOM   1752  CZ  ARG   243      25.060 -58.166   3.841  1.00270.13           C
ATOM   1753  NH1 ARG   243      25.278 -59.506   3.983  1.00270.13           N
ATOM   1754  NH2 ARG   243      24.954 -57.372   4.946  1.00270.13           N
ATOM   1755  C   ARG   243      25.422 -56.322  -2.516  1.00270.13           C
ATOM   1756  O   ARG   243      25.572 -55.313  -1.832  1.00270.13           O
ATOM   1757  N   LEU   244      24.544 -56.373  -3.532  1.00246.87           N
ATOM   1758  CA  LEU   244      23.782 -55.210  -3.863  1.00246.87           C
ATOM   1759  CB  LEU   244      22.943 -55.416  -5.146  1.00246.87           C
ATOM   1760  CG  LEU   244      22.290 -54.159  -5.761  1.00246.87           C
ATOM   1761  CD1 LEU   244      21.596 -54.506  -7.087  1.00246.87           C
ATOM   1762  CD2 LEU   244      21.323 -53.458  -4.798  1.00246.87           C
ATOM   1763  C   LEU   244      22.913 -54.974  -2.672  1.00246.87           C
ATOM   1764  O   LEU   244      22.504 -55.913  -1.990  1.00246.87           O
ATOM   1765  N   PRO   245      22.657 -53.733  -2.380  1.00106.64           N
ATOM   1766  CA  PRO   245      21.893 -53.375  -1.221  1.00106.64           C
ATOM   1767  CD  PRO   245      23.495 -52.643  -2.843  1.00106.64           C
ATOM   1768  CB  PRO   245      22.077 -51.864  -1.043  1.00106.64           C
ATOM   1769  CG  PRO   245      22.759 -51.391  -2.342  1.00106.64           C
ATOM   1770  C   PRO   245      20.477 -53.818  -1.347  1.00106.64           C
ATOM   1771  O   PRO   245      20.009 -54.038  -2.462  1.00106.64           O
ATOM   1772  N   LEU   246      19.781 -53.967  -0.205  1.00220.78           N
ATOM   1773  CA  LEU   246      18.433 -54.444  -0.232  1.00220.78           C
ATOM   1774  CB  LEU   246      17.836 -54.566   1.185  1.00220.78           C
ATOM   1775  CG  LEU   246      16.524 -55.369   1.292  1.00220.78           C
ATOM   1776  CD1 LEU   246      16.014 -55.397   2.741  1.00220.78           C
ATOM   1777  CD2 LEU   246      15.460 -54.891   0.299  1.00220.78           C
ATOM   1778  C   LEU   246      17.668 -53.429  -1.017  1.00220.78           C
ATOM   1779  O   LEU   246      17.844 -52.223  -0.850  1.00220.78           O
ATOM   1780  N   PRO   247      16.846 -53.908  -1.905  1.00106.65           N
ATOM   1781  CA  PRO   247      16.101 -53.035  -2.768  1.00106.65           C
ATOM   1782  CD  PRO   247      17.062 -55.211  -2.506  1.00106.65           C
ATOM   1783  CB  PRO   247      15.617 -53.900  -3.936  1.00106.65           C
ATOM   1784  CG  PRO   247      15.897 -55.350  -3.496  1.00106.65           C
ATOM   1785  C   PRO   247      15.009 -52.297  -2.068  1.00106.65           C
ATOM   1786  O   PRO   247      14.378 -52.851  -1.171  1.00106.65           O
ATOM   1787  N   SER   248      14.771 -51.035  -2.470  1.00191.77           N
ATOM   1788  CA  SER   248      13.718 -50.263  -1.886  1.00191.77           C
ATOM   1789  CB  SER   248      14.117 -49.569  -0.573  1.00191.77           C
ATOM   1790  OG  SER   248      14.422 -50.538   0.418  1.00191.77           O
ATOM   1791  C   SER   248      13.402 -49.190  -2.871  1.00191.77           C
ATOM   1792  O   SER   248      14.184 -48.928  -3.783  1.00191.77           O
ATOM   1793  N   SER   249      12.228 -48.549  -2.732  1.00166.88           N
ATOM   1794  CA  SER   249      11.936 -47.491  -3.648  1.00166.88           C
ATOM   1795  CB  SER   249      10.555 -47.618  -4.313  1.00166.88           C
ATOM   1796  OG  SER   249      10.508 -48.788  -5.117  1.00166.88           O
ATOM   1797  C   SER   249      11.939 -46.227  -2.859  1.00166.88           C
ATOM   1798  O   SER   249      11.033 -45.971  -2.067  1.00166.88           O
ATOM   1799  N   ASN   250      12.986 -45.406  -3.050  1.00281.11           N
ATOM   1800  CA  ASN   250      13.071 -44.159  -2.354  1.00281.11           C
ATOM   1801  CB  ASN   250      13.277 -44.335  -0.837  1.00281.11           C
ATOM   1802  CG  ASN   250      13.077 -42.999  -0.135  1.00281.11           C
ATOM   1803  OD1 ASN   250      13.915 -42.102  -0.217  1.00281.11           O
ATOM   1804  ND2 ASN   250      11.934 -42.863   0.589  1.00281.11           N
ATOM   1805  C   ASN   250      14.267 -43.463  -2.907  1.00281.11           C
ATOM   1806  O   ASN   250      15.164 -44.103  -3.454  1.00281.11           O
ATOM   1807  N   ALA   251      14.312 -42.122  -2.806  1.00249.81           N
ATOM   1808  CA  ALA   251      15.483 -41.456  -3.286  1.00249.81           C
ATOM   1809  CB  ALA   251      15.365 -39.922  -3.289  1.00249.81           C
ATOM   1810  C   ALA   251      16.575 -41.831  -2.343  1.00249.81           C
ATOM   1811  O   ALA   251      16.354 -41.925  -1.137  1.00249.81           O
ATOM   1812  N   ALA   252      17.790 -42.075  -2.869  1.00224.73           N
ATOM   1813  CA  ALA   252      18.850 -42.452  -1.983  1.00224.73           C
ATOM   1814  CB  ALA   252      19.541 -43.768  -2.376  1.00224.73           C
ATOM   1815  C   ALA   252      19.883 -41.378  -2.031  1.00224.73           C
ATOM   1816  O   ALA   252      20.298 -40.923  -3.095  1.00224.73           O
ATOM   1817  N   PRO   253      20.273 -40.949  -0.867  1.00259.88           N
ATOM   1818  CA  PRO   253      21.289 -39.942  -0.773  1.00259.88           C
ATOM   1819  CD  PRO   253      19.331 -40.875   0.239  1.00259.88           C
ATOM   1820  CB  PRO   253      21.234 -39.426   0.663  1.00259.88           C
ATOM   1821  CG  PRO   253      19.768 -39.659   1.071  1.00259.88           C
ATOM   1822  C   PRO   253      22.623 -40.476  -1.174  1.00259.88           C
ATOM   1823  O   PRO   253      23.494 -39.683  -1.530  1.00259.88           O
ATOM   1824  N   ALA   254      22.817 -41.806  -1.111  1.00219.25           N
ATOM   1825  CA  ALA   254      24.105 -42.332  -1.448  1.00219.25           C
ATOM   1826  CB  ALA   254      24.722 -43.198  -0.336  1.00219.25           C
ATOM   1827  C   ALA   254      23.957 -43.208  -2.644  1.00219.25           C
ATOM   1828  O   ALA   254      23.016 -43.993  -2.747  1.00219.25           O
ATOM   1829  N   ASP   255      24.891 -43.061  -3.601  1.00186.97           N
ATOM   1830  CA  ASP   255      24.893 -43.896  -4.761  1.00186.97           C
ATOM   1831  CB  ASP   255      25.552 -43.231  -5.980  1.00186.97           C
ATOM   1832  CG  ASP   255      24.650 -42.077  -6.399  1.00186.97           C
ATOM   1833  OD1 ASP   255      23.491 -42.027  -5.906  1.00186.97           O
ATOM   1834  OD2 ASP   255      25.105 -41.232  -7.215  1.00186.97           O
ATOM   1835  C   ASP   255      25.683 -45.105  -4.387  1.00186.97           C
ATOM   1836  O   ASP   255      26.321 -45.129  -3.336  1.00186.97           O
ATOM   1837  N   THR   256      25.648 -46.160  -5.222  1.00273.11           N
ATOM   1838  CA  THR   256      26.396 -47.325  -4.856  1.00273.11           C
ATOM   1839  CB  THR   256      25.538 -48.524  -4.576  1.00273.11           C
ATOM   1840  OG1 THR   256      24.795 -48.880  -5.732  1.00273.11           O
ATOM   1841  CG2 THR   256      24.588 -48.185  -3.415  1.00273.11           C
ATOM   1842  C   THR   256      27.326 -47.681  -5.969  1.00273.11           C
ATOM   1843  O   THR   256      26.963 -47.643  -7.144  1.00273.11           O
ATOM   1844  N   ALA   257      28.578 -48.012  -5.601  1.00285.30           N
ATOM   1845  CA  ALA   257      29.574 -48.431  -6.539  1.00285.30           C
ATOM   1846  CB  ALA   257      30.117 -47.294  -7.421  1.00285.30           C
ATOM   1847  C   ALA   257      30.715 -48.928  -5.717  1.00285.30           C
ATOM   1848  O   ALA   257      30.828 -48.592  -4.540  1.00285.30           O
ATOM   1849  N   THR   258      31.594 -49.758  -6.305  1.00281.53           N
ATOM   1850  CA  THR   258      32.705 -50.212  -5.525  1.00281.53           C
ATOM   1851  CB  THR   258      32.860 -51.705  -5.507  1.00281.53           C
ATOM   1852  OG1 THR   258      33.139 -52.189  -6.813  1.00281.53           O
ATOM   1853  CG2 THR   258      31.552 -52.323  -4.983  1.00281.53           C
ATOM   1854  C   THR   258      33.930 -49.630  -6.143  1.00281.53           C
ATOM   1855  O   THR   258      34.119 -49.710  -7.355  1.00281.53           O
ATOM   1856  N   ALA   259      34.791 -48.997  -5.321  1.00250.59           N
ATOM   1857  CA  ALA   259      35.976 -48.421  -5.880  1.00250.59           C
ATOM   1858  CB  ALA   259      35.745 -47.047  -6.529  1.00250.59           C
ATOM   1859  C   ALA   259      36.984 -48.250  -4.788  1.00250.59           C
ATOM   1860  O   ALA   259      36.687 -48.345  -3.598  1.00250.59           O
ATOM   1861  N   PRO   260      38.197 -48.035  -5.215  1.00196.75           N
ATOM   1862  CA  PRO   260      39.276 -47.858  -4.280  1.00196.75           C
ATOM   1863  CD  PRO   260      38.640 -48.720  -6.418  1.00196.75           C
ATOM   1864  CB  PRO   260      40.559 -48.149  -5.052  1.00196.75           C
ATOM   1865  CG  PRO   260      40.099 -49.112  -6.157  1.00196.75           C
ATOM   1866  C   PRO   260      39.274 -46.516  -3.619  1.00196.75           C
ATOM   1867  O   PRO   260      38.659 -45.585  -4.136  1.00196.75           O
ATOM   1868  N   ALA   261      39.954 -46.424  -2.459  1.00195.44           N
ATOM   1869  CA  ALA   261      40.065 -45.240  -1.657  1.00195.44           C
ATOM   1870  CB  ALA   261      40.295 -45.589  -0.183  1.00195.44           C
ATOM   1871  C   ALA   261      41.211 -44.400  -2.158  1.00195.44           C
ATOM   1872  O   ALA   261      42.008 -44.851  -2.979  1.00195.44           O
ATOM   1873  N   HIS   262      41.310 -43.135  -1.682  1.00250.28           N
ATOM   1874  CA  HIS   262      42.330 -42.227  -2.129  1.00250.28           C
ATOM   1875  ND1 HIS   262      40.322 -43.099  -4.607  1.00250.28           N
ATOM   1876  CG  HIS   262      41.483 -42.368  -4.496  1.00250.28           C
ATOM   1877  CB  HIS   262      41.797 -41.461  -3.342  1.00250.28           C
ATOM   1878  NE2 HIS   262      41.530 -43.546  -6.420  1.00250.28           N
ATOM   1879  CD2 HIS   262      42.208 -42.652  -5.613  1.00250.28           C
ATOM   1880  CE1 HIS   262      40.401 -43.785  -5.775  1.00250.28           C
ATOM   1881  C   HIS   262      42.905 -41.408  -0.948  1.00250.28           C
ATOM   1882  O   HIS   262      43.795 -41.966  -0.320  1.00250.28           O
ATOM   1883  N   THR   263      42.513 -40.113  -0.648  1.00413.45           N
ATOM   1884  CA  THR   263      42.802 -39.184   0.472  1.00413.45           C
ATOM   1885  CB  THR   263      43.913 -39.485   1.448  1.00413.45           C
ATOM   1886  OG1 THR   263      43.854 -40.816   1.918  1.00413.45           O
ATOM   1887  CG2 THR   263      43.626 -38.686   2.733  1.00413.45           C
ATOM   1888  C   THR   263      42.843 -37.725  -0.033  1.00413.45           C
ATOM   1889  O   THR   263      41.866 -37.047   0.242  1.00413.45           O
ATOM   1890  N   PRO   264      43.971 -37.106  -0.362  1.00455.11           N
ATOM   1891  CA  PRO   264      44.312 -36.107  -1.446  1.00455.11           C
ATOM   1892  CD  PRO   264      44.255 -36.435   0.899  1.00455.11           C
ATOM   1893  CB  PRO   264      45.342 -35.235  -0.766  1.00455.11           C
ATOM   1894  CG  PRO   264      44.795 -35.051   0.631  1.00455.11           C
ATOM   1895  C   PRO   264      44.604 -36.222  -3.023  1.00455.11           C
ATOM   1896  O   PRO   264      44.254 -35.258  -3.682  1.00455.11           O
ATOM   1897  N   ALA   265      45.251 -37.248  -3.714  1.00446.02           N
ATOM   1898  CA  ALA   265      45.155 -37.458  -5.192  1.00446.02           C
ATOM   1899  CB  ALA   265      45.220 -36.211  -6.056  1.00446.02           C
ATOM   1900  C   ALA   265      46.192 -38.441  -5.762  1.00446.02           C
ATOM   1901  O   ALA   265      47.176 -38.756  -5.115  1.00446.02           O
ATOM   1902  N   SER   266      46.020 -39.037  -6.978  1.00234.02           N
ATOM   1903  CA  SER   266      47.138 -39.850  -7.428  1.00234.02           C
ATOM   1904  CB  SER   266      47.319 -41.153  -6.627  1.00234.02           C
ATOM   1905  OG  SER   266      48.474 -41.845  -7.077  1.00234.02           O
ATOM   1906  C   SER   266      47.173 -40.096  -8.927  1.00234.02           C
ATOM   1907  O   SER   266      46.214 -39.880  -9.669  1.00234.02           O
ATOM   1908  N   VAL   267      48.322 -40.603  -9.431  1.00238.22           N
ATOM   1909  CA  VAL   267      48.492 -40.670 -10.861  1.00238.22           C
ATOM   1910  CB  VAL   267      48.965 -39.348 -11.369  1.00238.22           C
ATOM   1911  CG1 VAL   267      47.793 -38.364 -11.333  1.00238.22           C
ATOM   1912  CG2 VAL   267      50.126 -38.890 -10.466  1.00238.22           C
ATOM   1913  C   VAL   267      49.509 -41.671 -11.283  1.00238.22           C
ATOM   1914  O   VAL   267      49.891 -42.574 -10.540  1.00238.22           O
ATOM   1915  N   ALA   268      49.942 -41.510 -12.555  1.00124.32           N
ATOM   1916  CA  ALA   268      50.846 -42.426 -13.179  1.00124.32           C
ATOM   1917  CB  ALA   268      50.239 -43.135 -14.401  1.00124.32           C
ATOM   1918  C   ALA   268      52.076 -41.736 -13.658  1.00124.32           C
ATOM   1919  O   ALA   268      52.063 -40.575 -14.063  1.00124.32           O
ATOM   1920  N   VAL   269      53.200 -42.471 -13.600  1.00173.29           N
ATOM   1921  CA  VAL   269      54.446 -41.978 -14.094  1.00173.29           C
ATOM   1922  CB  VAL   269      55.598 -42.575 -13.347  1.00173.29           C
ATOM   1923  CG1 VAL   269      55.329 -42.271 -11.862  1.00173.29           C
ATOM   1924  CG2 VAL   269      55.750 -44.077 -13.649  1.00173.29           C
ATOM   1925  C   VAL   269      54.486 -42.433 -15.503  1.00173.29           C
ATOM   1926  O   VAL   269      54.112 -43.570 -15.777  1.00173.29           O
ATOM   1927  N   ALA   270      54.915 -41.588 -16.458  1.00120.40           N
ATOM   1928  CA  ALA   270      54.780 -42.159 -17.758  1.00120.40           C
ATOM   1929  CB  ALA   270      53.319 -42.470 -18.136  1.00120.40           C
ATOM   1930  C   ALA   270      55.213 -41.240 -18.831  1.00120.40           C
ATOM   1931  O   ALA   270      56.043 -40.344 -18.684  1.00120.40           O
ATOM   1932  N   GLY   271      54.644 -41.618 -19.983  1.00102.87           N
ATOM   1933  CA  GLY   271      54.562 -41.065 -21.287  1.00102.87           C
ATOM   1934  C   GLY   271      53.217 -41.629 -21.604  1.00102.87           C
ATOM   1935  O   GLY   271      52.834 -42.607 -20.967  1.00102.87           O
ATOM   1936  N   SER   272      52.422 -41.098 -22.542  1.00161.54           N
ATOM   1937  CA  SER   272      51.170 -41.797 -22.558  1.00161.54           C
ATOM   1938  CB  SER   272      49.973 -41.063 -23.159  1.00161.54           C
ATOM   1939  OG  SER   272      48.803 -41.781 -22.799  1.00161.54           O
ATOM   1940  C   SER   272      51.349 -43.140 -23.199  1.00161.54           C
ATOM   1941  O   SER   272      52.387 -43.412 -23.780  1.00161.54           O
ATOM   1942  N   ARG   273      50.341 -44.030 -23.136  1.00135.26           N
ATOM   1943  CA  ARG   273      50.596 -45.405 -23.490  1.00135.26           C
ATOM   1944  CB  ARG   273      49.370 -46.318 -23.356  1.00135.26           C
ATOM   1945  CG  ARG   273      49.780 -47.790 -23.307  1.00135.26           C
ATOM   1946  CD  ARG   273      48.617 -48.774 -23.210  1.00135.26           C
ATOM   1947  NE  ARG   273      49.220 -50.114 -22.964  1.00135.26           N
ATOM   1948  CZ  ARG   273      49.792 -50.802 -23.994  1.00135.26           C
ATOM   1949  NH1 ARG   273      49.807 -50.264 -25.249  1.00135.26           N
ATOM   1950  NH2 ARG   273      50.362 -52.021 -23.766  1.00135.26           N
ATOM   1951  C   ARG   273      51.125 -45.570 -24.882  1.00135.26           C
ATOM   1952  O   ARG   273      52.120 -46.265 -25.083  1.00135.26           O
ATOM   1953  N   SER   274      50.508 -44.929 -25.886  1.00126.55           N
ATOM   1954  CA  SER   274      51.026 -45.086 -27.214  1.00126.55           C
ATOM   1955  CB  SER   274      50.034 -44.690 -28.325  1.00126.55           C
ATOM   1956  OG  SER   274      50.574 -44.981 -29.606  1.00126.55           O
ATOM   1957  C   SER   274      52.200 -44.172 -27.269  1.00126.55           C
ATOM   1958  O   SER   274      52.787 -43.856 -26.238  1.00126.55           O
ATOM   1959  N   ARG   275      52.621 -43.725 -28.465  1.00236.43           N
ATOM   1960  CA  ARG   275      53.726 -42.809 -28.471  1.00236.43           C
ATOM   1961  CB  ARG   275      54.448 -42.842 -29.826  1.00236.43           C
ATOM   1962  CG  ARG   275      55.935 -42.506 -29.763  1.00236.43           C
ATOM   1963  CD  ARG   275      56.595 -42.471 -31.141  1.00236.43           C
ATOM   1964  NE  ARG   275      56.289 -43.770 -31.802  1.00236.43           N
ATOM   1965  CZ  ARG   275      57.044 -44.200 -32.853  1.00236.43           C
ATOM   1966  NH1 ARG   275      58.121 -43.470 -33.265  1.00236.43           N
ATOM   1967  NH2 ARG   275      56.721 -45.363 -33.491  1.00236.43           N
ATOM   1968  C   ARG   275      53.093 -41.453 -28.275  1.00236.43           C
ATOM   1969  O   ARG   275      53.303 -40.517 -29.044  1.00236.43           O
ATOM   1970  N   GLU   276      52.274 -41.377 -27.208  1.00161.58           N
ATOM   1971  CA  GLU   276      51.440 -40.290 -26.807  1.00161.58           C
ATOM   1972  CB  GLU   276      50.245 -40.920 -26.077  1.00161.58           C
ATOM   1973  CG  GLU   276      49.730 -42.162 -26.830  1.00161.58           C
ATOM   1974  CD  GLU   276      48.541 -42.795 -26.107  1.00161.58           C
ATOM   1975  OE1 GLU   276      47.975 -42.138 -25.197  1.00161.58           O
ATOM   1976  OE2 GLU   276      48.158 -43.938 -26.475  1.00161.58           O
ATOM   1977  C   GLU   276      52.012 -39.152 -25.963  1.00161.58           C
ATOM   1978  O   GLU   276      51.850 -38.002 -26.352  1.00161.58           O
ATOM   1979  N   GLY   277      52.590 -39.438 -24.757  1.00205.41           N
ATOM   1980  CA  GLY   277      52.904 -38.437 -23.729  1.00205.41           C
ATOM   1981  C   GLY   277      54.151 -37.541 -23.585  1.00205.41           C
ATOM   1982  O   GLY   277      54.033 -36.322 -23.690  1.00205.41           O
ATOM   1983  N   VAL   278      55.362 -38.110 -23.320  1.00238.00           N
ATOM   1984  CA  VAL   278      56.635 -37.461 -22.980  1.00238.00           C
ATOM   1985  CB  VAL   278      56.656 -35.962 -23.010  1.00238.00           C
ATOM   1986  CG1 VAL   278      55.834 -35.416 -21.834  1.00238.00           C
ATOM   1987  CG2 VAL   278      58.126 -35.521 -23.008  1.00238.00           C
ATOM   1988  C   VAL   278      56.974 -37.921 -21.569  1.00238.00           C
ATOM   1989  O   VAL   278      56.289 -38.804 -21.061  1.00238.00           O
ATOM   1990  N   ALA   279      58.030 -37.385 -20.891  1.00135.84           N
ATOM   1991  CA  ALA   279      58.329 -37.841 -19.540  1.00135.84           C
ATOM   1992  CB  ALA   279      59.782 -37.631 -19.084  1.00135.84           C
ATOM   1993  C   ALA   279      57.542 -37.003 -18.602  1.00135.84           C
ATOM   1994  O   ALA   279      57.868 -35.838 -18.376  1.00135.84           O
ATOM   1995  N   THR   280      56.510 -37.594 -17.979  1.00121.89           N
ATOM   1996  CA  THR   280      55.691 -36.765 -17.160  1.00121.89           C
ATOM   1997  CB  THR   280      54.636 -36.034 -17.942  1.00121.89           C
ATOM   1998  OG1 THR   280      53.784 -36.961 -18.598  1.00121.89           O
ATOM   1999  CG2 THR   280      55.297 -35.090 -18.957  1.00121.89           C
ATOM   2000  C   THR   280      54.929 -37.586 -16.180  1.00121.89           C
ATOM   2001  O   THR   280      55.182 -38.770 -15.955  1.00121.89           O
ATOM   2002  N   ALA   281      53.971 -36.912 -15.522  1.00109.50           N
ATOM   2003  CA  ALA   281      53.074 -37.631 -14.686  1.00109.50           C
ATOM   2004  CB  ALA   281      53.022 -37.126 -13.236  1.00109.50           C
ATOM   2005  C   ALA   281      51.728 -37.406 -15.287  1.00109.50           C
ATOM   2006  O   ALA   281      51.434 -36.309 -15.763  1.00109.50           O
ATOM   2007  N   SER   282      50.881 -38.454 -15.292  1.00158.10           N
ATOM   2008  CA  SER   282      49.593 -38.317 -15.901  1.00158.10           C
ATOM   2009  CB  SER   282      49.265 -39.376 -16.968  1.00158.10           C
ATOM   2010  OG  SER   282      47.955 -39.161 -17.475  1.00158.10           O
ATOM   2011  C   SER   282      48.563 -38.471 -14.846  1.00158.10           C
ATOM   2012  O   SER   282      48.570 -39.419 -14.063  1.00158.10           O
ATOM   2013  N   THR   283      47.638 -37.504 -14.829  1.00134.18           N
ATOM   2014  CA  THR   283      46.519 -37.487 -13.947  1.00134.18           C
ATOM   2015  CB  THR   283      46.200 -36.107 -13.474  1.00134.18           C
ATOM   2016  OG1 THR   283      47.313 -35.533 -12.807  1.00134.18           O
ATOM   2017  CG2 THR   283      44.945 -36.167 -12.586  1.00134.18           C
ATOM   2018  C   THR   283      45.388 -37.793 -14.838  1.00134.18           C
ATOM   2019  O   THR   283      45.305 -37.218 -15.917  1.00134.18           O
ATOM   2020  N   ASN   284      44.482 -38.695 -14.440  1.00126.86           N
ATOM   2021  CA  ASN   284      43.451 -38.979 -15.384  1.00126.86           C
ATOM   2022  CB  ASN   284      43.508 -40.419 -15.918  1.00126.86           C
ATOM   2023  CG  ASN   284      44.771 -40.549 -16.763  1.00126.86           C
ATOM   2024  OD1 ASN   284      45.366 -41.621 -16.859  1.00126.86           O
ATOM   2025  ND2 ASN   284      45.194 -39.423 -17.394  1.00126.86           N
ATOM   2026  C   ASN   284      42.126 -38.785 -14.736  1.00126.86           C
ATOM   2027  O   ASN   284      41.955 -39.032 -13.544  1.00126.86           O
ATOM   2028  N   VAL   285      41.162 -38.270 -15.519  1.00139.59           N
ATOM   2029  CA  VAL   285      39.811 -38.194 -15.060  1.00139.59           C
ATOM   2030  CB  VAL   285      39.265 -36.803 -14.956  1.00139.59           C
ATOM   2031  CG1 VAL   285      37.743 -36.871 -14.752  1.00139.59           C
ATOM   2032  CG2 VAL   285      39.979 -36.135 -13.773  1.00139.59           C
ATOM   2033  C   VAL   285      39.022 -38.973 -16.053  1.00139.59           C
ATOM   2034  O   VAL   285      39.185 -38.815 -17.260  1.00139.59           O
ATOM   2035  N   SER   286      38.159 -39.881 -15.573  1.00154.59           N
ATOM   2036  CA  SER   286      37.433 -40.691 -16.500  1.00154.59           C
ATOM   2037  CB  SER   286      37.049 -42.079 -15.955  1.00154.59           C
ATOM   2038  OG  SER   286      36.561 -42.909 -17.001  1.00154.59           O
ATOM   2039  C   SER   286      36.195 -39.942 -16.853  1.00154.59           C
ATOM   2040  O   SER   286      36.153 -38.717 -16.743  1.00154.59           O
ATOM   2041  N   ALA   287      35.179 -40.670 -17.354  1.00270.48           N
ATOM   2042  CA  ALA   287      33.940 -40.072 -17.737  1.00270.48           C
ATOM   2043  CB  ALA   287      33.775 -40.073 -19.258  1.00270.48           C
ATOM   2044  C   ALA   287      32.829 -40.889 -17.141  1.00270.48           C
ATOM   2045  O   ALA   287      32.914 -42.115 -17.078  1.00270.48           O
ATOM   2046  N   ARG   288      31.752 -40.221 -16.669  1.00319.73           N
ATOM   2047  CA  ARG   288      30.646 -40.932 -16.086  1.00319.73           C
ATOM   2048  CB  ARG   288      30.795 -41.174 -14.574  1.00319.73           C
ATOM   2049  CG  ARG   288      29.706 -42.066 -13.977  1.00319.73           C
ATOM   2050  CD  ARG   288      29.888 -42.324 -12.479  1.00319.73           C
ATOM   2051  NE  ARG   288      29.441 -41.104 -11.752  1.00319.73           N
ATOM   2052  CZ  ARG   288      29.751 -40.945 -10.433  1.00319.73           C
ATOM   2053  NH1 ARG   288      30.511 -41.880  -9.794  1.00319.73           N
ATOM   2054  NH2 ARG   288      29.299 -39.852  -9.752  1.00319.73           N
ATOM   2055  C   ARG   288      29.410 -40.113 -16.305  1.00319.73           C
ATOM   2056  O   ARG   288      29.481 -38.994 -16.805  1.00319.73           O
ATOM   2057  N   GLY   289      28.230 -40.651 -15.934  1.00126.20           N
ATOM   2058  CA  GLY   289      27.018 -39.921 -16.176  1.00126.20           C
ATOM   2059  C   GLY   289      27.123 -38.623 -15.449  1.00126.20           C
ATOM   2060  O   GLY   289      26.793 -37.569 -15.989  1.00126.20           O
ATOM   2061  N   GLU   290      27.586 -38.671 -14.188  1.00285.79           N
ATOM   2062  CA  GLU   290      27.792 -37.457 -13.461  1.00285.79           C
ATOM   2063  CB  GLU   290      26.898 -37.323 -12.214  1.00285.79           C
ATOM   2064  CG  GLU   290      26.792 -35.895 -11.671  1.00285.79           C
ATOM   2065  CD  GLU   290      25.769 -35.138 -12.514  1.00285.79           C
ATOM   2066  OE1 GLU   290      25.283 -35.718 -13.522  1.00285.79           O
ATOM   2067  OE2 GLU   290      25.457 -33.971 -12.157  1.00285.79           O
ATOM   2068  C   GLU   290      29.213 -37.526 -13.009  1.00285.79           C
ATOM   2069  O   GLU   290      29.655 -38.559 -12.509  1.00285.79           O
ATOM   2070  N   ALA   291      29.971 -36.429 -13.197  1.00258.44           N
ATOM   2071  CA  ALA   291      31.359 -36.401 -12.833  1.00258.44           C
ATOM   2072  CB  ALA   291      31.681 -37.041 -11.468  1.00258.44           C
ATOM   2073  C   ALA   291      32.107 -37.122 -13.900  1.00258.44           C
ATOM   2074  O   ALA   291      31.534 -37.972 -14.579  1.00258.44           O
ATOM   2075  N   LEU   292      33.413 -36.814 -14.064  1.00254.05           N
ATOM   2076  CA  LEU   292      34.144 -37.439 -15.120  1.00254.05           C
ATOM   2077  CB  LEU   292      34.058 -38.969 -15.012  1.00254.05           C
ATOM   2078  CG  LEU   292      34.696 -39.531 -13.728  1.00254.05           C
ATOM   2079  CD1 LEU   292      34.584 -41.062 -13.676  1.00254.05           C
ATOM   2080  CD2 LEU   292      36.142 -39.044 -13.559  1.00254.05           C
ATOM   2081  C   LEU   292      33.494 -36.994 -16.408  1.00254.05           C
ATOM   2082  O   LEU   292      32.524 -37.588 -16.872  1.00254.05           O
ATOM   2083  N   LYS   293      34.038 -35.934 -17.041  1.00263.29           N
ATOM   2084  CA  LYS   293      33.478 -35.387 -18.251  1.00263.29           C
ATOM   2085  CB  LYS   293      34.088 -34.016 -18.644  1.00263.29           C
ATOM   2086  CG  LYS   293      33.932 -33.494 -20.084  1.00263.29           C
ATOM   2087  CD  LYS   293      32.614 -32.813 -20.454  1.00263.29           C
ATOM   2088  CE  LYS   293      31.524 -33.730 -21.013  1.00263.29           C
ATOM   2089  NZ  LYS   293      30.353 -32.932 -21.438  1.00263.29           N
ATOM   2090  C   LYS   293      33.663 -36.367 -19.361  1.00263.29           C
ATOM   2091  O   LYS   293      34.384 -37.356 -19.242  1.00263.29           O
ATOM   2092  N   GLU   294      32.957 -36.091 -20.471  1.00275.25           N
ATOM   2093  CA  GLU   294      32.898 -36.871 -21.663  1.00275.25           C
ATOM   2094  CB  GLU   294      32.201 -36.157 -22.829  1.00275.25           C
ATOM   2095  CG  GLU   294      33.000 -34.926 -23.273  1.00275.25           C
ATOM   2096  CD  GLU   294      32.554 -34.489 -24.661  1.00275.25           C
ATOM   2097  OE1 GLU   294      31.379 -34.747 -25.031  1.00275.25           O
ATOM   2098  OE2 GLU   294      33.398 -33.887 -25.377  1.00275.25           O
ATOM   2099  C   GLU   294      34.262 -37.139 -22.164  1.00275.25           C
ATOM   2100  O   GLU   294      35.185 -36.341 -22.003  1.00275.25           O
ATOM   2101  N   GLY   295      34.394 -38.317 -22.790  1.00139.39           N
ATOM   2102  CA  GLY   295      35.616 -38.686 -23.414  1.00139.39           C
ATOM   2103  C   GLY   295      35.517 -38.080 -24.771  1.00139.39           C
ATOM   2104  O   GLY   295      34.859 -37.056 -24.950  1.00139.39           O
ATOM   2105  N   ARG   296      36.167 -38.693 -25.772  1.00135.32           N
ATOM   2106  CA  ARG   296      36.081 -38.127 -27.082  1.00135.32           C
ATOM   2107  CB  ARG   296      36.876 -38.909 -28.140  1.00135.32           C
ATOM   2108  CG  ARG   296      36.767 -38.297 -29.538  1.00135.32           C
ATOM   2109  CD  ARG   296      37.831 -38.794 -30.518  1.00135.32           C
ATOM   2110  NE  ARG   296      39.117 -38.151 -30.126  1.00135.32           N
ATOM   2111  CZ  ARG   296      40.291 -38.555 -30.694  1.00135.32           C
ATOM   2112  NH1 ARG   296      40.294 -39.562 -31.615  1.00135.32           N
ATOM   2113  NH2 ARG   296      41.462 -37.949 -30.339  1.00135.32           N
ATOM   2114  C   ARG   296      34.640 -38.141 -27.466  1.00135.32           C
ATOM   2115  O   ARG   296      34.141 -37.192 -28.070  1.00135.32           O
ATOM   2116  N   GLY   297      33.921 -39.218 -27.102  1.00 42.30           N
ATOM   2117  CA  GLY   297      32.535 -39.295 -27.448  1.00 42.30           C
ATOM   2118  C   GLY   297      31.834 -38.200 -26.714  1.00 42.30           C
ATOM   2119  O   GLY   297      32.300 -37.732 -25.676  1.00 42.30           O
ATOM   2120  N   GLU   298      30.679 -37.764 -27.252  1.00 73.60           N
ATOM   2121  CA  GLU   298      29.943 -36.693 -26.651  1.00 73.60           C
ATOM   2122  CB  GLU   298      28.699 -36.275 -27.452  1.00 73.60           C
ATOM   2123  CG  GLU   298      29.009 -35.551 -28.763  1.00 73.60           C
ATOM   2124  CD  GLU   298      27.682 -35.147 -29.392  1.00 73.60           C
ATOM   2125  OE1 GLU   298      26.622 -35.556 -28.846  1.00 73.60           O
ATOM   2126  OE2 GLU   298      27.710 -34.422 -30.422  1.00 73.60           O
ATOM   2127  C   GLU   298      29.484 -37.126 -25.298  1.00 73.60           C
ATOM   2128  O   GLU   298      29.548 -36.362 -24.339  1.00 73.60           O
ATOM   2129  N   ALA   299      29.023 -38.380 -25.166  1.00181.39           N
ATOM   2130  CA  ALA   299      28.575 -38.793 -23.871  1.00181.39           C
ATOM   2131  CB  ALA   299      28.015 -40.226 -23.832  1.00181.39           C
ATOM   2132  C   ALA   299      29.766 -38.736 -22.978  1.00181.39           C
ATOM   2133  O   ALA   299      30.900 -38.823 -23.446  1.00181.39           O
ATOM   2134  N   LEU   300      29.538 -38.559 -21.661  1.00207.59           N
ATOM   2135  CA  LEU   300      30.640 -38.493 -20.761  1.00207.59           C
ATOM   2136  CB  LEU   300      30.263 -38.198 -19.302  1.00207.59           C
ATOM   2137  CG  LEU   300      29.718 -36.773 -19.082  1.00207.59           C
ATOM   2138  CD1 LEU   300      28.340 -36.590 -19.736  1.00207.59           C
ATOM   2139  CD2 LEU   300      29.746 -36.380 -17.596  1.00207.59           C
ATOM   2140  C   LEU   300      31.322 -39.806 -20.831  1.00207.59           C
ATOM   2141  O   LEU   300      32.237 -39.990 -21.631  1.00207.59           O
ATOM   2142  N   GLU   301      30.905 -40.767 -19.991  1.00168.34           N
ATOM   2143  CA  GLU   301      31.623 -42.004 -19.967  1.00168.34           C
ATOM   2144  CB  GLU   301      31.050 -43.033 -18.970  1.00168.34           C
ATOM   2145  CG  GLU   301      29.721 -43.678 -19.388  1.00168.34           C
ATOM   2146  CD  GLU   301      28.594 -42.668 -19.235  1.00168.34           C
ATOM   2147  OE1 GLU   301      28.630 -41.888 -18.247  1.00168.34           O
ATOM   2148  OE2 GLU   301      27.674 -42.673 -20.096  1.00168.34           O
ATOM   2149  C   GLU   301      31.566 -42.637 -21.325  1.00168.34           C
ATOM   2150  O   GLU   301      32.591 -43.056 -21.858  1.00168.34           O
ATOM   2151  N   GLU   302      30.372 -42.684 -21.946  1.00220.60           N
ATOM   2152  CA  GLU   302      30.221 -43.368 -23.199  1.00220.60           C
ATOM   2153  CB  GLU   302      28.765 -43.722 -23.551  1.00220.60           C
ATOM   2154  CG  GLU   302      28.167 -44.824 -22.675  1.00220.60           C
ATOM   2155  CD  GLU   302      28.825 -46.143 -23.061  1.00220.60           C
ATOM   2156  OE1 GLU   302      29.752 -46.117 -23.915  1.00220.60           O
ATOM   2157  OE2 GLU   302      28.409 -47.193 -22.504  1.00220.60           O
ATOM   2158  C   GLU   302      30.746 -42.525 -24.310  1.00220.60           C
ATOM   2159  O   GLU   302      30.913 -41.315 -24.175  1.00220.60           O
ATOM   2160  N   SER   303      31.042 -43.185 -25.447  1.00165.00           N
ATOM   2161  CA  SER   303      31.504 -42.502 -26.616  1.00165.00           C
ATOM   2162  CB  SER   303      32.083 -43.434 -27.695  1.00165.00           C
ATOM   2163  OG  SER   303      33.241 -44.094 -27.205  1.00165.00           O
ATOM   2164  C   SER   303      30.301 -41.846 -27.200  1.00165.00           C
ATOM   2165  O   SER   303      29.209 -41.930 -26.640  1.00165.00           O
ATOM   2166  N   GLU   304      30.471 -41.154 -28.342  1.00213.20           N
ATOM   2167  CA  GLU   304      29.349 -40.477 -28.916  1.00213.20           C
ATOM   2168  CB  GLU   304      29.654 -39.760 -30.242  1.00213.20           C
ATOM   2169  CG  GLU   304      30.571 -38.545 -30.093  1.00213.20           C
ATOM   2170  CD  GLU   304      30.766 -37.940 -31.476  1.00213.20           C
ATOM   2171  OE1 GLU   304      30.320 -38.575 -32.469  1.00213.20           O
ATOM   2172  OE2 GLU   304      31.361 -36.833 -31.559  1.00213.20           O
ATOM   2173  C   GLU   304      28.292 -41.490 -29.190  1.00213.20           C
ATOM   2174  O   GLU   304      28.569 -42.605 -29.627  1.00213.20           O
ATOM   2175  N   SER   305      27.034 -41.108 -28.905  1.00196.37           N
ATOM   2176  CA  SER   305      25.914 -41.974 -29.109  1.00196.37           C
ATOM   2177  CB  SER   305      25.389 -42.603 -27.805  1.00196.37           C
ATOM   2178  OG  SER   305      24.284 -43.457 -28.066  1.00196.37           O
ATOM   2179  C   SER   305      24.832 -41.115 -29.674  1.00196.37           C
ATOM   2180  O   SER   305      25.017 -39.914 -29.861  1.00196.37           O
ATOM   2181  N   THR   306      23.672 -41.720 -29.983  1.00227.71           N
ATOM   2182  CA  THR   306      22.594 -40.959 -30.533  1.00227.71           C
ATOM   2183  CB  THR   306      21.519 -41.802 -31.160  1.00227.71           C
ATOM   2184  OG1 THR   306      20.611 -40.987 -31.885  1.00227.71           O
ATOM   2185  CG2 THR   306      20.781 -42.565 -30.048  1.00227.71           C
ATOM   2186  C   THR   306      21.981 -40.188 -29.412  1.00227.71           C
ATOM   2187  O   THR   306      22.487 -40.200 -28.292  1.00227.71           O
ATOM   2188  N   ARG   307      20.898 -39.455 -29.726  1.00306.54           N
ATOM   2189  CA  ARG   307      20.163 -38.640 -28.803  1.00306.54           C
ATOM   2190  CB  ARG   307      19.388 -39.410 -27.709  1.00306.54           C
ATOM   2191  CG  ARG   307      20.232 -40.249 -26.750  1.00306.54           C
ATOM   2192  CD  ARG   307      19.403 -40.985 -25.695  1.00306.54           C
ATOM   2193  NE  ARG   307      18.652 -42.069 -26.390  1.00306.54           N
ATOM   2194  CZ  ARG   307      17.407 -41.825 -26.895  1.00306.54           C
ATOM   2195  NH1 ARG   307      16.848 -40.587 -26.765  1.00306.54           N
ATOM   2196  NH2 ARG   307      16.720 -42.821 -27.528  1.00306.54           N
ATOM   2197  C   ARG   307      21.096 -37.651 -28.188  1.00306.54           C
ATOM   2198  O   ARG   307      20.846 -37.135 -27.100  1.00306.54           O
ATOM   2199  N   LYS   308      22.198 -37.358 -28.904  1.00285.24           N
ATOM   2200  CA  LYS   308      23.133 -36.341 -28.522  1.00285.24           C
ATOM   2201  CB  LYS   308      22.589 -34.924 -28.765  1.00285.24           C
ATOM   2202  CG  LYS   308      22.342 -34.599 -30.239  1.00285.24           C
ATOM   2203  CD  LYS   308      21.191 -35.390 -30.863  1.00285.24           C
ATOM   2204  CE  LYS   308      20.946 -35.053 -32.335  1.00285.24           C
ATOM   2205  NZ  LYS   308      19.822 -35.861 -32.859  1.00285.24           N
ATOM   2206  C   LYS   308      23.503 -36.455 -27.077  1.00285.24           C
ATOM   2207  O   LYS   308      23.350 -35.496 -26.322  1.00285.24           O
ATOM   2208  N   THR   309      24.002 -37.626 -26.637  1.00251.24           N
ATOM   2209  CA  THR   309      24.389 -37.718 -25.259  1.00251.24           C
ATOM   2210  CB  THR   309      24.623 -39.124 -24.791  1.00251.24           C
ATOM   2211  OG1 THR   309      25.691 -39.712 -25.519  1.00251.24           O
ATOM   2212  CG2 THR   309      23.331 -39.933 -24.995  1.00251.24           C
ATOM   2213  C   THR   309      25.670 -36.961 -25.103  1.00251.24           C
ATOM   2214  O   THR   309      26.580 -37.091 -25.917  1.00251.24           O
ATOM   2215  N   ASN   310      25.756 -36.126 -24.047  1.00181.42           N
ATOM   2216  CA  ASN   310      26.915 -35.316 -23.798  1.00181.42           C
ATOM   2217  CB  ASN   310      27.153 -34.278 -24.911  1.00181.42           C
ATOM   2218  CG  ASN   310      28.585 -33.752 -24.866  1.00181.42           C
ATOM   2219  OD1 ASN   310      29.296 -33.883 -23.871  1.00181.42           O
ATOM   2220  ND2 ASN   310      29.025 -33.131 -25.993  1.00181.42           N
ATOM   2221  C   ASN   310      26.576 -34.571 -22.550  1.00181.42           C
ATOM   2222  O   ASN   310      25.693 -34.983 -21.801  1.00181.42           O
ATOM   2223  N   GLU   311      27.291 -33.470 -22.258  1.00150.93           N
ATOM   2224  CA  GLU   311      26.913 -32.744 -21.089  1.00150.93           C
ATOM   2225  CB  GLU   311      27.826 -31.539 -20.802  1.00150.93           C
ATOM   2226  CG  GLU   311      27.606 -30.910 -19.427  1.00150.93           C
ATOM   2227  CD  GLU   311      26.362 -30.045 -19.510  1.00150.93           C
ATOM   2228  OE1 GLU   311      25.987 -29.669 -20.652  1.00150.93           O
ATOM   2229  OE2 GLU   311      25.773 -29.745 -18.438  1.00150.93           O
ATOM   2230  C   GLU   311      25.531 -32.270 -21.408  1.00150.93           C
ATOM   2231  O   GLU   311      25.291 -31.696 -22.469  1.00150.93           O
ATOM   2232  N   GLU   312      24.580 -32.523 -20.492  1.00114.34           N
ATOM   2233  CA  GLU   312      23.190 -32.266 -20.741  1.00114.34           C
ATOM   2234  CB  GLU   312      22.280 -32.808 -19.626  1.00114.34           C
ATOM   2235  CG  GLU   312      22.258 -34.336 -19.549  1.00114.34           C
ATOM   2236  CD  GLU   312      23.572 -34.796 -18.935  1.00114.34           C
ATOM   2237  OE1 GLU   312      24.256 -33.951 -18.298  1.00114.34           O
ATOM   2238  OE2 GLU   312      23.909 -36.000 -19.093  1.00114.34           O
ATOM   2239  C   GLU   312      22.881 -30.809 -20.888  1.00114.34           C
ATOM   2240  O   GLU   312      22.141 -30.425 -21.792  1.00114.34           O
ATOM   2241  N   ALA   313      23.457 -29.948 -20.031  1.00223.00           N
ATOM   2242  CA  ALA   313      23.047 -28.572 -20.033  1.00223.00           C
ATOM   2243  CB  ALA   313      23.787 -27.706 -18.999  1.00223.00           C
ATOM   2244  C   ALA   313      23.259 -27.954 -21.377  1.00223.00           C
ATOM   2245  O   ALA   313      24.282 -28.163 -22.028  1.00223.00           O
ATOM   2246  N   GLN   314      22.246 -27.183 -21.825  1.00280.94           N
ATOM   2247  CA  GLN   314      22.305 -26.452 -23.057  1.00280.94           C
ATOM   2248  CB  GLN   314      21.525 -27.125 -24.205  1.00280.94           C
ATOM   2249  CG  GLN   314      20.020 -27.260 -23.962  1.00280.94           C
ATOM   2250  CD  GLN   314      19.343 -25.966 -24.384  1.00280.94           C
ATOM   2251  OE1 GLN   314      19.793 -25.290 -25.307  1.00280.94           O
ATOM   2252  NE2 GLN   314      18.229 -25.612 -23.689  1.00280.94           N
ATOM   2253  C   GLN   314      21.698 -25.115 -22.771  1.00280.94           C
ATOM   2254  O   GLN   314      20.636 -25.024 -22.156  1.00280.94           O
ATOM   2255  N   ARG   315      22.381 -24.029 -23.180  1.00209.80           N
ATOM   2256  CA  ARG   315      21.882 -22.716 -22.888  1.00209.80           C
ATOM   2257  CB  ARG   315      22.839 -21.598 -23.333  1.00209.80           C
ATOM   2258  CG  ARG   315      22.260 -20.195 -23.135  1.00209.80           C
ATOM   2259  CD  ARG   315      22.003 -19.830 -21.672  1.00209.80           C
ATOM   2260  NE  ARG   315      23.327 -19.621 -21.023  1.00209.80           N
ATOM   2261  CZ  ARG   315      23.404 -18.962 -19.830  1.00209.80           C
ATOM   2262  NH1 ARG   315      22.269 -18.489 -19.237  1.00209.80           N
ATOM   2263  NH2 ARG   315      24.616 -18.776 -19.230  1.00209.80           N
ATOM   2264  C   ARG   315      20.584 -22.483 -23.590  1.00209.80           C
ATOM   2265  O   ARG   315      19.600 -22.080 -22.971  1.00209.80           O
ATOM   2266  N   ALA   316      20.540 -22.757 -24.907  1.00242.43           N
ATOM   2267  CA  ALA   316      19.365 -22.490 -25.688  1.00242.43           C
ATOM   2268  CB  ALA   316      18.084 -23.149 -25.148  1.00242.43           C
ATOM   2269  C   ALA   316      19.144 -21.008 -25.719  1.00242.43           C
ATOM   2270  O   ALA   316      19.455 -20.291 -24.769  1.00242.43           O
ATOM   2271  N   LEU   317      18.601 -20.496 -26.838  1.00290.70           N
ATOM   2272  CA  LEU   317      18.359 -19.086 -26.897  1.00290.70           C
ATOM   2273  CB  LEU   317      19.146 -18.379 -28.020  1.00290.70           C
ATOM   2274  CG  LEU   317      19.012 -16.840 -28.054  1.00290.70           C
ATOM   2275  CD1 LEU   317      17.608 -16.376 -28.476  1.00290.70           C
ATOM   2276  CD2 LEU   317      19.470 -16.219 -26.724  1.00290.70           C
ATOM   2277  C   LEU   317      16.902 -18.913 -27.163  1.00290.70           C
ATOM   2278  O   LEU   317      16.345 -19.545 -28.059  1.00290.70           O
ATOM   2279  N   ASP   318      16.236 -18.056 -26.367  1.00210.94           N
ATOM   2280  CA  ASP   318      14.844 -17.819 -26.594  1.00210.94           C
ATOM   2281  CB  ASP   318      13.980 -17.920 -25.324  1.00210.94           C
ATOM   2282  CG  ASP   318      12.515 -17.818 -25.730  1.00210.94           C
ATOM   2283  OD1 ASP   318      12.246 -17.593 -26.940  1.00210.94           O
ATOM   2284  OD2 ASP   318      11.644 -17.962 -24.831  1.00210.94           O
ATOM   2285  C   ASP   318      14.724 -16.424 -27.105  1.00210.94           C
ATOM   2286  O   ASP   318      14.996 -15.464 -26.387  1.00210.94           O
ATOM   2287  N   THR   319      14.325 -16.279 -28.382  1.00263.19           N
ATOM   2288  CA  THR   319      14.175 -14.967 -28.932  1.00263.19           C
ATOM   2289  CB  THR   319      15.081 -14.694 -30.096  1.00263.19           C
ATOM   2290  OG1 THR   319      15.008 -13.326 -30.467  1.00263.19           O
ATOM   2291  CG2 THR   319      14.656 -15.590 -31.272  1.00263.19           C
ATOM   2292  C   THR   319      12.774 -14.861 -29.429  1.00263.19           C
ATOM   2293  O   THR   319      12.162 -15.847 -29.836  1.00263.19           O
ATOM   2294  N   PRO   320      12.244 -13.675 -29.364  1.00109.17           N
ATOM   2295  CA  PRO   320      10.914 -13.454 -29.851  1.00109.17           C
ATOM   2296  CD  PRO   320      12.601 -12.742 -28.311  1.00109.17           C
ATOM   2297  CB  PRO   320      10.422 -12.165 -29.185  1.00109.17           C
ATOM   2298  CG  PRO   320      11.685 -11.537 -28.565  1.00109.17           C
ATOM   2299  C   PRO   320      10.953 -13.394 -31.339  1.00109.17           C
ATOM   2300  O   PRO   320      12.001 -13.066 -31.892  1.00109.17           O
ATOM   2301  N   ALA   321       9.834 -13.721 -32.010  1.00208.13           N
ATOM   2302  CA  ALA   321       9.831 -13.651 -33.438  1.00208.13           C
ATOM   2303  CB  ALA   321       9.364 -14.949 -34.119  1.00208.13           C
ATOM   2304  C   ALA   321       8.865 -12.581 -33.813  1.00208.13           C
ATOM   2305  O   ALA   321       7.760 -12.511 -33.277  1.00208.13           O
ATOM   2306  N   ASP   322       9.274 -11.698 -34.742  1.00267.32           N
ATOM   2307  CA  ASP   322       8.397 -10.649 -35.158  1.00267.32           C
ATOM   2308  CB  ASP   322       8.979  -9.236 -34.973  1.00267.32           C
ATOM   2309  CG  ASP   322      10.220  -9.100 -35.845  1.00267.32           C
ATOM   2310  OD1 ASP   322      10.893 -10.136 -36.090  1.00267.32           O
ATOM   2311  OD2 ASP   322      10.510  -7.954 -36.279  1.00267.32           O
ATOM   2312  C   ASP   322       8.119 -10.839 -36.611  1.00267.32           C
ATOM   2313  O   ASP   322       8.996 -11.228 -37.380  1.00267.32           O
ATOM   2314  N   GLY   323       6.862 -10.589 -37.018  1.00117.28           N
ATOM   2315  CA  GLY   323       6.518 -10.713 -38.401  1.00117.28           C
ATOM   2316  C   GLY   323       5.332  -9.839 -38.626  1.00117.28           C
ATOM   2317  O   GLY   323       4.511  -9.628 -37.735  1.00117.28           O
ATOM   2318  N   PRO   324       5.237  -9.318 -39.814  1.00160.72           N
ATOM   2319  CA  PRO   324       4.110  -8.485 -40.119  1.00160.72           C
ATOM   2320  CD  PRO   324       6.435  -8.884 -40.515  1.00160.72           C
ATOM   2321  CB  PRO   324       4.501  -7.684 -41.358  1.00160.72           C
ATOM   2322  CG  PRO   324       6.035  -7.604 -41.265  1.00160.72           C
ATOM   2323  C   PRO   324       2.912  -9.348 -40.310  1.00160.72           C
ATOM   2324  O   PRO   324       3.075 -10.529 -40.611  1.00160.72           O
ATOM   2325  N   LEU   325       1.700  -8.793 -40.127  1.00217.97           N
ATOM   2326  CA  LEU   325       0.541  -9.606 -40.321  1.00217.97           C
ATOM   2327  CB  LEU   325      -0.653  -9.162 -39.446  1.00217.97           C
ATOM   2328  CG  LEU   325      -1.889 -10.091 -39.433  1.00217.97           C
ATOM   2329  CD1 LEU   325      -2.982  -9.515 -38.520  1.00217.97           C
ATOM   2330  CD2 LEU   325      -2.432 -10.405 -40.837  1.00217.97           C
ATOM   2331  C   LEU   325       0.179  -9.430 -41.757  1.00217.97           C
ATOM   2332  O   LEU   325      -0.420  -8.429 -42.147  1.00217.97           O
ATOM   2333  N   ARG   326       0.562 -10.415 -42.588  1.00298.20           N
ATOM   2334  CA  ARG   326       0.266 -10.361 -43.985  1.00298.20           C
ATOM   2335  CB  ARG   326       1.127  -9.345 -44.754  1.00298.20           C
ATOM   2336  CG  ARG   326       2.629  -9.617 -44.657  1.00298.20           C
ATOM   2337  CD  ARG   326       3.489  -8.517 -45.282  1.00298.20           C
ATOM   2338  NE  ARG   326       3.358  -7.307 -44.421  1.00298.20           N
ATOM   2339  CZ  ARG   326       2.360  -6.407 -44.656  1.00298.20           C
ATOM   2340  NH1 ARG   326       1.485  -6.611 -45.684  1.00298.20           N
ATOM   2341  NH2 ARG   326       2.236  -5.301 -43.865  1.00298.20           N
ATOM   2342  C   ARG   326       0.570 -11.716 -44.524  1.00298.20           C
ATOM   2343  O   ARG   326       1.091 -12.571 -43.810  1.00298.20           O
ATOM   2344  N   VAL   327       0.232 -11.962 -45.802  1.00133.34           N
ATOM   2345  CA  VAL   327       0.543 -13.250 -46.338  1.00133.34           C
ATOM   2346  CB  VAL   327      -0.116 -13.533 -47.657  1.00133.34           C
ATOM   2347  CG1 VAL   327       0.367 -12.498 -48.688  1.00133.34           C
ATOM   2348  CG2 VAL   327       0.191 -14.988 -48.051  1.00133.34           C
ATOM   2349  C   VAL   327       2.021 -13.278 -46.535  1.00133.34           C
ATOM   2350  O   VAL   327       2.603 -12.355 -47.104  1.00133.34           O
ATOM   2351  N   SER   328       2.673 -14.341 -46.035  1.00182.76           N
ATOM   2352  CA  SER   328       4.095 -14.430 -46.169  1.00182.76           C
ATOM   2353  CB  SER   328       4.846 -13.581 -45.127  1.00182.76           C
ATOM   2354  OG  SER   328       6.251 -13.701 -45.299  1.00182.76           O
ATOM   2355  C   SER   328       4.459 -15.856 -45.932  1.00182.76           C
ATOM   2356  O   SER   328       3.641 -16.657 -45.482  1.00182.76           O
ATOM   2357  N   PRO   329       5.671 -16.197 -46.259  1.00104.80           N
ATOM   2358  CA  PRO   329       6.129 -17.527 -45.992  1.00104.80           C
ATOM   2359  CD  PRO   329       6.330 -15.625 -47.420  1.00104.80           C
ATOM   2360  CB  PRO   329       7.349 -17.753 -46.890  1.00104.80           C
ATOM   2361  CG  PRO   329       7.676 -16.363 -47.468  1.00104.80           C
ATOM   2362  C   PRO   329       6.408 -17.616 -44.531  1.00104.80           C
ATOM   2363  O   PRO   329       6.614 -16.579 -43.904  1.00104.80           O
ATOM   2364  N   ALA   330       6.405 -18.834 -43.962  1.00197.84           N
ATOM   2365  CA  ALA   330       6.645 -18.940 -42.557  1.00197.84           C
ATOM   2366  CB  ALA   330       6.494 -20.369 -42.007  1.00197.84           C
ATOM   2367  C   ALA   330       8.049 -18.502 -42.312  1.00197.84           C
ATOM   2368  O   ALA   330       8.940 -18.742 -43.125  1.00197.84           O
ATOM   2369  N   SER   331       8.268 -17.817 -41.176  1.00154.10           N
ATOM   2370  CA  SER   331       9.582 -17.360 -40.846  1.00154.10           C
ATOM   2371  CB  SER   331       9.591 -16.216 -39.816  1.00154.10           C
ATOM   2372  OG  SER   331      10.925 -15.816 -39.537  1.00154.10           O
ATOM   2373  C   SER   331      10.307 -18.514 -40.246  1.00154.10           C
ATOM   2374  O   SER   331       9.715 -19.538 -39.907  1.00154.10           O
ATOM   2375  N   PRO   332      11.596 -18.376 -40.140  1.00173.70           N
ATOM   2376  CA  PRO   332      12.359 -19.424 -39.530  1.00173.70           C
ATOM   2377  CD  PRO   332      12.350 -17.689 -41.178  1.00173.70           C
ATOM   2378  CB  PRO   332      13.813 -19.162 -39.914  1.00173.70           C
ATOM   2379  CG  PRO   332      13.699 -18.422 -41.260  1.00173.70           C
ATOM   2380  C   PRO   332      12.094 -19.400 -38.064  1.00173.70           C
ATOM   2381  O   PRO   332      11.730 -18.347 -37.544  1.00173.70           O
ATOM   2382  N   ALA   333      12.251 -20.547 -37.378  1.00216.80           N
ATOM   2383  CA  ALA   333      11.987 -20.568 -35.973  1.00216.80           C
ATOM   2384  CB  ALA   333      10.774 -21.430 -35.586  1.00216.80           C
ATOM   2385  C   ALA   333      13.180 -21.154 -35.299  1.00216.80           C
ATOM   2386  O   ALA   333      13.938 -21.915 -35.898  1.00216.80           O
ATOM   2387  N   GLY   334      13.380 -20.789 -34.019  1.00119.03           N
ATOM   2388  CA  GLY   334      14.489 -21.303 -33.276  1.00119.03           C
ATOM   2389  C   GLY   334      15.580 -20.289 -33.333  1.00119.03           C
ATOM   2390  O   GLY   334      15.575 -19.394 -34.178  1.00119.03           O
ATOM   2391  N   ALA   335      16.553 -20.411 -32.412  1.00240.38           N
ATOM   2392  CA  ALA   335      17.649 -19.493 -32.378  1.00240.38           C
ATOM   2393  CB  ALA   335      17.532 -18.432 -31.271  1.00240.38           C
ATOM   2394  C   ALA   335      18.871 -20.295 -32.088  1.00240.38           C
ATOM   2395  O   ALA   335      18.787 -21.418 -31.593  1.00240.38           O
ATOM   2396  N   THR   336      20.051 -19.740 -32.417  1.00172.56           N
ATOM   2397  CA  THR   336      21.264 -20.450 -32.152  1.00172.56           C
ATOM   2398  CB  THR   336      22.445 -19.908 -32.907  1.00172.56           C
ATOM   2399  OG1 THR   336      22.190 -19.947 -34.303  1.00172.56           O
ATOM   2400  CG2 THR   336      23.684 -20.758 -32.580  1.00172.56           C
ATOM   2401  C   THR   336      21.532 -20.295 -30.692  1.00172.56           C
ATOM   2402  O   THR   336      21.000 -19.393 -30.047  1.00172.56           O
ATOM   2403  N   ILE   337      22.356 -21.195 -30.126  1.00 58.06           N
ATOM   2404  CA  ILE   337      22.658 -21.114 -28.729  1.00 58.06           C
ATOM   2405  CB  ILE   337      22.579 -22.438 -28.026  1.00 58.06           C
ATOM   2406  CG1 ILE   337      21.152 -23.004 -28.105  1.00 58.06           C
ATOM   2407  CG2 ILE   337      23.093 -22.246 -26.590  1.00 58.06           C
ATOM   2408  CD1 ILE   337      21.055 -24.471 -27.687  1.00 58.06           C
ATOM   2409  C   ILE   337      24.070 -20.651 -28.631  1.00 58.06           C
ATOM   2410  O   ILE   337      24.970 -21.201 -29.264  1.00 58.06           O
ATOM   2411  N   PRO   338      24.276 -19.616 -27.869  1.00226.19           N
ATOM   2412  CA  PRO   338      25.604 -19.105 -27.714  1.00226.19           C
ATOM   2413  CD  PRO   338      23.270 -18.580 -27.706  1.00226.19           C
ATOM   2414  CB  PRO   338      25.452 -17.773 -26.986  1.00226.19           C
ATOM   2415  CG  PRO   338      24.058 -17.287 -27.428  1.00226.19           C
ATOM   2416  C   PRO   338      26.494 -20.096 -27.044  1.00226.19           C
ATOM   2417  O   PRO   338      27.687 -20.112 -27.343  1.00226.19           O
ATOM   2418  N   ASN   339      25.955 -20.922 -26.128  1.00140.92           N
ATOM   2419  CA  ASN   339      26.804 -21.892 -25.509  1.00140.92           C
ATOM   2420  CB  ASN   339      26.887 -21.757 -23.979  1.00140.92           C
ATOM   2421  CG  ASN   339      27.687 -20.502 -23.660  1.00140.92           C
ATOM   2422  OD1 ASN   339      28.497 -20.046 -24.466  1.00140.92           O
ATOM   2423  ND2 ASN   339      27.462 -19.928 -22.448  1.00140.92           N
ATOM   2424  C   ASN   339      26.239 -23.239 -25.807  1.00140.92           C
ATOM   2425  O   ASN   339      25.254 -23.676 -25.213  1.00140.92           O
ATOM   2426  N   PRO   340      26.849 -23.888 -26.751  1.00 73.69           N
ATOM   2427  CA  PRO   340      26.445 -25.224 -27.084  1.00 73.69           C
ATOM   2428  CD  PRO   340      27.365 -23.175 -27.907  1.00 73.69           C
ATOM   2429  CB  PRO   340      26.806 -25.429 -28.557  1.00 73.69           C
ATOM   2430  CG  PRO   340      27.777 -24.283 -28.885  1.00 73.69           C
ATOM   2431  C   PRO   340      27.148 -26.164 -26.164  1.00 73.69           C
ATOM   2432  O   PRO   340      28.080 -25.741 -25.482  1.00 73.69           O
ATOM   2433  N   GLU   341      26.719 -27.438 -26.122  1.00175.57           N
ATOM   2434  CA  GLU   341      27.420 -28.386 -25.315  1.00175.57           C
ATOM   2435  CB  GLU   341      26.856 -29.814 -25.429  1.00175.57           C
ATOM   2436  CG  GLU   341      27.088 -30.474 -26.793  1.00175.57           C
ATOM   2437  CD  GLU   341      26.417 -29.633 -27.872  1.00175.57           C
ATOM   2438  OE1 GLU   341      25.236 -29.244 -27.673  1.00175.57           O
ATOM   2439  OE2 GLU   341      27.082 -29.367 -28.909  1.00175.57           O
ATOM   2440  C   GLU   341      28.783 -28.396 -25.908  1.00175.57           C
ATOM   2441  O   GLU   341      29.785 -28.497 -25.203  1.00175.57           O
ATOM   2442  N   ALA   342      28.827 -28.295 -27.253  1.00215.00           N
ATOM   2443  CA  ALA   342      30.056 -28.231 -27.979  1.00215.00           C
ATOM   2444  CB  ALA   342      30.967 -27.063 -27.576  1.00215.00           C
ATOM   2445  C   ALA   342      30.774 -29.514 -27.776  1.00215.00           C
ATOM   2446  O   ALA   342      30.344 -30.367 -27.001  1.00215.00           O
ATOM   2447  N   THR   343      31.890 -29.704 -28.495  1.00144.01           N
ATOM   2448  CA  THR   343      32.566 -30.941 -28.294  1.00144.01           C
ATOM   2449  CB  THR   343      33.495 -31.307 -29.414  1.00144.01           C
ATOM   2450  OG1 THR   343      32.777 -31.390 -30.637  1.00144.01           O
ATOM   2451  CG2 THR   343      34.141 -32.665 -29.090  1.00144.01           C
ATOM   2452  C   THR   343      33.380 -30.785 -27.056  1.00144.01           C
ATOM   2453  O   THR   343      34.566 -30.461 -27.108  1.00144.01           O
ATOM   2454  N   GLY   344      32.736 -31.011 -25.896  1.00 91.80           N
ATOM   2455  CA  GLY   344      33.432 -30.977 -24.648  1.00 91.80           C
ATOM   2456  C   GLY   344      33.801 -29.576 -24.270  1.00 91.80           C
ATOM   2457  O   GLY   344      34.315 -29.358 -23.174  1.00 91.80           O
ATOM   2458  N   ILE   345      33.543 -28.578 -25.135  1.00 94.85           N
ATOM   2459  CA  ILE   345      33.943 -27.247 -24.769  1.00 94.85           C
ATOM   2460  CB  ILE   345      34.689 -26.493 -25.832  1.00 94.85           C
ATOM   2461  CG1 ILE   345      35.179 -25.147 -25.268  1.00 94.85           C
ATOM   2462  CG2 ILE   345      33.782 -26.354 -27.064  1.00 94.85           C
ATOM   2463  CD1 ILE   345      36.051 -24.349 -26.234  1.00 94.85           C
ATOM   2464  C   ILE   345      32.717 -26.454 -24.474  1.00 94.85           C
ATOM   2465  O   ILE   345      31.624 -26.775 -24.932  1.00 94.85           O
ATOM   2466  N   GLY   346      32.867 -25.394 -23.659  1.00 77.78           N
ATOM   2467  CA  GLY   346      31.718 -24.615 -23.320  1.00 77.78           C
ATOM   2468  C   GLY   346      30.964 -25.411 -22.315  1.00 77.78           C
ATOM   2469  O   GLY   346      31.553 -25.962 -21.386  1.00 77.78           O
ATOM   2470  N   ALA   347      29.630 -25.489 -22.467  1.00189.33           N
ATOM   2471  CA  ALA   347      28.895 -26.237 -21.497  1.00189.33           C
ATOM   2472  CB  ALA   347      27.378 -26.263 -21.753  1.00189.33           C
ATOM   2473  C   ALA   347      29.390 -27.644 -21.543  1.00189.33           C
ATOM   2474  O   ALA   347      29.394 -28.285 -22.593  1.00189.33           O
ATOM   2475  N   VAL   348      29.824 -28.136 -20.368  1.00156.07           N
ATOM   2476  CA  VAL   348      30.326 -29.460 -20.143  1.00156.07           C
ATOM   2477  CB  VAL   348      31.738 -29.671 -20.596  1.00156.07           C
ATOM   2478  CG1 VAL   348      31.785 -29.535 -22.123  1.00156.07           C
ATOM   2479  CG2 VAL   348      32.647 -28.679 -19.850  1.00156.07           C
ATOM   2480  C   VAL   348      30.349 -29.569 -18.664  1.00156.07           C
ATOM   2481  O   VAL   348      29.915 -28.642 -17.982  1.00156.07           O
ATOM   2482  N   PRO   349      30.811 -30.660 -18.130  1.00113.61           N
ATOM   2483  CA  PRO   349      30.920 -30.664 -16.714  1.00113.61           C
ATOM   2484  CD  PRO   349      30.391 -31.964 -18.610  1.00113.61           C
ATOM   2485  CB  PRO   349      31.249 -32.098 -16.325  1.00113.61           C
ATOM   2486  CG  PRO   349      30.468 -32.899 -17.386  1.00113.61           C
ATOM   2487  C   PRO   349      31.858 -29.593 -16.305  1.00113.61           C
ATOM   2488  O   PRO   349      32.940 -29.462 -16.879  1.00113.61           O
ATOM   2489  N   VAL   350      31.435 -28.823 -15.296  1.00 56.11           N
ATOM   2490  CA  VAL   350      32.167 -27.689 -14.857  1.00 56.11           C
ATOM   2491  CB  VAL   350      31.536 -27.007 -13.677  1.00 56.11           C
ATOM   2492  CG1 VAL   350      32.483 -25.900 -13.183  1.00 56.11           C
ATOM   2493  CG2 VAL   350      30.144 -26.497 -14.087  1.00 56.11           C
ATOM   2494  C   VAL   350      33.502 -28.168 -14.422  1.00 56.11           C
ATOM   2495  O   VAL   350      34.498 -27.488 -14.639  1.00 56.11           O
ATOM   2496  N   SER   351      33.554 -29.358 -13.796  1.00121.85           N
ATOM   2497  CA  SER   351      34.789 -29.840 -13.251  1.00121.85           C
ATOM   2498  CB  SER   351      34.639 -31.077 -12.368  1.00121.85           C
ATOM   2499  OG  SER   351      35.899 -31.444 -11.826  1.00121.85           O
ATOM   2500  C   SER   351      35.801 -30.168 -14.308  1.00121.85           C
ATOM   2501  O   SER   351      37.002 -30.048 -14.080  1.00121.85           O
ATOM   2502  N   ALA   352      35.380 -30.647 -15.487  1.00116.60           N
ATOM   2503  CA  ALA   352      36.384 -30.946 -16.466  1.00116.60           C
ATOM   2504  CB  ALA   352      35.752 -31.554 -17.717  1.00116.60           C
ATOM   2505  C   ALA   352      37.048 -29.675 -16.867  1.00116.60           C
ATOM   2506  O   ALA   352      38.271 -29.593 -16.885  1.00116.60           O
ATOM   2507  N   SER   353      36.253 -28.628 -17.160  1.00107.51           N
ATOM   2508  CA  SER   353      36.817 -27.366 -17.547  1.00107.51           C
ATOM   2509  CB  SER   353      35.749 -26.323 -17.914  1.00107.51           C
ATOM   2510  OG  SER   353      35.017 -26.755 -19.052  1.00107.51           O
ATOM   2511  C   SER   353      37.518 -26.888 -16.332  1.00107.51           C
ATOM   2512  O   SER   353      38.453 -26.090 -16.386  1.00107.51           O
ATOM   2513  N   ALA   354      37.047 -27.408 -15.191  1.00106.53           N
ATOM   2514  CA  ALA   354      37.557 -27.102 -13.904  1.00106.53           C
ATOM   2515  CB  ALA   354      36.744 -27.690 -12.735  1.00106.53           C
ATOM   2516  C   ALA   354      38.958 -27.590 -13.811  1.00106.53           C
ATOM   2517  O   ALA   354      39.735 -27.028 -13.059  1.00106.53           O
ATOM   2518  N   ALA   355      39.348 -28.686 -14.483  1.00157.47           N
ATOM   2519  CA  ALA   355      40.736 -28.984 -14.347  1.00157.47           C
ATOM   2520  CB  ALA   355      41.243 -30.154 -15.216  1.00157.47           C
ATOM   2521  C   ALA   355      41.523 -27.853 -14.905  1.00157.47           C
ATOM   2522  O   ALA   355      42.436 -27.383 -14.225  1.00157.47           O
ATOM   2523  N   PRO   356      41.199 -27.344 -16.073  1.00185.08           N
ATOM   2524  CA  PRO   356      42.024 -26.303 -16.559  1.00185.08           C
ATOM   2525  CD  PRO   356      40.547 -28.024 -17.181  1.00185.08           C
ATOM   2526  CB  PRO   356      41.590 -26.011 -17.994  1.00185.08           C
ATOM   2527  CG  PRO   356      41.030 -27.353 -18.472  1.00185.08           C
ATOM   2528  C   PRO   356      41.934 -25.121 -15.687  1.00185.08           C
ATOM   2529  O   PRO   356      42.952 -24.470 -15.507  1.00185.08           O
ATOM   2530  N   ARG   357      40.756 -24.782 -15.145  1.00238.82           N
ATOM   2531  CA  ARG   357      40.857 -23.595 -14.363  1.00238.82           C
ATOM   2532  CB  ARG   357      39.495 -22.964 -13.999  1.00238.82           C
ATOM   2533  CG  ARG   357      38.764 -22.359 -15.194  1.00238.82           C
ATOM   2534  CD  ARG   357      39.330 -21.001 -15.611  1.00238.82           C
ATOM   2535  NE  ARG   357      40.751 -21.216 -16.007  1.00238.82           N
ATOM   2536  CZ  ARG   357      41.058 -21.581 -17.285  1.00238.82           C
ATOM   2537  NH1 ARG   357      40.066 -21.731 -18.211  1.00238.82           N
ATOM   2538  NH2 ARG   357      42.359 -21.793 -17.639  1.00238.82           N
ATOM   2539  C   ARG   357      41.703 -23.877 -13.145  1.00238.82           C
ATOM   2540  O   ARG   357      42.720 -23.213 -12.966  1.00238.82           O
ATOM   2541  N   PRO   358      41.395 -24.855 -12.325  1.00201.36           N
ATOM   2542  CA  PRO   358      42.311 -25.072 -11.254  1.00201.36           C
ATOM   2543  CD  PRO   358      40.116 -24.694 -11.639  1.00201.36           C
ATOM   2544  CB  PRO   358      41.619 -26.018 -10.273  1.00201.36           C
ATOM   2545  CG  PRO   358      40.122 -25.781 -10.548  1.00201.36           C
ATOM   2546  C   PRO   358      43.752 -25.343 -11.502  1.00201.36           C
ATOM   2547  O   PRO   358      44.542 -24.857 -10.700  1.00201.36           O
ATOM   2548  N   THR   359      44.161 -26.104 -12.529  1.00110.96           N
ATOM   2549  CA  THR   359      45.582 -26.272 -12.652  1.00110.96           C
ATOM   2550  CB  THR   359      45.969 -27.383 -13.586  1.00110.96           C
ATOM   2551  OG1 THR   359      45.415 -28.612 -13.140  1.00110.96           O
ATOM   2552  CG2 THR   359      47.503 -27.476 -13.611  1.00110.96           C
ATOM   2553  C   THR   359      46.248 -24.984 -13.057  1.00110.96           C
ATOM   2554  O   THR   359      47.277 -24.629 -12.489  1.00110.96           O
ATOM   2555  N   PRO   360      45.766 -24.279 -14.044  1.00185.15           N
ATOM   2556  CA  PRO   360      46.350 -22.983 -14.244  1.00185.15           C
ATOM   2557  CD  PRO   360      45.678 -24.951 -15.335  1.00185.15           C
ATOM   2558  CB  PRO   360      45.948 -22.553 -15.647  1.00185.15           C
ATOM   2559  CG  PRO   360      45.976 -23.887 -16.408  1.00185.15           C
ATOM   2560  C   PRO   360      46.105 -21.984 -13.154  1.00185.15           C
ATOM   2561  O   PRO   360      46.904 -21.054 -13.046  1.00185.15           O
ATOM   2562  N   PHE   361      45.026 -22.118 -12.352  1.00170.38           N
ATOM   2563  CA  PHE   361      44.833 -21.183 -11.277  1.00170.38           C
ATOM   2564  CB  PHE   361      43.550 -21.370 -10.441  1.00170.38           C
ATOM   2565  CG  PHE   361      42.419 -20.631 -11.067  1.00170.38           C
ATOM   2566  CD1 PHE   361      42.425 -19.256 -11.061  1.00170.38           C
ATOM   2567  CD2 PHE   361      41.339 -21.286 -11.608  1.00170.38           C
ATOM   2568  CE1 PHE   361      41.390 -18.547 -11.622  1.00170.38           C
ATOM   2569  CE2 PHE   361      40.300 -20.584 -12.171  1.00170.38           C
ATOM   2570  CZ  PHE   361      40.326 -19.211 -12.182  1.00170.38           C
ATOM   2571  C   PHE   361      45.950 -21.338 -10.314  1.00170.38           C
ATOM   2572  O   PHE   361      46.525 -20.352  -9.855  1.00170.38           O
ATOM   2573  N   LEU   362      46.298 -22.592  -9.976  1.00155.89           N
ATOM   2574  CA  LEU   362      47.332 -22.706  -9.006  1.00155.89           C
ATOM   2575  CB  LEU   362      47.285 -23.975  -8.133  1.00155.89           C
ATOM   2576  CG  LEU   362      46.048 -24.048  -7.218  1.00155.89           C
ATOM   2577  CD1 LEU   362      44.777 -24.358  -8.018  1.00155.89           C
ATOM   2578  CD2 LEU   362      46.261 -25.006  -6.039  1.00155.89           C
ATOM   2579  C   LEU   362      48.659 -22.668  -9.678  1.00155.89           C
ATOM   2580  O   LEU   362      49.131 -23.655 -10.245  1.00155.89           O
ATOM   2581  N   THR   363      49.276 -21.476  -9.635  1.00157.25           N
ATOM   2582  CA  THR   363      50.629 -21.308 -10.048  1.00157.25           C
ATOM   2583  CB  THR   363      50.839 -20.216 -11.066  1.00157.25           C
ATOM   2584  OG1 THR   363      52.214 -20.128 -11.409  1.00157.25           O
ATOM   2585  CG2 THR   363      50.327 -18.871 -10.521  1.00157.25           C
ATOM   2586  C   THR   363      51.258 -20.929  -8.756  1.00157.25           C
ATOM   2587  O   THR   363      50.799 -20.010  -8.078  1.00157.25           O
ATOM   2588  N   SER   364      52.307 -21.646  -8.335  1.00144.94           N
ATOM   2589  CA  SER   364      52.719 -21.319  -7.010  1.00144.94           C
ATOM   2590  CB  SER   364      52.633 -22.502  -6.032  1.00144.94           C
ATOM   2591  OG  SER   364      51.281 -22.912  -5.888  1.00144.94           O
ATOM   2592  C   SER   364      54.123 -20.842  -7.009  1.00144.94           C
ATOM   2593  O   SER   364      54.958 -21.317  -7.774  1.00144.94           O
ATOM   2594  N   THR   365      54.387 -19.855  -6.131  1.00208.32           N
ATOM   2595  CA  THR   365      55.689 -19.303  -5.923  1.00208.32           C
ATOM   2596  CB  THR   365      55.630 -17.877  -5.441  1.00208.32           C
ATOM   2597  OG1 THR   365      56.916 -17.276  -5.452  1.00208.32           O
ATOM   2598  CG2 THR   365      55.047 -17.867  -4.018  1.00208.32           C
ATOM   2599  C   THR   365      56.282 -20.134  -4.835  1.00208.32           C
ATOM   2600  O   THR   365      55.609 -21.011  -4.295  1.00208.32           O
ATOM   2601  N   PRO   366      57.520 -19.921  -4.495  1.00161.26           N
ATOM   2602  CA  PRO   366      58.055 -20.701  -3.420  1.00161.26           C
ATOM   2603  CD  PRO   366      58.533 -19.635  -5.500  1.00161.26           C
ATOM   2604  CB  PRO   366      59.567 -20.517  -3.483  1.00161.26           C
ATOM   2605  CG  PRO   366      59.828 -20.283  -4.982  1.00161.26           C
ATOM   2606  C   PRO   366      57.418 -20.269  -2.145  1.00161.26           C
ATOM   2607  O   PRO   366      56.956 -19.131  -2.065  1.00161.26           O
ATOM   2608  N   SER   367      57.365 -21.163  -1.141  1.00160.47           N
ATOM   2609  CA  SER   367      56.729 -20.800   0.086  1.00160.47           C
ATOM   2610  CB  SER   367      56.662 -21.948   1.109  1.00160.47           C
ATOM   2611  OG  SER   367      55.868 -23.009   0.598  1.00160.47           O
ATOM   2612  C   SER   367      57.530 -19.699   0.687  1.00160.47           C
ATOM   2613  O   SER   367      58.755 -19.670   0.575  1.00160.47           O
ATOM   2614  N   ARG   368      56.838 -18.741   1.328  1.00318.55           N
ATOM   2615  CA  ARG   368      57.530 -17.646   1.931  1.00318.55           C
ATOM   2616  CB  ARG   368      57.205 -16.288   1.287  1.00318.55           C
ATOM   2617  CG  ARG   368      55.717 -15.940   1.363  1.00318.55           C
ATOM   2618  CD  ARG   368      55.365 -14.568   0.787  1.00318.55           C
ATOM   2619  NE  ARG   368      53.892 -14.393   0.935  1.00318.55           N
ATOM   2620  CZ  ARG   368      53.371 -13.951   2.116  1.00318.55           C
ATOM   2621  NH1 ARG   368      54.198 -13.673   3.168  1.00318.55           N
ATOM   2622  NH2 ARG   368      52.022 -13.793   2.251  1.00318.55           N
ATOM   2623  C   ARG   368      57.070 -17.561   3.345  1.00318.55           C
ATOM   2624  O   ARG   368      55.898 -17.781   3.645  1.00318.55           O
ATOM   2625  N   ALA   369      58.006 -17.261   4.261  1.00206.40           N
ATOM   2626  CA  ALA   369      57.638 -17.088   5.631  1.00206.40           C
ATOM   2627  CB  ALA   369      58.829 -17.111   6.604  1.00206.40           C
ATOM   2628  C   ALA   369      57.014 -15.738   5.705  1.00206.40           C
ATOM   2629  O   ALA   369      57.235 -14.900   4.833  1.00206.40           O
ATOM   2630  N   VAL   370      56.193 -15.489   6.739  1.00 72.95           N
ATOM   2631  CA  VAL   370      55.600 -14.191   6.796  1.00 72.95           C
ATOM   2632  CB  VAL   370      54.544 -14.058   7.854  1.00 72.95           C
ATOM   2633  CG1 VAL   370      54.078 -12.593   7.900  1.00 72.95           C
ATOM   2634  CG2 VAL   370      53.420 -15.063   7.553  1.00 72.95           C
ATOM   2635  C   VAL   370      56.696 -13.243   7.135  1.00 72.95           C
ATOM   2636  O   VAL   370      57.315 -13.337   8.193  1.00 72.95           O
ATOM   2637  N   SER   371      56.975 -12.302   6.213  1.00171.50           N
ATOM   2638  CA  SER   371      58.007 -11.342   6.445  1.00171.50           C
ATOM   2639  CB  SER   371      59.405 -11.820   6.013  1.00171.50           C
ATOM   2640  OG  SER   371      60.370 -10.812   6.276  1.00171.50           O
ATOM   2641  C   SER   371      57.671 -10.153   5.613  1.00171.50           C
ATOM   2642  O   SER   371      56.781 -10.209   4.767  1.00171.50           O
ATOM   2643  N   VAL   372      58.366  -9.029   5.855  1.00112.63           N
ATOM   2644  CA  VAL   372      58.103  -7.856   5.080  1.00112.63           C
ATOM   2645  CB  VAL   372      57.714  -6.670   5.910  1.00112.63           C
ATOM   2646  CG1 VAL   372      56.389  -6.987   6.626  1.00112.63           C
ATOM   2647  CG2 VAL   372      58.875  -6.346   6.866  1.00112.63           C
ATOM   2648  C   VAL   372      59.371  -7.506   4.379  1.00112.63           C
ATOM   2649  O   VAL   372      60.461  -7.681   4.921  1.00112.63           O
ATOM   2650  N   ASN   373      59.259  -7.020   3.129  1.00205.10           N
ATOM   2651  CA  ASN   373      60.442  -6.648   2.416  1.00205.10           C
ATOM   2652  CB  ASN   373      60.207  -6.420   0.911  1.00205.10           C
ATOM   2653  CG  ASN   373      61.544  -6.141   0.237  1.00205.10           C
ATOM   2654  OD1 ASN   373      62.585  -6.073   0.888  1.00205.10           O
ATOM   2655  ND2 ASN   373      61.516  -5.966  -1.112  1.00205.10           N
ATOM   2656  C   ASN   373      60.901  -5.357   3.000  1.00205.10           C
ATOM   2657  O   ASN   373      60.116  -4.425   3.166  1.00205.10           O
ATOM   2658  N   ALA   374      62.196  -5.278   3.353  1.00220.96           N
ATOM   2659  CA  ALA   374      62.699  -4.059   3.902  1.00220.96           C
ATOM   2660  CB  ALA   374      64.066  -4.207   4.592  1.00220.96           C
ATOM   2661  C   ALA   374      62.861  -3.099   2.773  1.00220.96           C
ATOM   2662  O   ALA   374      63.129  -3.476   1.634  1.00220.96           O
ATOM   2663  N   PRO   375      62.658  -1.854   3.083  1.00249.54           N
ATOM   2664  CA  PRO   375      62.845  -0.827   2.102  1.00249.54           C
ATOM   2665  CD  PRO   375      61.646  -1.495   4.063  1.00249.54           C
ATOM   2666  CB  PRO   375      62.202   0.428   2.687  1.00249.54           C
ATOM   2667  CG  PRO   375      61.104  -0.129   3.611  1.00249.54           C
ATOM   2668  C   PRO   375      64.304  -0.698   1.827  1.00249.54           C
ATOM   2669  O   PRO   375      64.675  -0.057   0.845  1.00249.54           O
ATOM   2670  N   ASN   376      65.145  -1.295   2.690  1.00222.30           N
ATOM   2671  CA  ASN   376      66.561  -1.177   2.535  1.00222.30           C
ATOM   2672  CB  ASN   376      67.346  -1.917   3.637  1.00222.30           C
ATOM   2673  CG  ASN   376      68.801  -1.463   3.629  1.00222.30           C
ATOM   2674  OD1 ASN   376      69.274  -0.840   2.681  1.00222.30           O
ATOM   2675  ND2 ASN   376      69.538  -1.791   4.725  1.00222.30           N
ATOM   2676  C   ASN   376      66.929  -1.775   1.218  1.00222.30           C
ATOM   2677  O   ASN   376      66.401  -2.811   0.815  1.00222.30           O
ATOM   2678  N   ALA   377      67.844  -1.096   0.503  1.00180.86           N
ATOM   2679  CA  ALA   377      68.327  -1.545  -0.766  1.00180.86           C
ATOM   2680  CB  ALA   377      69.046  -0.453  -1.577  1.00180.86           C
ATOM   2681  C   ALA   377      69.313  -2.627  -0.491  1.00180.86           C
ATOM   2682  O   ALA   377      69.634  -2.907   0.663  1.00180.86           O
ATOM   2683  N   GLY   378      69.806  -3.288  -1.554  1.00 46.10           N
ATOM   2684  CA  GLY   378      70.741  -4.347  -1.332  1.00 46.10           C
ATOM   2685  C   GLY   378      69.945  -5.554  -0.976  1.00 46.10           C
ATOM   2686  O   GLY   378      70.392  -6.413  -0.218  1.00 46.10           O
ATOM   2687  N   SER   379      68.723  -5.637  -1.530  1.00130.84           N
ATOM   2688  CA  SER   379      67.864  -6.745  -1.256  1.00130.84           C
ATOM   2689  CB  SER   379      66.520  -6.658  -2.003  1.00130.84           C
ATOM   2690  OG  SER   379      65.791  -5.521  -1.566  1.00130.84           O
ATOM   2691  C   SER   379      68.576  -7.972  -1.721  1.00130.84           C
ATOM   2692  O   SER   379      69.427  -7.921  -2.608  1.00130.84           O
ATOM   2693  N   PRO   380      68.239  -9.078  -1.117  1.00 87.73           N
ATOM   2694  CA  PRO   380      68.874 -10.328  -1.420  1.00 87.73           C
ATOM   2695  CD  PRO   380      66.926  -9.265  -0.521  1.00 87.73           C
ATOM   2696  CB  PRO   380      68.099 -11.379  -0.630  1.00 87.73           C
ATOM   2697  CG  PRO   380      66.682 -10.783  -0.556  1.00 87.73           C
ATOM   2698  C   PRO   380      68.754 -10.565  -2.887  1.00 87.73           C
ATOM   2699  O   PRO   380      67.827 -10.046  -3.506  1.00 87.73           O
ATOM   2700  N   LEU   381      69.699 -11.331  -3.461  1.00217.10           N
ATOM   2701  CA  LEU   381      69.679 -11.590  -4.867  1.00217.10           C
ATOM   2702  CB  LEU   381      70.920 -12.346  -5.371  1.00217.10           C
ATOM   2703  CG  LEU   381      72.234 -11.570  -5.169  1.00217.10           C
ATOM   2704  CD1 LEU   381      72.249 -10.274  -5.994  1.00217.10           C
ATOM   2705  CD2 LEU   381      72.522 -11.336  -3.677  1.00217.10           C
ATOM   2706  C   LEU   381      68.491 -12.446  -5.138  1.00217.10           C
ATOM   2707  O   LEU   381      68.021 -13.174  -4.266  1.00217.10           O
ATOM   2708  N   THR   382      67.960 -12.359  -6.370  1.00262.01           N
ATOM   2709  CA  THR   382      66.807 -13.137  -6.695  1.00262.01           C
ATOM   2710  CB  THR   382      66.267 -12.868  -8.069  1.00262.01           C
ATOM   2711  OG1 THR   382      67.236 -13.207  -9.051  1.00262.01           O
ATOM   2712  CG2 THR   382      65.904 -11.377  -8.175  1.00262.01           C
ATOM   2713  C   THR   382      67.219 -14.567  -6.643  1.00262.01           C
ATOM   2714  O   THR   382      68.391 -14.898  -6.818  1.00262.01           O
ATOM   2715  N   ALA   383      66.248 -15.454  -6.369  1.00242.18           N
ATOM   2716  CA  ALA   383      66.540 -16.851  -6.279  1.00242.18           C
ATOM   2717  CB  ALA   383      66.304 -17.444  -4.880  1.00242.18           C
ATOM   2718  C   ALA   383      65.613 -17.544  -7.215  1.00242.18           C
ATOM   2719  O   ALA   383      64.598 -16.985  -7.629  1.00242.18           O
ATOM   2720  N   THR   384      65.955 -18.789  -7.592  1.00247.22           N
ATOM   2721  CA  THR   384      65.115 -19.503  -8.500  1.00247.22           C
ATOM   2722  CB  THR   384      65.643 -20.857  -8.871  1.00247.22           C
ATOM   2723  OG1 THR   384      65.716 -21.683  -7.719  1.00247.22           O
ATOM   2724  CG2 THR   384      67.039 -20.690  -9.494  1.00247.22           C
ATOM   2725  C   THR   384      63.811 -19.713  -7.813  1.00247.22           C
ATOM   2726  O   THR   384      63.757 -19.929  -6.604  1.00247.22           O
ATOM   2727  N   VAL   385      62.712 -19.634  -8.584  1.00111.32           N
ATOM   2728  CA  VAL   385      61.420 -19.821  -8.004  1.00111.32           C
ATOM   2729  CB  VAL   385      60.484 -18.672  -8.241  1.00111.32           C
ATOM   2730  CG1 VAL   385      61.059 -17.426  -7.545  1.00111.32           C
ATOM   2731  CG2 VAL   385      60.287 -18.503  -9.756  1.00111.32           C
ATOM   2732  C   VAL   385      60.826 -21.025  -8.647  1.00111.32           C
ATOM   2733  O   VAL   385      61.156 -21.367  -9.782  1.00111.32           O
ATOM   2734  N   GLY   386      59.939 -21.718  -7.911  1.00111.92           N
ATOM   2735  CA  GLY   386      59.324 -22.896  -8.438  1.00111.92           C
ATOM   2736  C   GLY   386      57.906 -22.877  -7.984  1.00111.92           C
ATOM   2737  O   GLY   386      57.486 -21.980  -7.256  1.00111.92           O
ATOM   2738  N   SER   387      57.121 -23.880  -8.416  1.00177.44           N
ATOM   2739  CA  SER   387      55.750 -23.904  -8.024  1.00177.44           C
ATOM   2740  CB  SER   387      54.780 -24.077  -9.205  1.00177.44           C
ATOM   2741  OG  SER   387      53.438 -24.090  -8.740  1.00177.44           O
ATOM   2742  C   SER   387      55.537 -25.055  -7.104  1.00177.44           C
ATOM   2743  O   SER   387      56.034 -26.156  -7.330  1.00177.44           O
ATOM   2744  N   ALA   388      54.801 -24.791  -6.011  1.00 91.50           N
ATOM   2745  CA  ALA   388      54.433 -25.787  -5.048  1.00 91.50           C
ATOM   2746  CB  ALA   388      53.688 -25.205  -3.835  1.00 91.50           C
ATOM   2747  C   ALA   388      53.509 -26.722  -5.737  1.00 91.50           C
ATOM   2748  O   ALA   388      53.410 -27.903  -5.421  1.00 91.50           O
ATOM   2749  N   VAL   389      52.749 -26.171  -6.683  1.00120.83           N
ATOM   2750  CA  VAL   389      51.799 -26.937  -7.413  1.00120.83           C
ATOM   2751  CB  VAL   389      50.730 -26.062  -7.986  1.00120.83           C
ATOM   2752  CG1 VAL   389      49.812 -26.903  -8.890  1.00120.83           C
ATOM   2753  CG2 VAL   389      50.049 -25.319  -6.823  1.00120.83           C
ATOM   2754  C   VAL   389      52.535 -27.492  -8.569  1.00120.83           C
ATOM   2755  O   VAL   389      53.382 -26.810  -9.145  1.00120.83           O
ATOM   2756  N   SER   390      52.241 -28.755  -8.925  1.00135.42           N
ATOM   2757  CA  SER   390      52.896 -29.265 -10.078  1.00135.42           C
ATOM   2758  CB  SER   390      52.502 -30.706 -10.440  1.00135.42           C
ATOM   2759  OG  SER   390      53.207 -31.124 -11.599  1.00135.42           O
ATOM   2760  C   SER   390      52.457 -28.371 -11.186  1.00135.42           C
ATOM   2761  O   SER   390      51.358 -27.819 -11.145  1.00135.42           O
ATOM   2762  N   GLN   391      53.341 -28.161 -12.177  1.00125.43           N
ATOM   2763  CA  GLN   391      52.988 -27.282 -13.242  1.00125.43           C
ATOM   2764  CB  GLN   391      54.191 -26.558 -13.876  1.00125.43           C
ATOM   2765  CG  GLN   391      53.799 -25.519 -14.930  1.00125.43           C
ATOM   2766  CD  GLN   391      55.064 -24.802 -15.385  1.00125.43           C
ATOM   2767  OE1 GLN   391      56.178 -25.244 -15.106  1.00125.43           O
ATOM   2768  NE2 GLN   391      54.890 -23.660 -16.104  1.00125.43           N
ATOM   2769  C   GLN   391      52.346 -28.122 -14.272  1.00125.43           C
ATOM   2770  O   GLN   391      52.730 -29.277 -14.450  1.00125.43           O
ATOM   2771  N   GLN   392      51.311 -27.568 -14.934  1.00187.71           N
ATOM   2772  CA  GLN   392      50.667 -28.308 -15.970  1.00187.71           C
ATOM   2773  CB  GLN   392      49.133 -28.135 -15.981  1.00187.71           C
ATOM   2774  CG  GLN   392      48.635 -26.707 -16.236  1.00187.71           C
ATOM   2775  CD  GLN   392      48.369 -26.536 -17.726  1.00187.71           C
ATOM   2776  OE1 GLN   392      48.142 -25.427 -18.206  1.00187.71           O
ATOM   2777  NE2 GLN   392      48.414 -27.666 -18.483  1.00187.71           N
ATOM   2778  C   GLN   392      51.231 -27.829 -17.256  1.00187.71           C
ATOM   2779  O   GLN   392      51.096 -26.656 -17.599  1.00187.71           O
ATOM   2780  N   PRO   393      51.962 -28.697 -17.913  1.00161.68           N
ATOM   2781  CA  PRO   393      52.487 -28.338 -19.196  1.00161.68           C
ATOM   2782  CD  PRO   393      52.880 -29.582 -17.217  1.00161.68           C
ATOM   2783  CB  PRO   393      53.629 -29.305 -19.494  1.00161.68           C
ATOM   2784  CG  PRO   393      54.129 -29.703 -18.101  1.00161.68           C
ATOM   2785  C   PRO   393      51.470 -28.315 -20.274  1.00161.68           C
ATOM   2786  O   PRO   393      51.534 -27.448 -21.141  1.00161.68           O
ATOM   2787  N   GLN   394      50.511 -29.249 -20.221  1.00172.27           N
ATOM   2788  CA  GLN   394      49.625 -29.394 -21.327  1.00172.27           C
ATOM   2789  CB  GLN   394      50.288 -30.174 -22.473  1.00172.27           C
ATOM   2790  CG  GLN   394      49.363 -30.523 -23.635  1.00172.27           C
ATOM   2791  CD  GLN   394      50.077 -31.576 -24.475  1.00172.27           C
ATOM   2792  OE1 GLN   394      49.581 -31.999 -25.517  1.00172.27           O
ATOM   2793  NE2 GLN   394      51.281 -32.008 -24.011  1.00172.27           N
ATOM   2794  C   GLN   394      48.515 -30.246 -20.858  1.00172.27           C
ATOM   2795  O   GLN   394      48.647 -30.991 -19.886  1.00172.27           O
ATOM   2796  N   GLN   395      47.370 -30.165 -21.545  1.00181.92           N
ATOM   2797  CA  GLN   395      46.347 -31.029 -21.081  1.00181.92           C
ATOM   2798  CB  GLN   395      45.030 -30.329 -20.696  1.00181.92           C
ATOM   2799  CG  GLN   395      44.286 -29.703 -21.877  1.00181.92           C
ATOM   2800  CD  GLN   395      42.931 -29.227 -21.371  1.00181.92           C
ATOM   2801  OE1 GLN   395      42.592 -28.050 -21.479  1.00181.92           O
ATOM   2802  NE2 GLN   395      42.132 -30.169 -20.801  1.00181.92           N
ATOM   2803  C   GLN   395      46.021 -31.987 -22.149  1.00181.92           C
ATOM   2804  O   GLN   395      45.884 -31.628 -23.315  1.00181.92           O
ATOM   2805  N   THR   396      45.913 -33.256 -21.749  1.00145.50           N
ATOM   2806  CA  THR   396      45.514 -34.269 -22.657  1.00145.50           C
ATOM   2807  CB  THR   396      46.425 -35.460 -22.685  1.00145.50           C
ATOM   2808  OG1 THR   396      46.522 -36.044 -21.396  1.00145.50           O
ATOM   2809  CG2 THR   396      47.812 -35.002 -23.166  1.00145.50           C
ATOM   2810  C   THR   396      44.199 -34.676 -22.119  1.00145.50           C
ATOM   2811  O   THR   396      43.943 -34.673 -20.913  1.00145.50           O
ATOM   2812  N   ARG   397      43.284 -34.960 -23.032  1.00237.54           N
ATOM   2813  CA  ARG   397      42.009 -35.342 -22.569  1.00237.54           C
ATOM   2814  CB  ARG   397      41.046 -34.156 -22.393  1.00237.54           C
ATOM   2815  CG  ARG   397      40.867 -33.350 -23.679  1.00237.54           C
ATOM   2816  CD  ARG   397      41.955 -32.291 -23.881  1.00237.54           C
ATOM   2817  NE  ARG   397      41.776 -31.717 -25.243  1.00237.54           N
ATOM   2818  CZ  ARG   397      40.856 -30.732 -25.454  1.00237.54           C
ATOM   2819  NH1 ARG   397      40.062 -30.308 -24.427  1.00237.54           N
ATOM   2820  NH2 ARG   397      40.726 -30.176 -26.694  1.00237.54           N
ATOM   2821  C   ARG   397      41.502 -36.176 -23.649  1.00237.54           C
ATOM   2822  O   ARG   397      42.236 -36.524 -24.571  1.00237.54           O
ATOM   2823  N   SER   398      40.240 -36.562 -23.512  1.00188.84           N
ATOM   2824  CA  SER   398      39.608 -37.233 -24.578  1.00188.84           C
ATOM   2825  CB  SER   398      38.393 -38.034 -24.116  1.00188.84           C
ATOM   2826  OG  SER   398      38.798 -39.007 -23.164  1.00188.84           O
ATOM   2827  C   SER   398      39.157 -36.086 -25.413  1.00188.84           C
ATOM   2828  O   SER   398      39.930 -35.161 -25.660  1.00188.84           O
ATOM   2829  N   ALA   399      37.902 -36.101 -25.878  1.00 75.44           N
ATOM   2830  CA  ALA   399      37.465 -34.989 -26.666  1.00 75.44           C
ATOM   2831  CB  ALA   399      35.997 -35.111 -27.108  1.00 75.44           C
ATOM   2832  C   ALA   399      37.586 -33.751 -25.825  1.00 75.44           C
ATOM   2833  O   ALA   399      38.024 -32.707 -26.308  1.00 75.44           O
ATOM   2834  N   ALA   400      37.224 -33.835 -24.529  1.00 72.32           N
ATOM   2835  CA  ALA   400      37.271 -32.663 -23.701  1.00 72.32           C
ATOM   2836  CB  ALA   400      35.869 -32.092 -23.436  1.00 72.32           C
ATOM   2837  C   ALA   400      37.854 -33.036 -22.370  1.00 72.32           C
ATOM   2838  O   ALA   400      37.890 -34.211 -22.007  1.00 72.32           O
ATOM   2839  N   PRO   401      38.316 -32.066 -21.612  1.00 63.16           N
ATOM   2840  CA  PRO   401      38.844 -32.306 -20.291  1.00 63.16           C
ATOM   2841  CD  PRO   401      37.975 -30.665 -21.817  1.00 63.16           C
ATOM   2842  CB  PRO   401      39.172 -30.925 -19.730  1.00 63.16           C
ATOM   2843  CG  PRO   401      38.166 -30.003 -20.443  1.00 63.16           C
ATOM   2844  C   PRO   401      37.732 -32.948 -19.524  1.00 63.16           C
ATOM   2845  O   PRO   401      36.590 -32.842 -19.964  1.00 63.16           O
ATOM   2846  N   VAL   402      38.006 -33.651 -18.405  1.00145.36           N
ATOM   2847  CA  VAL   402      36.865 -34.283 -17.807  1.00145.36           C
ATOM   2848  CB  VAL   402      36.767 -35.715 -18.188  1.00145.36           C
ATOM   2849  CG1 VAL   402      36.618 -35.822 -19.717  1.00145.36           C
ATOM   2850  CG2 VAL   402      38.041 -36.375 -17.651  1.00145.36           C
ATOM   2851  C   VAL   402      36.922 -34.265 -16.311  1.00145.36           C
ATOM   2852  O   VAL   402      38.002 -34.321 -15.729  1.00145.36           O
ATOM   2853  N   ALA   403      35.733 -34.166 -15.658  1.00319.10           N
ATOM   2854  CA  ALA   403      35.623 -34.274 -14.224  1.00319.10           C
ATOM   2855  CB  ALA   403      36.722 -33.563 -13.431  1.00319.10           C
ATOM   2856  C   ALA   403      34.342 -33.665 -13.732  1.00319.10           C
ATOM   2857  O   ALA   403      33.626 -32.991 -14.471  1.00319.10           O
ATOM   2858  N   MET   404      34.032 -33.939 -12.440  1.00385.34           N
ATOM   2859  CA  MET   404      32.954 -33.378 -11.662  1.00385.34           C
ATOM   2860  CB  MET   404      31.523 -33.536 -12.206  1.00385.34           C
ATOM   2861  CG  MET   404      31.045 -32.326 -13.008  1.00385.34           C
ATOM   2862  SD  MET   404      30.701 -30.902 -11.922  1.00385.34           S
ATOM   2863  CE  MET   404      29.900 -29.841 -13.156  1.00385.34           C
ATOM   2864  C   MET   404      33.004 -33.903 -10.264  1.00385.34           C
ATOM   2865  O   MET   404      33.710 -34.866  -9.968  1.00385.34           O
ATOM   2866  N   GLY   405      32.252 -33.241  -9.358  1.00106.73           N
ATOM   2867  CA  GLY   405      32.218 -33.614  -7.972  1.00106.73           C
ATOM   2868  C   GLY   405      31.511 -32.519  -7.233  1.00106.73           C
ATOM   2869  O   GLY   405      30.938 -31.618  -7.844  1.00106.73           O
ATOM   2870  N   THR   406      31.530 -32.576  -5.886  1.00280.40           N
ATOM   2871  CA  THR   406      30.891 -31.549  -5.115  1.00280.40           C
ATOM   2872  CB  THR   406      29.420 -31.784  -4.989  1.00280.40           C
ATOM   2873  OG1 THR   406      28.802 -30.701  -4.312  1.00280.40           O
ATOM   2874  CG2 THR   406      29.202 -33.121  -4.261  1.00280.40           C
ATOM   2875  C   THR   406      31.520 -31.530  -3.750  1.00280.40           C
ATOM   2876  O   THR   406      32.401 -32.338  -3.462  1.00280.40           O
ATOM   2877  N   SER   407      31.102 -30.592  -2.869  1.00199.06           N
ATOM   2878  CA  SER   407      31.700 -30.517  -1.559  1.00199.06           C
ATOM   2879  CB  SER   407      32.744 -29.399  -1.421  1.00199.06           C
ATOM   2880  OG  SER   407      33.287 -29.390  -0.109  1.00199.06           O
ATOM   2881  C   SER   407      30.642 -30.253  -0.527  1.00199.06           C
ATOM   2882  O   SER   407      29.526 -29.851  -0.850  1.00199.06           O
ATOM   2883  N   GLY   408      30.993 -30.473   0.762  1.00 86.61           N
ATOM   2884  CA  GLY   408      30.094 -30.316   1.872  1.00 86.61           C
ATOM   2885  C   GLY   408      30.903 -30.114   3.125  1.00 86.61           C
ATOM   2886  O   GLY   408      32.092 -29.805   3.061  1.00 86.61           O
ATOM   2887  N   PHE   409      30.263 -30.268   4.309  1.00231.68           N
ATOM   2888  CA  PHE   409      30.933 -30.024   5.562  1.00231.68           C
ATOM   2889  CB  PHE   409      30.344 -28.767   6.232  1.00231.68           C
ATOM   2890  CG  PHE   409      30.027 -27.720   5.210  1.00231.68           C
ATOM   2891  CD1 PHE   409      28.877 -27.820   4.455  1.00231.68           C
ATOM   2892  CD2 PHE   409      30.830 -26.624   5.017  1.00231.68           C
ATOM   2893  CE1 PHE   409      28.555 -26.872   3.514  1.00231.68           C
ATOM   2894  CE2 PHE   409      30.519 -25.669   4.079  1.00231.68           C
ATOM   2895  CZ  PHE   409      29.381 -25.792   3.320  1.00231.68           C
ATOM   2896  C   PHE   409      30.503 -31.108   6.533  1.00231.68           C
ATOM   2897  O   PHE   409      29.300 -31.346   6.591  1.00231.68           O
ATOM   2898  N   SER   410      31.426 -31.802   7.282  1.00259.09           N
ATOM   2899  CA  SER   410      31.006 -32.641   8.406  1.00259.09           C
ATOM   2900  CB  SER   410      29.734 -33.500   8.200  1.00259.09           C
ATOM   2901  OG  SER   410      28.560 -32.791   8.571  1.00259.09           O
ATOM   2902  C   SER   410      31.985 -33.670   8.958  1.00259.09           C
ATOM   2903  O   SER   410      32.027 -34.772   8.425  1.00259.09           O
ATOM   2904  N   ARG   411      32.712 -33.393  10.085  1.00361.21           N
ATOM   2905  CA  ARG   411      33.465 -34.380  10.845  1.00361.21           C
ATOM   2906  CB  ARG   411      34.939 -34.408  10.499  1.00361.21           C
ATOM   2907  CG  ARG   411      35.631 -35.681  10.956  1.00361.21           C
ATOM   2908  CD  ARG   411      37.098 -35.581  10.604  1.00361.21           C
ATOM   2909  NE  ARG   411      37.101 -34.830   9.339  1.00361.21           N
ATOM   2910  CZ  ARG   411      37.490 -33.525   9.315  1.00361.21           C
ATOM   2911  NH1 ARG   411      37.966 -32.942  10.452  1.00361.21           N
ATOM   2912  NH2 ARG   411      37.660 -32.905   8.112  1.00361.21           N
ATOM   2913  C   ARG   411      33.410 -34.050  12.337  1.00361.21           C
ATOM   2914  O   ARG   411      33.623 -32.910  12.733  1.00361.21           O
ATOM   2915  N   LEU   412      33.213 -35.039  13.245  1.00314.57           N
ATOM   2916  CA  LEU   412      33.025 -34.704  14.648  1.00314.57           C
ATOM   2917  CB  LEU   412      32.457 -35.834  15.511  1.00314.57           C
ATOM   2918  CG  LEU   412      32.141 -35.386  16.949  1.00314.57           C
ATOM   2919  CD1 LEU   412      33.363 -35.430  17.876  1.00314.57           C
ATOM   2920  CD2 LEU   412      31.495 -33.987  16.914  1.00314.57           C
ATOM   2921  C   LEU   412      34.272 -34.212  15.293  1.00314.57           C
ATOM   2922  O   LEU   412      35.338 -34.666  14.902  1.00314.57           O
ATOM   2923  N   ARG   413      34.146 -33.279  16.289  1.00339.93           N
ATOM   2924  CA  ARG   413      35.244 -32.665  17.004  1.00339.93           C
ATOM   2925  CB  ARG   413      35.599 -31.296  16.457  1.00339.93           C
ATOM   2926  CG  ARG   413      37.074 -30.904  16.513  1.00339.93           C
ATOM   2927  CD  ARG   413      37.402 -29.788  17.488  1.00339.93           C
ATOM   2928  NE  ARG   413      38.228 -30.381  18.570  1.00339.93           N
ATOM   2929  CZ  ARG   413      39.351 -29.706  18.932  1.00339.93           C
ATOM   2930  NH1 ARG   413      39.586 -28.511  18.327  1.00339.93           N
ATOM   2931  NH2 ARG   413      40.223 -30.218  19.849  1.00339.93           N
ATOM   2932  C   ARG   413      34.958 -32.435  18.472  1.00339.93           C
ATOM   2933  O   ARG   413      34.012 -32.979  19.040  1.00339.93           O
ATOM   2934  N   SER   414      35.835 -31.602  19.106  1.00176.50           N
ATOM   2935  CA  SER   414      35.866 -31.252  20.510  1.00176.50           C
ATOM   2936  CB  SER   414      36.897 -32.039  21.325  1.00176.50           C
ATOM   2937  OG  SER   414      38.195 -31.573  20.996  1.00176.50           O
ATOM   2938  C   SER   414      36.286 -29.804  20.640  1.00176.50           C
ATOM   2939  O   SER   414      36.079 -28.999  19.743  1.00176.50           O
ATOM   2940  N   LEU   415      36.887 -29.391  21.777  1.00302.83           N
ATOM   2941  CA  LEU   415      37.146 -27.978  21.911  1.00302.83           C
ATOM   2942  CB  LEU   415      36.594 -27.415  23.234  1.00302.83           C
ATOM   2943  CG  LEU   415      36.942 -25.939  23.501  1.00302.83           C
ATOM   2944  CD1 LEU   415      36.302 -25.005  22.466  1.00302.83           C
ATOM   2945  CD2 LEU   415      36.595 -25.544  24.945  1.00302.83           C
ATOM   2946  C   LEU   415      38.608 -27.608  21.879  1.00302.83           C
ATOM   2947  O   LEU   415      39.366 -27.973  22.775  1.00302.83           O
ATOM   2948  N   THR   416      39.042 -26.883  20.816  1.00316.58           N
ATOM   2949  CA  THR   416      40.339 -26.247  20.786  1.00316.58           C
ATOM   2950  CB  THR   416      41.525 -27.121  21.097  1.00316.58           C
ATOM   2951  OG1 THR   416      42.624 -26.306  21.478  1.00316.58           O
ATOM   2952  CG2 THR   416      41.926 -27.918  19.850  1.00316.58           C
ATOM   2953  C   THR   416      40.544 -25.637  19.425  1.00316.58           C
ATOM   2954  O   THR   416      39.765 -25.873  18.504  1.00316.58           O
ATOM   2955  N   PRO   417      41.536 -24.799  19.277  1.00191.43           N
ATOM   2956  CA  PRO   417      41.826 -24.301  17.953  1.00191.43           C
ATOM   2957  CD  PRO   417      41.748 -23.777  20.291  1.00191.43           C
ATOM   2958  CB  PRO   417      42.523 -22.956  18.145  1.00191.43           C
ATOM   2959  CG  PRO   417      42.022 -22.477  19.518  1.00191.43           C
ATOM   2960  C   PRO   417      42.681 -25.316  17.257  1.00191.43           C
ATOM   2961  O   PRO   417      43.359 -26.069  17.954  1.00191.43           O
ATOM   2962  N   THR   418      42.680 -25.389  15.907  1.00227.37           N
ATOM   2963  CA  THR   418      43.560 -26.379  15.357  1.00227.37           C
ATOM   2964  CB  THR   418      42.813 -27.655  15.046  1.00227.37           C
ATOM   2965  OG1 THR   418      43.602 -28.784  15.371  1.00227.37           O
ATOM   2966  CG2 THR   418      42.481 -27.725  13.562  1.00227.37           C
ATOM   2967  C   THR   418      44.261 -25.756  14.158  1.00227.37           C
ATOM   2968  O   THR   418      43.670 -25.297  13.181  1.00227.37           O
ATOM   2969  N   PRO   419      45.548 -25.658  14.347  1.00220.42           N
ATOM   2970  CA  PRO   419      46.507 -25.022  13.450  1.00220.42           C
ATOM   2971  CD  PRO   419      46.009 -25.651  15.727  1.00220.42           C
ATOM   2972  CB  PRO   419      47.712 -24.707  14.338  1.00220.42           C
ATOM   2973  CG  PRO   419      47.525 -25.502  15.635  1.00220.42           C
ATOM   2974  C   PRO   419      46.967 -25.304  12.008  1.00220.42           C
ATOM   2975  O   PRO   419      46.844 -24.347  11.244  1.00220.42           O
ATOM   2976  N   TYR   420      47.439 -26.502  11.504  1.00338.67           N
ATOM   2977  CA  TYR   420      48.070 -26.380  10.174  1.00338.67           C
ATOM   2978  CB  TYR   420      49.592 -26.104  10.410  1.00338.67           C
ATOM   2979  CG  TYR   420      49.872 -25.190  11.600  1.00338.67           C
ATOM   2980  CD1 TYR   420      49.493 -23.870  11.721  1.00338.67           C
ATOM   2981  CD2 TYR   420      50.596 -25.674  12.658  1.00338.67           C
ATOM   2982  CE1 TYR   420      49.767 -23.096  12.819  1.00338.67           C
ATOM   2983  CE2 TYR   420      50.899 -24.930  13.774  1.00338.67           C
ATOM   2984  CZ  TYR   420      50.484 -23.627  13.860  1.00338.67           C
ATOM   2985  OH  TYR   420      50.782 -22.852  15.000  1.00338.67           O
ATOM   2986  C   TYR   420      47.862 -27.581   9.146  1.00338.67           C
ATOM   2987  O   TYR   420      48.039 -28.738   9.523  1.00338.67           O
ATOM   2988  N   PRO   421      47.474 -27.312   7.847  1.00259.99           N
ATOM   2989  CA  PRO   421      47.192 -28.262   6.695  1.00259.99           C
ATOM   2990  CD  PRO   421      46.418 -26.330   7.876  1.00259.99           C
ATOM   2991  CB  PRO   421      45.919 -27.801   6.040  1.00259.99           C
ATOM   2992  CG  PRO   421      45.267 -26.965   7.102  1.00259.99           C
ATOM   2993  C   PRO   421      48.071 -28.654   5.470  1.00259.99           C
ATOM   2994  O   PRO   421      49.210 -28.199   5.382  1.00259.99           O
ATOM   2995  N   GLY   422      47.463 -29.427   4.465  1.00166.61           N
ATOM   2996  CA  GLY   422      47.992 -30.003   3.192  1.00166.61           C
ATOM   2997  C   GLY   422      47.149 -29.687   1.908  1.00166.61           C
ATOM   2998  O   GLY   422      45.966 -29.370   2.027  1.00166.61           O
ATOM   2999  N   THR   423      47.752 -29.818   0.646  1.00303.65           N
ATOM   3000  CA  THR   423      47.533 -29.375  -0.787  1.00303.65           C
ATOM   3001  CB  THR   423      48.788 -29.613  -1.564  1.00303.65           C
ATOM   3002  OG1 THR   423      48.725 -29.025  -2.853  1.00303.65           O
ATOM   3003  CG2 THR   423      49.028 -31.126  -1.623  1.00303.65           C
ATOM   3004  C   THR   423      46.283 -29.737  -1.665  1.00303.65           C
ATOM   3005  O   THR   423      45.438 -30.475  -1.178  1.00303.65           O
ATOM   3006  N   GLN   424      46.086 -29.169  -2.956  1.00334.58           N
ATOM   3007  CA  GLN   424      44.858 -29.349  -3.811  1.00334.58           C
ATOM   3008  CB  GLN   424      43.746 -28.437  -3.280  1.00334.58           C
ATOM   3009  CG  GLN   424      43.854 -28.111  -1.778  1.00334.58           C
ATOM   3010  CD  GLN   424      43.116 -28.990  -0.767  1.00334.58           C
ATOM   3011  OE1 GLN   424      41.981 -29.416  -0.958  1.00334.58           O
ATOM   3012  NE2 GLN   424      43.758 -29.184   0.415  1.00334.58           N
ATOM   3013  C   GLN   424      44.930 -29.036  -5.383  1.00334.58           C
ATOM   3014  O   GLN   424      45.347 -27.928  -5.695  1.00334.58           O
ATOM   3015  N   GLY   425      44.446 -29.892  -6.414  1.00172.35           N
ATOM   3016  CA  GLY   425      44.472 -29.617  -7.916  1.00172.35           C
ATOM   3017  C   GLY   425      43.471 -30.430  -8.863  1.00172.35           C
ATOM   3018  O   GLY   425      42.910 -31.401  -8.365  1.00172.35           O
ATOM   3019  N   SER   426      43.264 -30.115 -10.247  1.00262.75           N
ATOM   3020  CA  SER   426      42.253 -30.634 -11.267  1.00262.75           C
ATOM   3021  CB  SER   426      41.222 -29.525 -11.504  1.00262.75           C
ATOM   3022  OG  SER   426      41.901 -28.349 -11.906  1.00262.75           O
ATOM   3023  C   SER   426      42.671 -31.234 -12.706  1.00262.75           C
ATOM   3024  O   SER   426      43.647 -30.816 -13.328  1.00262.75           O
ATOM   3025  N   PRO   427      41.809 -32.120 -13.335  1.00328.10           N
ATOM   3026  CA  PRO   427      42.014 -33.182 -14.393  1.00328.10           C
ATOM   3027  CD  PRO   427      40.376 -31.962 -13.043  1.00328.10           C
ATOM   3028  CB  PRO   427      40.623 -33.434 -14.960  1.00328.10           C
ATOM   3029  CG  PRO   427      39.664 -33.057 -13.833  1.00328.10           C
ATOM   3030  C   PRO   427      42.985 -33.307 -15.567  1.00328.10           C
ATOM   3031  O   PRO   427      43.645 -32.345 -15.944  1.00328.10           O
ATOM   3032  N   TYR   428      43.029 -34.569 -16.118  1.00351.44           N
ATOM   3033  CA  TYR   428      43.794 -35.295 -17.122  1.00351.44           C
ATOM   3034  CB  TYR   428      42.906 -35.673 -18.313  1.00351.44           C
ATOM   3035  CG  TYR   428      43.417 -36.915 -18.941  1.00351.44           C
ATOM   3036  CD1 TYR   428      44.629 -36.965 -19.580  1.00351.44           C
ATOM   3037  CD2 TYR   428      42.633 -38.043 -18.897  1.00351.44           C
ATOM   3038  CE1 TYR   428      45.057 -38.139 -20.155  1.00351.44           C
ATOM   3039  CE2 TYR   428      43.053 -39.216 -19.468  1.00351.44           C
ATOM   3040  CZ  TYR   428      44.268 -39.265 -20.100  1.00351.44           C
ATOM   3041  OH  TYR   428      44.693 -40.476 -20.684  1.00351.44           O
ATOM   3042  C   TYR   428      44.852 -34.397 -17.611  1.00351.44           C
ATOM   3043  O   TYR   428      44.682 -33.594 -18.528  1.00351.44           O
ATOM   3044  N   ARG   429      46.048 -34.573 -17.063  1.00215.07           N
ATOM   3045  CA  ARG   429      46.954 -33.610 -17.549  1.00215.07           C
ATOM   3046  CB  ARG   429      46.981 -32.304 -16.738  1.00215.07           C
ATOM   3047  CG  ARG   429      45.916 -31.309 -17.197  1.00215.07           C
ATOM   3048  CD  ARG   429      45.900 -29.996 -16.415  1.00215.07           C
ATOM   3049  NE  ARG   429      45.525 -28.936 -17.390  1.00215.07           N
ATOM   3050  CZ  ARG   429      44.228 -28.778 -17.782  1.00215.07           C
ATOM   3051  NH1 ARG   429      43.252 -29.585 -17.273  1.00215.07           N
ATOM   3052  NH2 ARG   429      43.924 -27.828 -18.712  1.00215.07           N
ATOM   3053  C   ARG   429      48.305 -34.169 -17.547  1.00215.07           C
ATOM   3054  O   ARG   429      48.592 -35.178 -16.903  1.00215.07           O
ATOM   3055  N   ARG   430      49.158 -33.490 -18.322  1.00210.65           N
ATOM   3056  CA  ARG   430      50.517 -33.874 -18.428  1.00210.65           C
ATOM   3057  CB  ARG   430      51.067 -33.810 -19.863  1.00210.65           C
ATOM   3058  CG  ARG   430      50.306 -34.712 -20.835  1.00210.65           C
ATOM   3059  CD  ARG   430      51.149 -35.192 -22.014  1.00210.65           C
ATOM   3060  NE  ARG   430      52.035 -36.259 -21.473  1.00210.65           N
ATOM   3061  CZ  ARG   430      51.535 -37.516 -21.297  1.00210.65           C
ATOM   3062  NH1 ARG   430      50.245 -37.788 -21.650  1.00210.65           N
ATOM   3063  NH2 ARG   430      52.324 -38.502 -20.779  1.00210.65           N
ATOM   3064  C   ARG   430      51.265 -32.889 -17.607  1.00210.65           C
ATOM   3065  O   ARG   430      51.079 -31.680 -17.743  1.00210.65           O
ATOM   3066  N   HIS   431      52.112 -33.384 -16.693  1.00110.05           N
ATOM   3067  CA  HIS   431      52.826 -32.447 -15.893  1.00110.05           C
ATOM   3068  ND1 HIS   431      50.300 -31.042 -14.278  1.00110.05           N
ATOM   3069  CG  HIS   431      50.933 -32.264 -14.237  1.00110.05           C
ATOM   3070  CB  HIS   431      52.406 -32.466 -14.417  1.00110.05           C
ATOM   3071  NE2 HIS   431      48.721 -32.565 -13.914  1.00110.05           N
ATOM   3072  CD2 HIS   431      49.954 -33.183 -14.014  1.00110.05           C
ATOM   3073  CE1 HIS   431      48.979 -31.280 -14.079  1.00110.05           C
ATOM   3074  C   HIS   431      54.247 -32.840 -15.915  1.00110.05           C
ATOM   3075  O   HIS   431      54.575 -34.007 -16.113  1.00110.05           O
ATOM   3076  N   ARG   432      55.127 -31.857 -15.674  1.00183.42           N
ATOM   3077  CA  ARG   432      56.522 -32.139 -15.720  1.00183.42           C
ATOM   3078  CB  ARG   432      57.382 -30.911 -15.378  1.00183.42           C
ATOM   3079  CG  ARG   432      58.889 -31.163 -15.413  1.00183.42           C
ATOM   3080  CD  ARG   432      59.701 -29.875 -15.276  1.00183.42           C
ATOM   3081  NE  ARG   432      59.455 -29.073 -16.509  1.00183.42           N
ATOM   3082  CZ  ARG   432      59.086 -27.763 -16.417  1.00183.42           C
ATOM   3083  NH1 ARG   432      58.906 -27.186 -15.192  1.00183.42           N
ATOM   3084  NH2 ARG   432      58.888 -27.029 -17.551  1.00183.42           N
ATOM   3085  C   ARG   432      56.792 -33.210 -14.718  1.00183.42           C
ATOM   3086  O   ARG   432      56.227 -33.218 -13.628  1.00183.42           O
ATOM   3087  N   PHE   433      57.650 -34.168 -15.108  1.00143.24           N
ATOM   3088  CA  PHE   433      58.083 -35.296 -14.329  1.00143.24           C
ATOM   3089  CB  PHE   433      59.022 -36.150 -15.201  1.00143.24           C
ATOM   3090  CG  PHE   433      59.755 -37.172 -14.416  1.00143.24           C
ATOM   3091  CD1 PHE   433      59.188 -38.392 -14.144  1.00143.24           C
ATOM   3092  CD2 PHE   433      61.032 -36.912 -13.976  1.00143.24           C
ATOM   3093  CE1 PHE   433      59.885 -39.329 -13.426  1.00143.24           C
ATOM   3094  CE2 PHE   433      61.733 -37.849 -13.256  1.00143.24           C
ATOM   3095  CZ  PHE   433      61.155 -39.063 -12.979  1.00143.24           C
ATOM   3096  C   PHE   433      58.844 -34.792 -13.130  1.00143.24           C
ATOM   3097  O   PHE   433      59.622 -33.846 -13.229  1.00143.24           O
ATOM   3098  N   VAL   434      58.610 -35.412 -11.950  1.00107.98           N
ATOM   3099  CA  VAL   434      59.267 -35.071 -10.710  1.00107.98           C
ATOM   3100  CB  VAL   434      58.298 -34.817  -9.588  1.00107.98           C
ATOM   3101  CG1 VAL   434      59.077 -34.607  -8.284  1.00107.98           C
ATOM   3102  CG2 VAL   434      57.410 -33.624  -9.985  1.00107.98           C
ATOM   3103  C   VAL   434      60.087 -36.259 -10.326  1.00107.98           C
ATOM   3104  O   VAL   434      59.568 -37.363 -10.160  1.00107.98           O
ATOM   3105  N   GLY   435      61.402 -36.039 -10.153  1.00 76.52           N
ATOM   3106  CA  GLY   435      62.311 -37.125  -9.944  1.00 76.52           C
ATOM   3107  C   GLY   435      62.083 -37.863  -8.663  1.00 76.52           C
ATOM   3108  O   GLY   435      62.098 -39.092  -8.652  1.00 76.52           O
ATOM   3109  N   VAL   436      61.852 -37.148  -7.549  1.00 84.25           N
ATOM   3110  CA  VAL   436      61.794 -37.833  -6.288  1.00 84.25           C
ATOM   3111  CB  VAL   436      62.595 -37.114  -5.228  1.00 84.25           C
ATOM   3112  CG1 VAL   436      62.519 -37.851  -3.878  1.00 84.25           C
ATOM   3113  CG2 VAL   436      64.032 -36.962  -5.757  1.00 84.25           C
ATOM   3114  C   VAL   436      60.368 -37.897  -5.871  1.00 84.25           C
ATOM   3115  O   VAL   436      59.542 -37.213  -6.467  1.00 84.25           O
ATOM   3116  N   ASN   437      60.062 -38.771  -4.874  1.00101.00           N
ATOM   3117  CA  ASN   437      58.785 -38.948  -4.229  1.00101.00           C
ATOM   3118  CB  ASN   437      58.170 -40.327  -4.516  1.00101.00           C
ATOM   3119  CG  ASN   437      56.753 -40.381  -3.961  1.00101.00           C
ATOM   3120  OD1 ASN   437      56.228 -39.391  -3.455  1.00101.00           O
ATOM   3121  ND2 ASN   437      56.123 -41.583  -4.044  1.00101.00           N
ATOM   3122  C   ASN   437      59.052 -38.885  -2.743  1.00101.00           C
ATOM   3123  O   ASN   437      60.082 -39.354  -2.256  1.00101.00           O
ATOM   3124  N   LEU   438      58.104 -38.314  -1.975  1.00128.21           N
ATOM   3125  CA  LEU   438      58.314 -38.032  -0.590  1.00128.21           C
ATOM   3126  CB  LEU   438      57.203 -37.155   0.020  1.00128.21           C
ATOM   3127  CG  LEU   438      57.494 -36.674   1.456  1.00128.21           C
ATOM   3128  CD1 LEU   438      58.814 -35.890   1.526  1.00128.21           C
ATOM   3129  CD2 LEU   438      56.322 -35.847   2.008  1.00128.21           C
ATOM   3130  C   LEU   438      58.414 -39.304   0.145  1.00128.21           C
ATOM   3131  O   LEU   438      59.224 -39.410   1.055  1.00128.21           O
ATOM   3132  N   PRO   439      57.671 -40.311  -0.152  1.00153.26           N
ATOM   3133  CA  PRO   439      57.877 -41.487   0.607  1.00153.26           C
ATOM   3134  CD  PRO   439      56.372 -40.295  -0.783  1.00153.26           C
ATOM   3135  CB  PRO   439      56.722 -42.401   0.323  1.00153.26           C
ATOM   3136  CG  PRO   439      56.047 -41.787  -0.902  1.00153.26           C
ATOM   3137  C   PRO   439      59.204 -42.040   0.237  1.00153.26           C
ATOM   3138  O   PRO   439      59.776 -42.805   1.000  1.00153.26           O
ATOM   3139  N   GLY   440      59.716 -41.718  -0.951  1.00 71.74           N
ATOM   3140  CA  GLY   440      61.002 -42.250  -1.255  1.00 71.74           C
ATOM   3141  C   GLY   440      62.020 -41.630  -0.356  1.00 71.74           C
ATOM   3142  O   GLY   440      62.925 -42.310   0.103  1.00 71.74           O
ATOM   3143  N   ALA   441      61.977 -40.305  -0.132  1.00 92.17           N
ATOM   3144  CA  ALA   441      63.006 -39.739   0.697  1.00 92.17           C
ATOM   3145  CB  ALA   441      63.176 -38.215   0.501  1.00 92.17           C
ATOM   3146  C   ALA   441      62.876 -40.066   2.169  1.00 92.17           C
ATOM   3147  O   ALA   441      63.851 -40.515   2.766  1.00 92.17           O
ATOM   3148  N   PRO   442      61.730 -39.894   2.792  1.00185.27           N
ATOM   3149  CA  PRO   442      61.684 -40.230   4.184  1.00185.27           C
ATOM   3150  CD  PRO   442      61.212 -38.538   2.756  1.00185.27           C
ATOM   3151  CB  PRO   442      60.334 -39.728   4.688  1.00185.27           C
ATOM   3152  CG  PRO   442      60.003 -38.577   3.713  1.00185.27           C
ATOM   3153  C   PRO   442      62.112 -41.555   4.663  1.00185.27           C
ATOM   3154  O   PRO   442      62.623 -41.591   5.778  1.00185.27           O
ATOM   3155  N   PRO   443      61.898 -42.627   4.003  1.00173.88           N
ATOM   3156  CA  PRO   443      62.578 -43.745   4.548  1.00173.88           C
ATOM   3157  CD  PRO   443      60.539 -42.970   3.664  1.00173.88           C
ATOM   3158  CB  PRO   443      61.949 -44.958   3.865  1.00173.88           C
ATOM   3159  CG  PRO   443      60.482 -44.506   3.702  1.00173.88           C
ATOM   3160  C   PRO   443      64.068 -43.504   4.474  1.00173.88           C
ATOM   3161  O   PRO   443      64.726 -43.559   5.507  1.00173.88           O
ATOM   3162  N   PRO   444      64.612 -43.110   3.367  1.00193.36           N
ATOM   3163  CA  PRO   444      66.032 -42.943   3.356  1.00193.36           C
ATOM   3164  CD  PRO   444      64.190 -43.716   2.126  1.00193.36           C
ATOM   3165  CB  PRO   444      66.393 -42.704   1.901  1.00193.36           C
ATOM   3166  CG  PRO   444      65.381 -43.588   1.156  1.00193.36           C
ATOM   3167  C   PRO   444      66.561 -41.922   4.292  1.00193.36           C
ATOM   3168  O   PRO   444      65.849 -41.000   4.680  1.00193.36           O
ATOM   3169  N   SER   445      67.809 -42.144   4.730  1.00253.91           N
ATOM   3170  CA  SER   445      68.487 -41.228   5.580  1.00253.91           C
ATOM   3171  CB  SER   445      67.872 -41.090   6.972  1.00253.91           C
ATOM   3172  OG  SER   445      68.613 -40.162   7.750  1.00253.91           O
ATOM   3173  C   SER   445      69.831 -41.803   5.794  1.00253.91           C
ATOM   3174  O   SER   445      70.072 -42.971   5.499  1.00253.91           O
ATOM   3175  N   ILE   446      70.764 -40.976   6.277  1.00367.88           N
ATOM   3176  CA  ILE   446      72.039 -41.515   6.618  1.00367.88           C
ATOM   3177  CB  ILE   446      73.116 -41.321   5.597  1.00367.88           C
ATOM   3178  CG1 ILE   446      74.286 -42.279   5.877  1.00367.88           C
ATOM   3179  CG2 ILE   446      73.551 -39.849   5.684  1.00367.88           C
ATOM   3180  CD1 ILE   446      73.927 -43.755   5.723  1.00367.88           C
ATOM   3181  C   ILE   446      72.488 -40.756   7.817  1.00367.88           C
ATOM   3182  O   ILE   446      72.015 -39.647   8.060  1.00367.88           O
ATOM   3183  N   ASP   447      73.398 -41.341   8.617  1.00188.13           N
ATOM   3184  CA  ASP   447      73.874 -40.593   9.738  1.00188.13           C
ATOM   3185  CB  ASP   447      74.462 -41.461  10.862  1.00188.13           C
ATOM   3186  CG  ASP   447      74.763 -40.546  12.041  1.00188.13           C
ATOM   3187  OD1 ASP   447      74.426 -39.335  11.951  1.00188.13           O
ATOM   3188  OD2 ASP   447      75.339 -41.045  13.045  1.00188.13           O
ATOM   3189  C   ASP   447      74.979 -39.742   9.214  1.00188.13           C
ATOM   3190  O   ASP   447      76.093 -39.742   9.737  1.00188.13           O
ATOM   3191  N   PHE   448      74.678 -38.989   8.142  1.00271.13           N
ATOM   3192  CA  PHE   448      75.634 -38.114   7.536  1.00271.13           C
ATOM   3193  CB  PHE   448      76.505 -38.832   6.485  1.00271.13           C
ATOM   3194  CG  PHE   448      77.649 -37.957   6.101  1.00271.13           C
ATOM   3195  CD1 PHE   448      78.785 -37.919   6.877  1.00271.13           C
ATOM   3196  CD2 PHE   448      77.598 -37.186   4.962  1.00271.13           C
ATOM   3197  CE1 PHE   448      79.849 -37.121   6.529  1.00271.13           C
ATOM   3198  CE2 PHE   448      78.659 -36.386   4.608  1.00271.13           C
ATOM   3199  CZ  PHE   448      79.787 -36.351   5.392  1.00271.13           C
ATOM   3200  C   PHE   448      74.796 -37.103   6.830  1.00271.13           C
ATOM   3201  O   PHE   448      73.576 -37.255   6.767  1.00271.13           O
ATOM   3202  N   SER   449      75.404 -36.022   6.309  1.00178.73           N
ATOM   3203  CA  SER   449      74.575 -35.106   5.587  1.00178.73           C
ATOM   3204  CB  SER   449      75.344 -33.900   5.016  1.00178.73           C
ATOM   3205  OG  SER   449      75.907 -33.130   6.068  1.00178.73           O
ATOM   3206  C   SER   449      74.058 -35.899   4.436  1.00178.73           C
ATOM   3207  O   SER   449      74.842 -36.390   3.628  1.00178.73           O
ATOM   3208  N   SER   450      72.720 -36.052   4.338  1.00197.43           N
ATOM   3209  CA  SER   450      72.160 -36.854   3.287  1.00197.43           C
ATOM   3210  CB  SER   450      72.414 -38.366   3.409  1.00197.43           C
ATOM   3211  OG  SER   450      73.773 -38.681   3.160  1.00197.43           O
ATOM   3212  C   SER   450      70.674 -36.718   3.311  1.00197.43           C
ATOM   3213  O   SER   450      70.127 -35.629   3.478  1.00197.43           O
ATOM   3214  N   ILE   451      70.002 -37.876   3.140  1.00180.70           N
ATOM   3215  CA  ILE   451      68.586 -37.996   3.041  1.00180.70           C
ATOM   3216  CB  ILE   451      68.105 -39.407   2.892  1.00180.70           C
ATOM   3217  CG1 ILE   451      68.792 -40.122   1.714  1.00180.70           C
ATOM   3218  CG2 ILE   451      66.588 -39.298   2.674  1.00180.70           C
ATOM   3219  CD1 ILE   451      70.279 -40.406   1.924  1.00180.70           C
ATOM   3220  C   ILE   451      68.007 -37.469   4.309  1.00180.70           C
ATOM   3221  O   ILE   451      66.940 -36.860   4.293  1.00180.70           O
ATOM   3222  N   GLN   452      68.701 -37.704   5.441  1.00 66.27           N
ATOM   3223  CA  GLN   452      68.227 -37.283   6.728  1.00 66.27           C
ATOM   3224  CB  GLN   452      69.273 -37.459   7.840  1.00 66.27           C
ATOM   3225  CG  GLN   452      68.793 -37.028   9.224  1.00 66.27           C
ATOM   3226  CD  GLN   452      69.901 -37.380  10.204  1.00 66.27           C
ATOM   3227  OE1 GLN   452      70.977 -37.823   9.806  1.00 66.27           O
ATOM   3228  NE2 GLN   452      69.634 -37.184  11.523  1.00 66.27           N
ATOM   3229  C   GLN   452      67.878 -35.835   6.649  1.00 66.27           C
ATOM   3230  O   GLN   452      68.588 -35.039   6.036  1.00 66.27           O
ATOM   3231  N   ARG   453      66.743 -35.468   7.272  1.00119.51           N
ATOM   3232  CA  ARG   453      66.277 -34.122   7.184  1.00119.51           C
ATOM   3233  CB  ARG   453      64.771 -34.004   6.893  1.00119.51           C
ATOM   3234  CG  ARG   453      64.377 -34.513   5.507  1.00119.51           C
ATOM   3235  CD  ARG   453      64.730 -33.549   4.373  1.00119.51           C
ATOM   3236  NE  ARG   453      64.385 -34.229   3.094  1.00119.51           N
ATOM   3237  CZ  ARG   453      64.594 -33.597   1.903  1.00119.51           C
ATOM   3238  NH1 ARG   453      65.107 -32.333   1.881  1.00119.51           N
ATOM   3239  NH2 ARG   453      64.290 -34.232   0.733  1.00119.51           N
ATOM   3240  C   ARG   453      66.514 -33.454   8.484  1.00119.51           C
ATOM   3241  O   ARG   453      66.394 -34.054   9.552  1.00119.51           O
ATOM   3242  N   THR   454      66.903 -32.174   8.393  1.00115.17           N
ATOM   3243  CA  THR   454      67.072 -31.362   9.548  1.00115.17           C
ATOM   3244  CB  THR   454      68.027 -30.230   9.320  1.00115.17           C
ATOM   3245  OG1 THR   454      68.067 -29.377  10.451  1.00115.17           O
ATOM   3246  CG2 THR   454      67.604 -29.461   8.063  1.00115.17           C
ATOM   3247  C   THR   454      65.725 -30.814   9.860  1.00115.17           C
ATOM   3248  O   THR   454      64.807 -30.884   9.044  1.00115.17           O
ATOM   3249  N   VAL   455      65.569 -30.259  11.070  1.00111.60           N
ATOM   3250  CA  VAL   455      64.297 -29.742  11.458  1.00111.60           C
ATOM   3251  CB  VAL   455      64.308 -29.168  12.842  1.00111.60           C
ATOM   3252  CG1 VAL   455      65.340 -28.031  12.886  1.00111.60           C
ATOM   3253  CG2 VAL   455      62.878 -28.731  13.203  1.00111.60           C
ATOM   3254  C   VAL   455      63.946 -28.657  10.495  1.00111.60           C
ATOM   3255  O   VAL   455      62.793 -28.545  10.094  1.00111.60           O
ATOM   3256  N   LYS   456      64.937 -27.847  10.073  1.00 93.83           N
ATOM   3257  CA  LYS   456      64.688 -26.730   9.204  1.00 93.83           C
ATOM   3258  CB  LYS   456      65.934 -25.864   8.944  1.00 93.83           C
ATOM   3259  CG  LYS   456      67.040 -26.576   8.169  1.00 93.83           C
ATOM   3260  CD  LYS   456      68.148 -25.647   7.670  1.00 93.83           C
ATOM   3261  CE  LYS   456      69.250 -26.377   6.898  1.00 93.83           C
ATOM   3262  NZ  LYS   456      70.283 -25.416   6.454  1.00 93.83           N
ATOM   3263  C   LYS   456      64.158 -27.200   7.884  1.00 93.83           C
ATOM   3264  O   LYS   456      63.358 -26.508   7.256  1.00 93.83           O
ATOM   3265  N   GLU   457      64.635 -28.361   7.397  1.00 87.81           N
ATOM   3266  CA  GLU   457      64.185 -28.909   6.149  1.00 87.81           C
ATOM   3267  CB  GLU   457      65.026 -30.122   5.715  1.00 87.81           C
ATOM   3268  CG  GLU   457      66.470 -29.763   5.359  1.00 87.81           C
ATOM   3269  CD  GLU   457      67.245 -31.059   5.178  1.00 87.81           C
ATOM   3270  OE1 GLU   457      67.005 -31.756   4.156  1.00 87.81           O
ATOM   3271  OE2 GLU   457      68.083 -31.373   6.064  1.00 87.81           O
ATOM   3272  C   GLU   457      62.768 -29.356   6.231  1.00 87.81           C
ATOM   3273  O   GLU   457      61.979 -29.096   5.321  1.00 87.81           O
ATOM   3274  N   VAL   458      62.414 -30.038   7.334  1.00145.54           N
ATOM   3275  CA  VAL   458      61.083 -30.542   7.472  1.00145.54           C
ATOM   3276  CB  VAL   458      60.830 -31.347   8.719  1.00145.54           C
ATOM   3277  CG1 VAL   458      61.843 -32.503   8.768  1.00145.54           C
ATOM   3278  CG2 VAL   458      60.819 -30.428   9.948  1.00145.54           C
ATOM   3279  C   VAL   458      60.205 -29.347   7.499  1.00145.54           C
ATOM   3280  O   VAL   458      59.079 -29.394   7.010  1.00145.54           O
ATOM   3281  N   TYR   459      60.703 -28.230   8.071  1.00107.38           N
ATOM   3282  CA  TYR   459      59.867 -27.069   8.104  1.00107.38           C
ATOM   3283  CB  TYR   459      60.495 -25.755   8.621  1.00107.38           C
ATOM   3284  CG  TYR   459      60.832 -25.755  10.063  1.00107.38           C
ATOM   3285  CD1 TYR   459      59.862 -25.541  11.011  1.00107.38           C
ATOM   3286  CD2 TYR   459      62.130 -25.936  10.462  1.00107.38           C
ATOM   3287  CE1 TYR   459      60.183 -25.542  12.347  1.00107.38           C
ATOM   3288  CE2 TYR   459      62.458 -25.941  11.791  1.00107.38           C
ATOM   3289  CZ  TYR   459      61.484 -25.748  12.736  1.00107.38           C
ATOM   3290  OH  TYR   459      61.827 -25.756  14.102  1.00107.38           O
ATOM   3291  C   TYR   459      59.531 -26.705   6.704  1.00107.38           C
ATOM   3292  O   TYR   459      58.369 -26.449   6.407  1.00107.38           O
ATOM   3293  N   GLU   460      60.518 -26.636   5.789  1.00206.60           N
ATOM   3294  CA  GLU   460      60.021 -26.214   4.518  1.00206.60           C
ATOM   3295  CB  GLU   460      60.863 -25.570   3.461  1.00206.60           C
ATOM   3296  CG  GLU   460      60.898 -24.047   3.451  1.00206.60           C
ATOM   3297  CD  GLU   460      59.484 -23.547   3.660  1.00206.60           C
ATOM   3298  OE1 GLU   460      58.642 -23.698   2.736  1.00206.60           O
ATOM   3299  OE2 GLU   460      59.231 -23.011   4.770  1.00206.60           O
ATOM   3300  C   GLU   460      59.245 -27.213   3.779  1.00206.60           C
ATOM   3301  O   GLU   460      58.426 -26.802   2.964  1.00206.60           O
ATOM   3302  N   VAL   461      59.513 -28.517   3.951  1.00155.16           N
ATOM   3303  CA  VAL   461      58.706 -29.419   3.194  1.00155.16           C
ATOM   3304  CB  VAL   461      59.016 -30.870   3.441  1.00155.16           C
ATOM   3305  CG1 VAL   461      60.424 -31.168   2.918  1.00155.16           C
ATOM   3306  CG2 VAL   461      58.865 -31.173   4.937  1.00155.16           C
ATOM   3307  C   VAL   461      57.270 -29.184   3.567  1.00155.16           C
ATOM   3308  O   VAL   461      56.428 -28.999   2.694  1.00155.16           O
ATOM   3309  N   HIS   462      56.948 -29.104   4.869  1.00176.95           N
ATOM   3310  CA  HIS   462      55.575 -28.904   5.226  1.00176.95           C
ATOM   3311  ND1 HIS   462      55.886 -26.926   7.827  1.00176.95           N
ATOM   3312  CG  HIS   462      56.021 -28.286   7.693  1.00176.95           C
ATOM   3313  CB  HIS   462      55.245 -29.113   6.720  1.00176.95           C
ATOM   3314  NE2 HIS   462      57.379 -27.567   9.341  1.00176.95           N
ATOM   3315  CD2 HIS   462      56.937 -28.663   8.625  1.00176.95           C
ATOM   3316  CE1 HIS   462      56.720 -26.546   8.826  1.00176.95           C
ATOM   3317  C   HIS   462      55.099 -27.554   4.775  1.00176.95           C
ATOM   3318  O   HIS   462      53.918 -27.394   4.462  1.00176.95           O
ATOM   3319  N   GLU   463      55.987 -26.536   4.759  1.00 98.00           N
ATOM   3320  CA  GLU   463      55.546 -25.230   4.348  1.00 98.00           C
ATOM   3321  CB  GLU   463      56.576 -24.099   4.520  1.00 98.00           C
ATOM   3322  CG  GLU   463      55.958 -22.740   4.163  1.00 98.00           C
ATOM   3323  CD  GLU   463      56.888 -21.609   4.578  1.00 98.00           C
ATOM   3324  OE1 GLU   463      57.755 -21.218   3.752  1.00 98.00           O
ATOM   3325  OE2 GLU   463      56.742 -21.117   5.728  1.00 98.00           O
ATOM   3326  C   GLU   463      55.159 -25.241   2.909  1.00 98.00           C
ATOM   3327  O   GLU   463      54.153 -24.648   2.523  1.00 98.00           O
ATOM   3328  N   LYS   464      55.955 -25.914   2.065  1.00190.35           N
ATOM   3329  CA  LYS   464      55.646 -25.893   0.672  1.00190.35           C
ATOM   3330  CB  LYS   464      56.749 -26.561  -0.152  1.00190.35           C
ATOM   3331  CG  LYS   464      56.788 -26.126  -1.615  1.00190.35           C
ATOM   3332  CD  LYS   464      57.287 -24.695  -1.811  1.00190.35           C
ATOM   3333  CE  LYS   464      57.733 -24.398  -3.243  1.00190.35           C
ATOM   3334  NZ  LYS   464      59.004 -25.101  -3.528  1.00190.35           N
ATOM   3335  C   LYS   464      54.328 -26.593   0.454  1.00190.35           C
ATOM   3336  O   LYS   464      53.458 -26.068  -0.242  1.00190.35           O
ATOM   3337  N   LEU   465      54.117 -27.766   1.100  1.00179.04           N
ATOM   3338  CA  LEU   465      52.909 -28.533   0.888  1.00179.04           C
ATOM   3339  CB  LEU   465      52.829 -29.796   1.742  1.00179.04           C
ATOM   3340  CG  LEU   465      53.615 -30.991   1.207  1.00179.04           C
ATOM   3341  CD1 LEU   465      55.107 -30.703   1.010  1.00179.04           C
ATOM   3342  CD2 LEU   465      53.368 -32.170   2.138  1.00179.04           C
ATOM   3343  C   LEU   465      51.703 -27.747   1.266  1.00179.04           C
ATOM   3344  O   LEU   465      50.709 -27.693   0.540  1.00179.04           O
ATOM   3345  N   SER   466      51.753 -27.127   2.446  1.00 99.41           N
ATOM   3346  CA  SER   466      50.636 -26.346   2.871  1.00 99.41           C
ATOM   3347  CB  SER   466      50.865 -25.771   4.260  1.00 99.41           C
ATOM   3348  OG  SER   466      52.032 -24.962   4.231  1.00 99.41           O
ATOM   3349  C   SER   466      50.501 -25.170   1.948  1.00 99.41           C
ATOM   3350  O   SER   466      49.417 -24.627   1.758  1.00 99.41           O
ATOM   3351  N   GLU   467      51.616 -24.688   1.380  1.00121.35           N
ATOM   3352  CA  GLU   467      51.511 -23.583   0.470  1.00121.35           C
ATOM   3353  CB  GLU   467      52.871 -23.016   0.027  1.00121.35           C
ATOM   3354  CG  GLU   467      52.736 -21.838  -0.943  1.00121.35           C
ATOM   3355  CD  GLU   467      54.126 -21.346  -1.322  1.00121.35           C
ATOM   3356  OE1 GLU   467      54.950 -22.187  -1.773  1.00121.35           O
ATOM   3357  OE2 GLU   467      54.381 -20.122  -1.166  1.00121.35           O
ATOM   3358  C   GLU   467      50.823 -24.067  -0.764  1.00121.35           C
ATOM   3359  O   GLU   467      50.152 -23.308  -1.455  1.00121.35           O
ATOM   3360  N   GLY   468      51.046 -25.336  -1.134  1.00 94.97           N
ATOM   3361  CA  GLY   468      50.372 -25.848  -2.287  1.00 94.97           C
ATOM   3362  C   GLY   468      48.918 -25.935  -1.993  1.00 94.97           C
ATOM   3363  O   GLY   468      48.089 -25.594  -2.842  1.00 94.97           O
ATOM   3364  N   THR   469      48.573 -26.432  -0.781  1.00232.14           N
ATOM   3365  CA  THR   469      47.181 -26.497  -0.494  1.00232.14           C
ATOM   3366  CB  THR   469      46.794 -27.060   0.825  1.00232.14           C
ATOM   3367  OG1 THR   469      45.390 -27.107   0.926  1.00232.14           O
ATOM   3368  CG2 THR   469      47.402 -26.400   2.049  1.00232.14           C
ATOM   3369  C   THR   469      46.722 -25.135  -0.547  1.00232.14           C
ATOM   3370  O   THR   469      45.993 -24.832  -1.459  1.00232.14           O
ATOM   3371  N   TYR   470      47.342 -24.249   0.231  1.00307.30           N
ATOM   3372  CA  TYR   470      47.020 -22.868   0.390  1.00307.30           C
ATOM   3373  CB  TYR   470      47.734 -22.351   1.661  1.00307.30           C
ATOM   3374  CG  TYR   470      47.513 -20.916   1.992  1.00307.30           C
ATOM   3375  CD1 TYR   470      46.301 -20.503   2.484  1.00307.30           C
ATOM   3376  CD2 TYR   470      48.533 -19.996   1.880  1.00307.30           C
ATOM   3377  CE1 TYR   470      46.107 -19.185   2.806  1.00307.30           C
ATOM   3378  CE2 TYR   470      48.342 -18.674   2.199  1.00307.30           C
ATOM   3379  CZ  TYR   470      47.118 -18.265   2.662  1.00307.30           C
ATOM   3380  OH  TYR   470      46.899 -16.912   2.997  1.00307.30           O
ATOM   3381  C   TYR   470      47.744 -22.321  -0.776  1.00307.30           C
ATOM   3382  O   TYR   470      47.670 -22.930  -1.842  1.00307.30           O
ATOM   3383  N   GLY   471      48.434 -21.170  -0.668  1.00134.72           N
ATOM   3384  CA  GLY   471      49.211 -20.753  -1.801  1.00134.72           C
ATOM   3385  C   GLY   471      49.744 -19.382  -1.572  1.00134.72           C
ATOM   3386  O   GLY   471      49.629 -18.820  -0.484  1.00134.72           O
ATOM   3387  N   GLU   472      50.353 -18.815  -2.632  1.00239.48           N
ATOM   3388  CA  GLU   472      50.925 -17.507  -2.565  1.00239.48           C
ATOM   3389  CB  GLU   472      51.700 -17.109  -3.835  1.00239.48           C
ATOM   3390  CG  GLU   472      50.842 -17.147  -5.104  1.00239.48           C
ATOM   3391  CD  GLU   472      51.660 -16.589  -6.261  1.00239.48           C
ATOM   3392  OE1 GLU   472      52.625 -15.826  -5.989  1.00239.48           O
ATOM   3393  OE2 GLU   472      51.325 -16.911  -7.432  1.00239.48           O
ATOM   3394  C   GLU   472      49.813 -16.530  -2.409  1.00239.48           C
ATOM   3395  O   GLU   472      48.736 -16.695  -2.980  1.00239.48           O
ATOM   3396  N   VAL   473      50.049 -15.488  -1.592  1.00 67.30           N
ATOM   3397  CA  VAL   473      49.058 -14.476  -1.402  1.00 67.30           C
ATOM   3398  CB  VAL   473      48.203 -14.709  -0.189  1.00 67.30           C
ATOM   3399  CG1 VAL   473      47.226 -13.533  -0.024  1.00 67.30           C
ATOM   3400  CG2 VAL   473      47.510 -16.074  -0.343  1.00 67.30           C
ATOM   3401  C   VAL   473      49.798 -13.195  -1.196  1.00 67.30           C
ATOM   3402  O   VAL   473      50.963 -13.200  -0.801  1.00 67.30           O
ATOM   3403  N   PHE   474      49.139 -12.058  -1.486  1.00229.49           N
ATOM   3404  CA  PHE   474      49.758 -10.785  -1.271  1.00229.49           C
ATOM   3405  CB  PHE   474      49.370  -9.736  -2.330  1.00229.49           C
ATOM   3406  CG  PHE   474      50.065  -8.456  -2.015  1.00229.49           C
ATOM   3407  CD1 PHE   474      51.358  -8.236  -2.426  1.00229.49           C
ATOM   3408  CD2 PHE   474      49.413  -7.467  -1.312  1.00229.49           C
ATOM   3409  CE1 PHE   474      51.995  -7.051  -2.136  1.00229.49           C
ATOM   3410  CE2 PHE   474      50.045  -6.282  -1.018  1.00229.49           C
ATOM   3411  CZ  PHE   474      51.338  -6.071  -1.431  1.00229.49           C
ATOM   3412  C   PHE   474      49.247 -10.315   0.048  1.00229.49           C
ATOM   3413  O   PHE   474      48.045 -10.352   0.305  1.00229.49           O
ATOM   3414  N   LYS   475      50.156  -9.878   0.941  1.00254.99           N
ATOM   3415  CA  LYS   475      49.701  -9.472   2.235  1.00254.99           C
ATOM   3416  CB  LYS   475      50.690  -9.782   3.370  1.00254.99           C
ATOM   3417  CG  LYS   475      50.132  -9.452   4.755  1.00254.99           C
ATOM   3418  CD  LYS   475      50.879 -10.142   5.896  1.00254.99           C
ATOM   3419  CE  LYS   475      50.366 -11.555   6.188  1.00254.99           C
ATOM   3420  NZ  LYS   475      50.711 -12.465   5.073  1.00254.99           N
ATOM   3421  C   LYS   475      49.447  -8.003   2.217  1.00254.99           C
ATOM   3422  O   LYS   475      50.151  -7.239   1.559  1.00254.99           O
ATOM   3423  N   GLY   476      48.401  -7.581   2.951  1.00 67.56           N
ATOM   3424  CA  GLY   476      48.033  -6.200   3.006  1.00 67.56           C
ATOM   3425  C   GLY   476      46.552  -6.186   3.173  1.00 67.56           C
ATOM   3426  O   GLY   476      45.943  -7.219   3.443  1.00 67.56           O
ATOM   3427  N   VAL   477      45.924  -5.007   3.016  1.00 43.04           N
ATOM   3428  CA  VAL   477      44.500  -4.980   3.153  1.00 43.04           C
ATOM   3429  CB  VAL   477      43.923  -3.594   3.159  1.00 43.04           C
ATOM   3430  CG1 VAL   477      42.390  -3.700   3.222  1.00 43.04           C
ATOM   3431  CG2 VAL   477      44.545  -2.810   4.327  1.00 43.04           C
ATOM   3432  C   VAL   477      43.958  -5.693   1.962  1.00 43.04           C
ATOM   3433  O   VAL   477      44.379  -5.444   0.834  1.00 43.04           O
ATOM   3434  N   ASP   478      43.016  -6.627   2.188  1.00132.11           N
ATOM   3435  CA  ASP   478      42.487  -7.359   1.080  1.00132.11           C
ATOM   3436  CB  ASP   478      42.595  -8.879   1.279  1.00132.11           C
ATOM   3437  CG  ASP   478      42.357  -9.547  -0.063  1.00132.11           C
ATOM   3438  OD1 ASP   478      41.681  -8.924  -0.924  1.00132.11           O
ATOM   3439  OD2 ASP   478      42.857 -10.689  -0.243  1.00132.11           O
ATOM   3440  C   ASP   478      41.039  -7.016   0.967  1.00132.11           C
ATOM   3441  O   ASP   478      40.171  -7.880   1.075  1.00132.11           O
ATOM   3442  N   LYS   479      40.750  -5.723   0.741  1.00 45.50           N
ATOM   3443  CA  LYS   479      39.400  -5.264   0.612  1.00 45.50           C
ATOM   3444  CB  LYS   479      39.299  -3.737   0.478  1.00 45.50           C
ATOM   3445  CG  LYS   479      39.795  -2.962   1.699  1.00 45.50           C
ATOM   3446  CD  LYS   479      39.956  -1.470   1.408  1.00 45.50           C
ATOM   3447  CE  LYS   479      41.030  -1.182   0.359  1.00 45.50           C
ATOM   3448  NZ  LYS   479      40.530  -0.187  -0.614  1.00 45.50           N
ATOM   3449  C   LYS   479      38.830  -5.842  -0.640  1.00 45.50           C
ATOM   3450  O   LYS   479      37.657  -6.208  -0.696  1.00 45.50           O
ATOM   3451  N   ARG   480      39.676  -5.955  -1.678  1.00107.46           N
ATOM   3452  CA  ARG   480      39.233  -6.357  -2.978  1.00107.46           C
ATOM   3453  CB  ARG   480      40.386  -6.405  -3.994  1.00107.46           C
ATOM   3454  CG  ARG   480      41.101  -5.058  -4.131  1.00107.46           C
ATOM   3455  CD  ARG   480      42.245  -5.053  -5.146  1.00107.46           C
ATOM   3456  NE  ARG   480      41.683  -4.591  -6.445  1.00107.46           N
ATOM   3457  CZ  ARG   480      42.503  -4.028  -7.381  1.00107.46           C
ATOM   3458  NH1 ARG   480      43.840  -3.911  -7.135  1.00107.46           N
ATOM   3459  NH2 ARG   480      41.983  -3.579  -8.560  1.00107.46           N
ATOM   3460  C   ARG   480      38.609  -7.714  -2.917  1.00107.46           C
ATOM   3461  O   ARG   480      37.546  -7.928  -3.499  1.00107.46           O
ATOM   3462  N   THR   481      39.223  -8.674  -2.201  1.00249.93           N
ATOM   3463  CA  THR   481      38.618  -9.974  -2.211  1.00249.93           C
ATOM   3464  CB  THR   481      39.513 -11.071  -2.709  1.00249.93           C
ATOM   3465  OG1 THR   481      38.758 -12.253  -2.929  1.00249.93           O
ATOM   3466  CG2 THR   481      40.605 -11.336  -1.664  1.00249.93           C
ATOM   3467  C   THR   481      38.205 -10.330  -0.823  1.00249.93           C
ATOM   3468  O   THR   481      38.657  -9.735   0.154  1.00249.93           O
ATOM   3469  N   GLY   482      37.301 -11.324  -0.720  1.00166.94           N
ATOM   3470  CA  GLY   482      36.786 -11.761   0.543  1.00166.94           C
ATOM   3471  C   GLY   482      37.598 -12.931   0.990  1.00166.94           C
ATOM   3472  O   GLY   482      38.796 -13.010   0.725  1.00166.94           O
ATOM   3473  N   ALA   483      36.943 -13.878   1.690  1.00234.06           N
ATOM   3474  CA  ALA   483      37.629 -15.024   2.208  1.00234.06           C
ATOM   3475  CB  ALA   483      36.718 -15.995   2.978  1.00234.06           C
ATOM   3476  C   ALA   483      38.214 -15.765   1.056  1.00234.06           C
ATOM   3477  O   ALA   483      37.668 -15.761  -0.047  1.00234.06           O
ATOM   3478  N   ALA   484      39.374 -16.408   1.293  1.00259.22           N
ATOM   3479  CA  ALA   484      40.049 -17.095   0.236  1.00259.22           C
ATOM   3480  CB  ALA   484      40.777 -16.125  -0.705  1.00259.22           C
ATOM   3481  C   ALA   484      41.078 -17.989   0.858  1.00259.22           C
ATOM   3482  O   ALA   484      41.187 -18.052   2.076  1.00259.22           O
ATOM   3483  N   VAL   485      41.796 -18.771   0.027  1.00 96.68           N
ATOM   3484  CA  VAL   485      42.895 -19.609   0.421  1.00 96.68           C
ATOM   3485  CB  VAL   485      42.495 -20.940   0.952  1.00 96.68           C
ATOM   3486  CG1 VAL   485      43.788 -21.672   1.339  1.00 96.68           C
ATOM   3487  CG2 VAL   485      41.432 -20.768   2.041  1.00 96.68           C
ATOM   3488  C   VAL   485      43.504 -19.936  -0.897  1.00 96.68           C
ATOM   3489  O   VAL   485      42.807 -19.769  -1.896  1.00 96.68           O
ATOM   3490  N   ALA   486      44.797 -20.335  -1.004  1.00147.67           N
ATOM   3491  CA  ALA   486      45.050 -20.648  -2.372  1.00147.67           C
ATOM   3492  CB  ALA   486      46.490 -20.698  -2.866  1.00147.67           C
ATOM   3493  C   ALA   486      44.313 -21.893  -2.679  1.00147.67           C
ATOM   3494  O   ALA   486      43.684 -21.984  -3.719  1.00147.67           O
ATOM   3495  N   LEU   487      44.326 -22.900  -1.799  1.00259.34           N
ATOM   3496  CA  LEU   487      43.524 -24.012  -2.203  1.00259.34           C
ATOM   3497  CB  LEU   487      43.398 -25.282  -1.286  1.00259.34           C
ATOM   3498  CG  LEU   487      43.151 -25.197   0.254  1.00259.34           C
ATOM   3499  CD1 LEU   487      42.688 -26.547   0.823  1.00259.34           C
ATOM   3500  CD2 LEU   487      44.315 -24.551   1.018  1.00259.34           C
ATOM   3501  C   LEU   487      42.124 -23.657  -2.113  1.00259.34           C
ATOM   3502  O   LEU   487      41.478 -23.721  -3.117  1.00259.34           O
ATOM   3503  N   LYS   488      41.640 -23.253  -0.934  1.00228.41           N
ATOM   3504  CA  LYS   488      40.250 -23.201  -0.593  1.00228.41           C
ATOM   3505  CB  LYS   488      39.933 -23.027   0.913  1.00228.41           C
ATOM   3506  CG  LYS   488      40.517 -24.002   1.947  1.00228.41           C
ATOM   3507  CD  LYS   488      41.912 -23.650   2.446  1.00228.41           C
ATOM   3508  CE  LYS   488      42.286 -24.306   3.778  1.00228.41           C
ATOM   3509  NZ  LYS   488      42.965 -25.599   3.550  1.00228.41           N
ATOM   3510  C   LYS   488      39.528 -22.039  -1.184  1.00228.41           C
ATOM   3511  O   LYS   488      38.297 -22.054  -1.235  1.00228.41           O
ATOM   3512  N   ARG   489      40.245 -20.967  -1.567  1.00227.68           N
ATOM   3513  CA  ARG   489      39.495 -19.762  -1.826  1.00227.68           C
ATOM   3514  CB  ARG   489      40.286 -18.535  -2.323  1.00227.68           C
ATOM   3515  CG  ARG   489      40.935 -18.664  -3.698  1.00227.68           C
ATOM   3516  CD  ARG   489      40.986 -17.346  -4.471  1.00227.68           C
ATOM   3517  NE  ARG   489      39.579 -16.955  -4.758  1.00227.68           N
ATOM   3518  CZ  ARG   489      39.301 -16.055  -5.747  1.00227.68           C
ATOM   3519  NH1 ARG   489      40.314 -15.507  -6.478  1.00227.68           N
ATOM   3520  NH2 ARG   489      38.006 -15.708  -6.005  1.00227.68           N
ATOM   3521  C   ARG   489      38.457 -19.910  -2.897  1.00227.68           C
ATOM   3522  O   ARG   489      37.316 -19.483  -2.733  1.00227.68           O
ATOM   3523  N   ILE   490      38.840 -20.532  -4.013  1.00187.53           N
ATOM   3524  CA  ILE   490      38.078 -20.626  -5.212  1.00187.53           C
ATOM   3525  CB  ILE   490      38.915 -20.862  -6.449  1.00187.53           C
ATOM   3526  CG1 ILE   490      39.801 -19.624  -6.673  1.00187.53           C
ATOM   3527  CG2 ILE   490      38.022 -21.171  -7.662  1.00187.53           C
ATOM   3528  CD1 ILE   490      40.708 -19.715  -7.899  1.00187.53           C
ATOM   3529  C   ILE   490      36.827 -21.474  -5.129  1.00187.53           C
ATOM   3530  O   ILE   490      35.921 -21.247  -5.923  1.00187.53           O
ATOM   3531  N   LYS   491      36.753 -22.495  -4.240  1.00197.35           N
ATOM   3532  CA  LYS   491      35.669 -23.445  -4.129  1.00197.35           C
ATOM   3533  CB  LYS   491      34.279 -22.858  -4.452  1.00197.35           C
ATOM   3534  CG  LYS   491      33.844 -21.672  -3.588  1.00197.35           C
ATOM   3535  CD  LYS   491      33.597 -22.009  -2.118  1.00197.35           C
ATOM   3536  CE  LYS   491      33.061 -20.820  -1.319  1.00197.35           C
ATOM   3537  NZ  LYS   491      32.534 -21.275  -0.014  1.00197.35           N
ATOM   3538  C   LYS   491      35.862 -24.586  -5.116  1.00197.35           C
ATOM   3539  O   LYS   491      35.249 -24.608  -6.178  1.00197.35           O
ATOM   3540  N   MET   492      36.744 -25.554  -4.777  1.00246.22           N
ATOM   3541  CA  MET   492      37.104 -26.797  -5.426  1.00246.22           C
ATOM   3542  CB  MET   492      38.373 -26.885  -6.330  1.00246.22           C
ATOM   3543  CG  MET   492      38.428 -26.132  -7.676  1.00246.22           C
ATOM   3544  SD  MET   492      37.229 -26.517  -8.990  1.00246.22           S
ATOM   3545  CE  MET   492      38.044 -27.977  -9.695  1.00246.22           C
ATOM   3546  C   MET   492      37.398 -27.668  -4.253  1.00246.22           C
ATOM   3547  O   MET   492      36.984 -27.361  -3.147  1.00246.22           O
ATOM   3548  N   LEU   493      38.036 -28.820  -4.459  1.00228.01           N
ATOM   3549  CA  LEU   493      38.482 -29.692  -3.422  1.00228.01           C
ATOM   3550  CB  LEU   493      37.475 -30.725  -2.876  1.00228.01           C
ATOM   3551  CG  LEU   493      36.215 -30.204  -2.163  1.00228.01           C
ATOM   3552  CD1 LEU   493      35.203 -29.612  -3.147  1.00228.01           C
ATOM   3553  CD2 LEU   493      35.597 -31.304  -1.289  1.00228.01           C
ATOM   3554  C   LEU   493      39.406 -30.459  -4.221  1.00228.01           C
ATOM   3555  O   LEU   493      39.094 -30.751  -5.375  1.00228.01           O
ATOM   3556  N   SER   494      40.569 -30.762  -3.665  1.00215.20           N
ATOM   3557  CA  SER   494      41.459 -31.425  -4.527  1.00215.20           C
ATOM   3558  CB  SER   494      41.782 -30.591  -5.780  1.00215.20           C
ATOM   3559  OG  SER   494      42.082 -29.258  -5.393  1.00215.20           O
ATOM   3560  C   SER   494      42.701 -31.538  -3.805  1.00215.20           C
ATOM   3561  O   SER   494      42.874 -30.953  -2.743  1.00215.20           O
ATOM   3562  N   THR   495      43.578 -32.385  -4.313  1.00224.68           N
ATOM   3563  CA  THR   495      44.858 -32.189  -3.783  1.00224.68           C
ATOM   3564  CB  THR   495      45.206 -32.975  -2.625  1.00224.68           C
ATOM   3565  OG1 THR   495      44.305 -32.722  -1.566  1.00224.68           O
ATOM   3566  CG2 THR   495      46.644 -32.702  -2.220  1.00224.68           C
ATOM   3567  C   THR   495      45.751 -32.534  -4.852  1.00224.68           C
ATOM   3568  O   THR   495      45.762 -33.686  -5.263  1.00224.68           O
ATOM   3569  N   HIS   496      46.495 -31.555  -5.373  1.00256.04           N
ATOM   3570  CA  HIS   496      47.373 -32.085  -6.332  1.00256.04           C
ATOM   3571  ND1 HIS   496      47.469 -28.589  -7.193  1.00256.04           N
ATOM   3572  CG  HIS   496      48.234 -29.640  -6.741  1.00256.04           C
ATOM   3573  CB  HIS   496      48.088 -31.054  -7.234  1.00256.04           C
ATOM   3574  NE2 HIS   496      48.947 -27.723  -5.778  1.00256.04           N
ATOM   3575  CD2 HIS   496      49.122 -29.087  -5.876  1.00256.04           C
ATOM   3576  CE1 HIS   496      47.942 -27.470  -6.590  1.00256.04           C
ATOM   3577  C   HIS   496      48.335 -32.889  -5.535  1.00256.04           C
ATOM   3578  O   HIS   496      48.921 -32.379  -4.593  1.00256.04           O
ATOM   3579  N   GLN   497      48.406 -34.206  -5.801  1.00277.81           N
ATOM   3580  CA  GLN   497      49.365 -35.044  -5.172  1.00277.81           C
ATOM   3581  CB  GLN   497      48.818 -35.372  -3.804  1.00277.81           C
ATOM   3582  CG  GLN   497      49.047 -34.332  -2.708  1.00277.81           C
ATOM   3583  CD  GLN   497      50.492 -34.424  -2.245  1.00277.81           C
ATOM   3584  OE1 GLN   497      51.325 -33.592  -2.599  1.00277.81           O
ATOM   3585  NE2 GLN   497      50.799 -35.469  -1.430  1.00277.81           N
ATOM   3586  C   GLN   497      49.598 -36.295  -6.013  1.00277.81           C
ATOM   3587  O   GLN   497      48.684 -37.081  -6.224  1.00277.81           O
ATOM   3588  N   GLY   498      50.842 -36.532  -6.506  1.00149.59           N
ATOM   3589  CA  GLY   498      51.213 -37.659  -7.319  1.00149.59           C
ATOM   3590  C   GLY   498      52.715 -37.660  -7.439  1.00149.59           C
ATOM   3591  O   GLY   498      53.400 -36.865  -6.797  1.00149.59           O
ATOM   3592  N   PHE   499      53.277 -38.595  -8.238  1.00251.66           N
ATOM   3593  CA  PHE   499      54.703 -38.628  -8.420  1.00251.66           C
ATOM   3594  CB  PHE   499      55.409 -39.345  -7.258  1.00251.66           C
ATOM   3595  CG  PHE   499      56.780 -39.806  -7.614  1.00251.66           C
ATOM   3596  CD1 PHE   499      57.836 -38.938  -7.736  1.00251.66           C
ATOM   3597  CD2 PHE   499      57.006 -41.151  -7.794  1.00251.66           C
ATOM   3598  CE1 PHE   499      59.093 -39.409  -8.047  1.00251.66           C
ATOM   3599  CE2 PHE   499      58.257 -41.628  -8.105  1.00251.66           C
ATOM   3600  CZ  PHE   499      59.307 -40.754  -8.236  1.00251.66           C
ATOM   3601  C   PHE   499      55.031 -39.298  -9.719  1.00251.66           C
ATOM   3602  O   PHE   499      54.547 -40.384 -10.032  1.00251.66           O
ATOM   3603  N   PRO   500      55.834 -38.613 -10.493  1.00191.19           N
ATOM   3604  CA  PRO   500      56.275 -39.146 -11.763  1.00191.19           C
ATOM   3605  CD  PRO   500      55.652 -37.170 -10.549  1.00191.19           C
ATOM   3606  CB  PRO   500      56.609 -37.938 -12.633  1.00191.19           C
ATOM   3607  CG  PRO   500      55.782 -36.793 -12.030  1.00191.19           C
ATOM   3608  C   PRO   500      57.455 -40.051 -11.570  1.00191.19           C
ATOM   3609  O   PRO   500      58.131 -39.913 -10.558  1.00191.19           O
ATOM   3610  N   GLN   501      57.741 -40.972 -12.514  1.00290.61           N
ATOM   3611  CA  GLN   501      58.860 -41.859 -12.358  1.00290.61           C
ATOM   3612  CB  GLN   501      58.839 -42.712 -11.079  1.00290.61           C
ATOM   3613  CG  GLN   501      57.721 -43.741 -10.979  1.00290.61           C
ATOM   3614  CD  GLN   501      57.856 -44.363  -9.601  1.00290.61           C
ATOM   3615  OE1 GLN   501      56.957 -44.259  -8.770  1.00290.61           O
ATOM   3616  NE2 GLN   501      59.021 -45.014  -9.340  1.00290.61           N
ATOM   3617  C   GLN   501      58.970 -42.739 -13.569  1.00290.61           C
ATOM   3618  O   GLN   501      58.456 -42.406 -14.636  1.00290.61           O
ATOM   3619  N   THR   502      59.668 -43.889 -13.434  1.00228.09           N
ATOM   3620  CA  THR   502      59.924 -44.736 -14.569  1.00228.09           C
ATOM   3621  CB  THR   502      61.387 -45.028 -14.753  1.00228.09           C
ATOM   3622  OG1 THR   502      62.109 -43.819 -14.929  1.00228.09           O
ATOM   3623  CG2 THR   502      61.580 -45.940 -15.977  1.00228.09           C
ATOM   3624  C   THR   502      59.246 -46.065 -14.404  1.00228.09           C
ATOM   3625  O   THR   502      59.029 -46.545 -13.293  1.00228.09           O
ATOM   3626  N   SER   503      58.888 -46.674 -15.555  1.00222.49           N
ATOM   3627  CA  SER   503      58.285 -47.972 -15.648  1.00222.49           C
ATOM   3628  CB  SER   503      56.770 -47.933 -15.869  1.00222.49           C
ATOM   3629  OG  SER   503      56.241 -49.248 -15.956  1.00222.49           O
ATOM   3630  C   SER   503      58.873 -48.590 -16.874  1.00222.49           C
ATOM   3631  O   SER   503      59.661 -47.948 -17.563  1.00222.49           O
ATOM   3632  N   LEU   504      58.534 -49.864 -17.171  1.00255.29           N
ATOM   3633  CA  LEU   504      59.095 -50.480 -18.343  1.00255.29           C
ATOM   3634  CB  LEU   504      60.064 -51.633 -18.030  1.00255.29           C
ATOM   3635  CG  LEU   504      61.336 -51.197 -17.278  1.00255.29           C
ATOM   3636  CD1 LEU   504      62.273 -52.393 -17.043  1.00255.29           C
ATOM   3637  CD2 LEU   504      62.035 -50.025 -17.985  1.00255.29           C
ATOM   3638  C   LEU   504      57.994 -51.054 -19.184  1.00255.29           C
ATOM   3639  O   LEU   504      56.983 -51.526 -18.666  1.00255.29           O
ATOM   3640  N   ARG   505      58.165 -51.001 -20.525  1.00359.40           N
ATOM   3641  CA  ARG   505      57.212 -51.576 -21.436  1.00359.40           C
ATOM   3642  CB  ARG   505      56.265 -50.555 -22.087  1.00359.40           C
ATOM   3643  CG  ARG   505      55.209 -51.216 -22.976  1.00359.40           C
ATOM   3644  CD  ARG   505      54.384 -50.238 -23.815  1.00359.40           C
ATOM   3645  NE  ARG   505      55.097 -50.053 -25.110  1.00359.40           N
ATOM   3646  CZ  ARG   505      54.397 -50.093 -26.282  1.00359.40           C
ATOM   3647  NH1 ARG   505      53.050 -50.311 -26.265  1.00359.40           N
ATOM   3648  NH2 ARG   505      55.044 -49.911 -27.470  1.00359.40           N
ATOM   3649  C   ARG   505      57.993 -52.203 -22.552  1.00359.40           C
ATOM   3650  O   ARG   505      59.103 -51.769 -22.855  1.00359.40           O
ATOM   3651  N   GLU   506      57.439 -53.258 -23.189  1.00316.58           N
ATOM   3652  CA  GLU   506      58.150 -53.894 -24.266  1.00316.58           C
ATOM   3653  CB  GLU   506      58.941 -55.131 -23.801  1.00316.58           C
ATOM   3654  CG  GLU   506      59.993 -55.625 -24.797  1.00316.58           C
ATOM   3655  CD  GLU   506      59.299 -56.412 -25.898  1.00316.58           C
ATOM   3656  OE1 GLU   506      58.332 -57.154 -25.580  1.00316.58           O
ATOM   3657  OE2 GLU   506      59.731 -56.280 -27.074  1.00316.58           O
ATOM   3658  C   GLU   506      57.144 -54.343 -25.287  1.00316.58           C
ATOM   3659  O   GLU   506      56.016 -54.691 -24.940  1.00316.58           O
ATOM   3660  N   VAL   507      57.517 -54.327 -26.589  1.00 56.71           N
ATOM   3661  CA  VAL   507      56.587 -54.756 -27.600  1.00 56.71           C
ATOM   3662  CB  VAL   507      55.834 -53.622 -28.232  1.00 56.71           C
ATOM   3663  CG1 VAL   507      54.927 -54.193 -29.335  1.00 56.71           C
ATOM   3664  CG2 VAL   507      55.081 -52.856 -27.132  1.00 56.71           C
ATOM   3665  C   VAL   507      57.338 -55.437 -28.708  1.00 56.71           C
ATOM   3666  O   VAL   507      58.498 -55.125 -28.971  1.00 56.71           O
ATOM   3667  N   ILE   508      56.681 -56.411 -29.376  1.00160.98           N
ATOM   3668  CA  ILE   508      57.268 -57.109 -30.489  1.00160.98           C
ATOM   3669  CB  ILE   508      57.916 -58.415 -30.098  1.00160.98           C
ATOM   3670  CG1 ILE   508      56.916 -59.404 -29.464  1.00160.98           C
ATOM   3671  CG2 ILE   508      59.100 -58.071 -29.179  1.00160.98           C
ATOM   3672  CD1 ILE   508      55.964 -60.095 -30.442  1.00160.98           C
ATOM   3673  C   ILE   508      56.191 -57.365 -31.503  1.00160.98           C
ATOM   3674  O   ILE   508      55.009 -57.381 -31.163  1.00160.98           O
ATOM   3675  N   ALA   509      56.565 -57.546 -32.791  1.00266.37           N
ATOM   3676  CA  ALA   509      55.566 -57.818 -33.792  1.00266.37           C
ATOM   3677  CB  ALA   509      54.994 -56.548 -34.445  1.00266.37           C
ATOM   3678  C   ALA   509      56.188 -58.634 -34.887  1.00266.37           C
ATOM   3679  O   ALA   509      57.397 -58.580 -35.104  1.00266.37           O
ATOM   3680  N   LEU   510      55.366 -59.437 -35.601  1.00372.44           N
ATOM   3681  CA  LEU   510      55.881 -60.239 -36.678  1.00372.44           C
ATOM   3682  CB  LEU   510      56.174 -61.694 -36.277  1.00372.44           C
ATOM   3683  CG  LEU   510      56.726 -62.550 -37.434  1.00372.44           C
ATOM   3684  CD1 LEU   510      58.090 -62.037 -37.914  1.00372.44           C
ATOM   3685  CD2 LEU   510      56.741 -64.043 -37.066  1.00372.44           C
ATOM   3686  C   LEU   510      54.876 -60.299 -37.789  1.00372.44           C
ATOM   3687  O   LEU   510      53.670 -60.330 -37.548  1.00372.44           O
ATOM   3688  N   ARG   511      55.362 -60.291 -39.051  1.00387.54           N
ATOM   3689  CA  ARG   511      54.503 -60.449 -40.194  1.00387.54           C
ATOM   3690  CB  ARG   511      53.860 -59.141 -40.689  1.00387.54           C
ATOM   3691  CG  ARG   511      52.938 -59.337 -41.897  1.00387.54           C
ATOM   3692  CD  ARG   511      53.673 -59.395 -43.240  1.00387.54           C
ATOM   3693  NE  ARG   511      52.658 -59.675 -44.296  1.00387.54           N
ATOM   3694  CZ  ARG   511      51.952 -58.653 -44.861  1.00387.54           C
ATOM   3695  NH1 ARG   511      52.170 -57.367 -44.458  1.00387.54           N
ATOM   3696  NH2 ARG   511      51.025 -58.916 -45.828  1.00387.54           N
ATOM   3697  C   ARG   511      55.360 -60.964 -41.311  1.00387.54           C
ATOM   3698  O   ARG   511      56.548 -60.653 -41.375  1.00387.54           O
ATOM   3699  N   HIS   512      54.789 -61.788 -42.216  1.00310.75           N
ATOM   3700  CA  HIS   512      55.580 -62.269 -43.316  1.00310.75           C
ATOM   3701  ND1 HIS   512      58.518 -63.492 -44.356  1.00310.75           N
ATOM   3702  CG  HIS   512      57.259 -63.994 -44.115  1.00310.75           C
ATOM   3703  CB  HIS   512      56.377 -63.543 -42.988  1.00310.75           C
ATOM   3704  NE2 HIS   512      58.132 -65.020 -45.925  1.00310.75           N
ATOM   3705  CD2 HIS   512      57.038 -64.925 -45.082  1.00310.75           C
ATOM   3706  CE1 HIS   512      58.995 -64.140 -45.449  1.00310.75           C
ATOM   3707  C   HIS   512      54.662 -62.604 -44.451  1.00310.75           C
ATOM   3708  O   HIS   512      53.563 -63.114 -44.241  1.00310.75           O
ATOM   3709  N   ILE   513      55.088 -62.300 -45.696  1.00137.59           N
ATOM   3710  CA  ILE   513      54.278 -62.626 -46.835  1.00137.59           C
ATOM   3711  CB  ILE   513      53.508 -61.460 -47.385  1.00137.59           C
ATOM   3712  CG1 ILE   513      52.491 -61.941 -48.434  1.00137.59           C
ATOM   3713  CG2 ILE   513      54.516 -60.428 -47.918  1.00137.59           C
ATOM   3714  CD1 ILE   513      51.475 -60.873 -48.835  1.00137.59           C
ATOM   3715  C   ILE   513      55.166 -63.115 -47.938  1.00137.59           C
ATOM   3716  O   ILE   513      56.308 -62.677 -48.070  1.00137.59           O
ATOM   3717  N   GLN   514      54.657 -64.064 -48.751  1.00315.99           N
ATOM   3718  CA  GLN   514      55.392 -64.550 -49.885  1.00315.99           C
ATOM   3719  CB  GLN   514      56.017 -65.941 -49.676  1.00315.99           C
ATOM   3720  CG  GLN   514      56.830 -66.430 -50.877  1.00315.99           C
ATOM   3721  CD  GLN   514      58.152 -65.673 -50.895  1.00315.99           C
ATOM   3722  OE1 GLN   514      58.795 -65.544 -51.935  1.00315.99           O
ATOM   3723  NE2 GLN   514      58.573 -65.159 -49.708  1.00315.99           N
ATOM   3724  C   GLN   514      54.399 -64.671 -50.999  1.00315.99           C
ATOM   3725  O   GLN   514      53.220 -64.922 -50.755  1.00315.99           O
ATOM   3726  N   ASN   515      54.838 -64.475 -52.260  1.00250.96           N
ATOM   3727  CA  ASN   515      53.883 -64.562 -53.327  1.00250.96           C
ATOM   3728  CB  ASN   515      53.540 -63.195 -53.947  1.00250.96           C
ATOM   3729  CG  ASN   515      52.361 -63.367 -54.896  1.00250.96           C
ATOM   3730  OD1 ASN   515      51.731 -64.422 -54.946  1.00250.96           O
ATOM   3731  ND2 ASN   515      52.052 -62.296 -55.675  1.00250.96           N
ATOM   3732  C   ASN   515      54.444 -65.404 -54.429  1.00250.96           C
ATOM   3733  O   ASN   515      55.626 -65.317 -54.758  1.00250.96           O
ATOM   3734  N   GLN   516      53.588 -66.269 -55.011  1.00348.02           N
ATOM   3735  CA  GLN   516      53.961 -67.066 -56.143  1.00348.02           C
ATOM   3736  CB  GLN   516      54.496 -68.464 -55.778  1.00348.02           C
ATOM   3737  CG  GLN   516      53.463 -69.397 -55.141  1.00348.02           C
ATOM   3738  CD  GLN   516      52.707 -70.107 -56.256  1.00348.02           C
ATOM   3739  OE1 GLN   516      53.000 -69.924 -57.437  1.00348.02           O
ATOM   3740  NE2 GLN   516      51.708 -70.947 -55.874  1.00348.02           N
ATOM   3741  C   GLN   516      52.708 -67.239 -56.940  1.00348.02           C
ATOM   3742  O   GLN   516      51.613 -67.239 -56.380  1.00348.02           O
ATOM   3743  N   ARG   517      52.820 -67.370 -58.277  1.00262.47           N
ATOM   3744  CA  ARG   517      51.616 -67.525 -59.038  1.00262.47           C
ATOM   3745  CB  ARG   517      51.172 -66.247 -59.769  1.00262.47           C
ATOM   3746  CG  ARG   517      50.703 -65.135 -58.829  1.00262.47           C
ATOM   3747  CD  ARG   517      50.258 -63.866 -59.559  1.00262.47           C
ATOM   3748  NE  ARG   517      49.827 -62.882 -58.527  1.00262.47           N
ATOM   3749  CZ  ARG   517      48.535 -62.879 -58.087  1.00262.47           C
ATOM   3750  NH1 ARG   517      47.642 -63.784 -58.585  1.00262.47           N
ATOM   3751  NH2 ARG   517      48.135 -61.971 -57.150  1.00262.47           N
ATOM   3752  C   ARG   517      51.827 -68.570 -60.084  1.00262.47           C
ATOM   3753  O   ARG   517      52.943 -68.787 -60.554  1.00262.47           O
ATOM   3754  N   GLU   518      50.732 -69.265 -60.452  1.00274.69           N
ATOM   3755  CA  GLU   518      50.772 -70.258 -61.484  1.00274.69           C
ATOM   3756  CB  GLU   518      50.745 -71.704 -60.959  1.00274.69           C
ATOM   3757  CG  GLU   518      52.012 -72.113 -60.207  1.00274.69           C
ATOM   3758  CD  GLU   518      51.837 -73.556 -59.754  1.00274.69           C
ATOM   3759  OE1 GLU   518      50.758 -74.139 -60.043  1.00274.69           O
ATOM   3760  OE2 GLU   518      52.779 -74.094 -59.114  1.00274.69           O
ATOM   3761  C   GLU   518      49.527 -70.073 -62.290  1.00274.69           C
ATOM   3762  O   GLU   518      48.524 -69.570 -61.786  1.00274.69           O
ATOM   3763  N   ARG   519      49.563 -70.454 -63.582  1.00386.51           N
ATOM   3764  CA  ARG   519      48.381 -70.314 -64.378  1.00386.51           C
ATOM   3765  CB  ARG   519      48.556 -69.401 -65.607  1.00386.51           C
ATOM   3766  CG  ARG   519      47.270 -69.237 -66.423  1.00386.51           C
ATOM   3767  CD  ARG   519      47.118 -70.241 -67.570  1.00386.51           C
ATOM   3768  NE  ARG   519      48.069 -69.850 -68.649  1.00386.51           N
ATOM   3769  CZ  ARG   519      49.357 -70.302 -68.629  1.00386.51           C
ATOM   3770  NH1 ARG   519      49.782 -71.109 -67.613  1.00386.51           N
ATOM   3771  NH2 ARG   519      50.218 -69.951 -69.628  1.00386.51           N
ATOM   3772  C   ARG   519      48.022 -71.669 -64.885  1.00386.51           C
ATOM   3773  O   ARG   519      48.889 -72.458 -65.254  1.00386.51           O
ATOM   3774  N   LEU   520      46.714 -71.987 -64.886  1.00331.05           N
ATOM   3775  CA  LEU   520      46.279 -73.259 -65.378  1.00331.05           C
ATOM   3776  CB  LEU   520      45.596 -74.136 -64.317  1.00331.05           C
ATOM   3777  CG  LEU   520      45.137 -75.503 -64.859  1.00331.05           C
ATOM   3778  CD1 LEU   520      46.330 -76.356 -65.312  1.00331.05           C
ATOM   3779  CD2 LEU   520      44.231 -76.229 -63.851  1.00331.05           C
ATOM   3780  C   LEU   520      45.273 -73.005 -66.449  1.00331.05           C
ATOM   3781  O   LEU   520      44.499 -72.054 -66.371  1.00331.05           O
ATOM   3782  N   GLU   521      45.276 -73.848 -67.497  1.00285.24           N
ATOM   3783  CA  GLU   521      44.303 -73.683 -68.535  1.00285.24           C
ATOM   3784  CB  GLU   521      44.870 -73.920 -69.947  1.00285.24           C
ATOM   3785  CG  GLU   521      43.854 -73.689 -71.068  1.00285.24           C
ATOM   3786  CD  GLU   521      43.765 -72.191 -71.322  1.00285.24           C
ATOM   3787  OE1 GLU   521      44.491 -71.429 -70.629  1.00285.24           O
ATOM   3788  OE2 GLU   521      42.974 -71.788 -72.216  1.00285.24           O
ATOM   3789  C   GLU   521      43.263 -74.726 -68.301  1.00285.24           C
ATOM   3790  O   GLU   521      43.524 -75.919 -68.451  1.00285.24           O
ATOM   3791  N   GLU   522      42.050 -74.300 -67.907  1.00301.32           N
ATOM   3792  CA  GLU   522      41.015 -75.257 -67.663  1.00301.32           C
ATOM   3793  CB  GLU   522      41.166 -75.977 -66.313  1.00301.32           C
ATOM   3794  CG  GLU   522      40.077 -77.013 -66.034  1.00301.32           C
ATOM   3795  CD  GLU   522      40.370 -77.627 -64.673  1.00301.32           C
ATOM   3796  OE1 GLU   522      41.329 -77.153 -64.007  1.00301.32           O
ATOM   3797  OE2 GLU   522      39.641 -78.577 -64.281  1.00301.32           O
ATOM   3798  C   GLU   522      39.725 -74.511 -67.618  1.00301.32           C
ATOM   3799  O   GLU   522      39.708 -73.296 -67.425  1.00301.32           O
ATOM   3800  N   ARG   523      38.600 -75.223 -67.817  1.00259.94           N
ATOM   3801  CA  ARG   523      37.340 -74.554 -67.713  1.00259.94           C
ATOM   3802  CB  ARG   523      36.240 -75.143 -68.613  1.00259.94           C
ATOM   3803  CG  ARG   523      34.871 -74.495 -68.389  1.00259.94           C
ATOM   3804  CD  ARG   523      33.752 -75.097 -69.242  1.00259.94           C
ATOM   3805  NE  ARG   523      32.465 -74.501 -68.783  1.00259.94           N
ATOM   3806  CZ  ARG   523      32.032 -73.313 -69.297  1.00259.94           C
ATOM   3807  NH1 ARG   523      32.777 -72.663 -70.238  1.00259.94           N
ATOM   3808  NH2 ARG   523      30.851 -72.777 -68.871  1.00259.94           N
ATOM   3809  C   ARG   523      36.891 -74.741 -66.306  1.00259.94           C
ATOM   3810  O   ARG   523      36.351 -75.787 -65.948  1.00259.94           O
ATOM   3811  N   LEU   524      37.121 -73.720 -65.464  1.00246.46           N
ATOM   3812  CA  LEU   524      36.713 -73.809 -64.097  1.00246.46           C
ATOM   3813  CB  LEU   524      37.915 -73.841 -63.126  1.00246.46           C
ATOM   3814  CG  LEU   524      37.609 -74.122 -61.636  1.00246.46           C
ATOM   3815  CD1 LEU   524      38.909 -74.120 -60.816  1.00246.46           C
ATOM   3816  CD2 LEU   524      36.565 -73.168 -61.034  1.00246.46           C
ATOM   3817  C   LEU   524      35.930 -72.570 -63.842  1.00246.46           C
ATOM   3818  O   LEU   524      36.324 -71.482 -64.260  1.00246.46           O
ATOM   3819  N   ARG   525      34.773 -72.697 -63.166  1.00199.99           N
ATOM   3820  CA  ARG   525      34.039 -71.505 -62.883  1.00199.99           C
ATOM   3821  CB  ARG   525      32.514 -71.677 -62.972  1.00199.99           C
ATOM   3822  CG  ARG   525      31.993 -71.929 -64.386  1.00199.99           C
ATOM   3823  CD  ARG   525      30.468 -72.038 -64.449  1.00199.99           C
ATOM   3824  NE  ARG   525      29.912 -70.698 -64.105  1.00199.99           N
ATOM   3825  CZ  ARG   525      29.662 -70.374 -62.802  1.00199.99           C
ATOM   3826  NH1 ARG   525      29.921 -71.276 -61.811  1.00199.99           N
ATOM   3827  NH2 ARG   525      29.151 -69.147 -62.491  1.00199.99           N
ATOM   3828  C   ARG   525      34.332 -71.144 -61.469  1.00199.99           C
ATOM   3829  O   ARG   525      33.651 -71.594 -60.549  1.00199.99           O
ATOM   3830  N   ASN   526      35.375 -70.323 -61.254  1.00214.65           N
ATOM   3831  CA  ASN   526      35.645 -69.899 -59.917  1.00214.65           C
ATOM   3832  CB  ASN   526      36.721 -70.733 -59.201  1.00214.65           C
ATOM   3833  CG  ASN   526      36.697 -70.354 -57.726  1.00214.65           C
ATOM   3834  OD1 ASN   526      35.943 -69.476 -57.311  1.00214.65           O
ATOM   3835  ND2 ASN   526      37.547 -71.032 -56.909  1.00214.65           N
ATOM   3836  C   ASN   526      36.157 -68.505 -60.004  1.00214.65           C
ATOM   3837  O   ASN   526      37.089 -68.220 -60.755  1.00214.65           O
ATOM   3838  N   ASP   527      35.540 -67.585 -59.243  1.00244.82           N
ATOM   3839  CA  ASP   527      36.037 -66.246 -59.245  1.00244.82           C
ATOM   3840  CB  ASP   527      35.025 -65.204 -58.734  1.00244.82           C
ATOM   3841  CG  ASP   527      34.677 -65.525 -57.287  1.00244.82           C
ATOM   3842  OD1 ASP   527      34.876 -66.696 -56.868  1.00244.82           O
ATOM   3843  OD2 ASP   527      34.200 -64.598 -56.579  1.00244.82           O
ATOM   3844  C   ASP   527      37.216 -66.245 -58.334  1.00244.82           C
ATOM   3845  O   ASP   527      37.319 -67.086 -57.442  1.00244.82           O
ATOM   3846  N   ALA   528      38.162 -65.315 -58.548  1.00239.81           N
ATOM   3847  CA  ALA   528      39.289 -65.295 -57.669  1.00239.81           C
ATOM   3848  CB  ALA   528      40.611 -65.681 -58.353  1.00239.81           C
ATOM   3849  C   ALA   528      39.442 -63.900 -57.171  1.00239.81           C
ATOM   3850  O   ALA   528      39.307 -62.939 -57.927  1.00239.81           O
ATOM   3851  N   HIS   529      39.707 -63.757 -55.860  1.00320.98           N
ATOM   3852  CA  HIS   529      39.921 -62.451 -55.317  1.00320.98           C
ATOM   3853  ND1 HIS   529      38.406 -62.141 -52.266  1.00320.98           N
ATOM   3854  CG  HIS   529      38.075 -62.468 -53.562  1.00320.98           C
ATOM   3855  CB  HIS   529      38.646 -61.784 -54.769  1.00320.98           C
ATOM   3856  NE2 HIS   529      36.924 -63.794 -52.144  1.00320.98           N
ATOM   3857  CD2 HIS   529      37.169 -63.480 -53.470  1.00320.98           C
ATOM   3858  CE1 HIS   529      37.689 -62.964 -51.459  1.00320.98           C
ATOM   3859  C   HIS   529      40.876 -62.612 -54.184  1.00320.98           C
ATOM   3860  O   HIS   529      40.882 -63.638 -53.505  1.00320.98           O
ATOM   3861  N   HIS   530      41.736 -61.601 -53.966  1.00261.81           N
ATOM   3862  CA  HIS   530      42.665 -61.681 -52.881  1.00261.81           C
ATOM   3863  ND1 HIS   530      45.694 -62.983 -51.972  1.00261.81           N
ATOM   3864  CG  HIS   530      45.117 -61.759 -52.229  1.00261.81           C
ATOM   3865  CB  HIS   530      44.128 -61.513 -53.327  1.00261.81           C
ATOM   3866  NE2 HIS   530      46.524 -61.563 -50.476  1.00261.81           N
ATOM   3867  CD2 HIS   530      45.636 -60.903 -51.306  1.00261.81           C
ATOM   3868  CE1 HIS   530      46.526 -62.809 -50.915  1.00261.81           C
ATOM   3869  C   HIS   530      42.344 -60.543 -51.974  1.00261.81           C
ATOM   3870  O   HIS   530      42.429 -59.382 -52.373  1.00261.81           O
ATOM   3871  N   ARG   531      41.941 -60.841 -50.725  1.00289.95           N
ATOM   3872  CA  ARG   531      41.609 -59.755 -49.855  1.00289.95           C
ATOM   3873  CB  ARG   531      40.233 -59.143 -50.171  1.00289.95           C
ATOM   3874  CG  ARG   531      39.844 -57.957 -49.287  1.00289.95           C
ATOM   3875  CD  ARG   531      38.469 -57.385 -49.638  1.00289.95           C
ATOM   3876  NE  ARG   531      38.196 -56.244 -48.720  1.00289.95           N
ATOM   3877  CZ  ARG   531      37.028 -55.549 -48.841  1.00289.95           C
ATOM   3878  NH1 ARG   531      36.121 -55.908 -49.796  1.00289.95           N
ATOM   3879  NH2 ARG   531      36.765 -54.499 -48.010  1.00289.95           N
ATOM   3880  C   ARG   531      41.565 -60.274 -48.456  1.00289.95           C
ATOM   3881  O   ARG   531      41.586 -61.482 -48.223  1.00289.95           O
ATOM   3882  N   GLY   532      41.518 -59.345 -47.484  1.00120.94           N
ATOM   3883  CA  GLY   532      41.414 -59.701 -46.101  1.00120.94           C
ATOM   3884  C   GLY   532      42.740 -59.486 -45.456  1.00120.94           C
ATOM   3885  O   GLY   532      43.747 -60.072 -45.852  1.00120.94           O
ATOM   3886  N   ALA   533      42.756 -58.619 -44.426  1.00269.13           N
ATOM   3887  CA  ALA   533      43.950 -58.356 -43.683  1.00269.13           C
ATOM   3888  CB  ALA   533      45.152 -57.970 -44.561  1.00269.13           C
ATOM   3889  C   ALA   533      43.648 -57.188 -42.807  1.00269.13           C
ATOM   3890  O   ALA   533      42.709 -56.437 -43.067  1.00269.13           O
ATOM   3891  N   VAL   534      44.427 -57.011 -41.724  1.00150.53           N
ATOM   3892  CA  VAL   534      44.201 -55.867 -40.896  1.00150.53           C
ATOM   3893  CB  VAL   534      43.637 -56.184 -39.541  1.00150.53           C
ATOM   3894  CG1 VAL   534      44.671 -57.011 -38.759  1.00150.53           C
ATOM   3895  CG2 VAL   534      43.257 -54.860 -38.854  1.00150.53           C
ATOM   3896  C   VAL   534      45.524 -55.219 -40.678  1.00150.53           C
ATOM   3897  O   VAL   534      46.541 -55.891 -40.519  1.00150.53           O
ATOM   3898  N   ALA   535      45.541 -53.875 -40.692  1.00231.30           N
ATOM   3899  CA  ALA   535      46.764 -53.171 -40.468  1.00231.30           C
ATOM   3900  CB  ALA   535      47.753 -53.248 -41.644  1.00231.30           C
ATOM   3901  C   ALA   535      46.403 -51.739 -40.284  1.00231.30           C
ATOM   3902  O   ALA   535      45.265 -51.337 -40.522  1.00231.30           O
ATOM   3903  N   ILE   536      47.372 -50.931 -39.823  1.00141.91           N
ATOM   3904  CA  ILE   536      47.113 -49.538 -39.639  1.00141.91           C
ATOM   3905  CB  ILE   536      47.309 -49.077 -38.222  1.00141.91           C
ATOM   3906  CG1 ILE   536      47.007 -47.574 -38.096  1.00141.91           C
ATOM   3907  CG2 ILE   536      48.723 -49.484 -37.778  1.00141.91           C
ATOM   3908  CD1 ILE   536      45.537 -47.224 -38.319  1.00141.91           C
ATOM   3909  C   ILE   536      48.073 -48.794 -40.504  1.00141.91           C
ATOM   3910  O   ILE   536      49.241 -49.161 -40.617  1.00141.91           O
ATOM   3911  N   THR   537      47.584 -47.729 -41.166  1.00100.38           N
ATOM   3912  CA  THR   537      48.446 -46.953 -42.001  1.00100.38           C
ATOM   3913  CB  THR   537      47.736 -45.827 -42.706  1.00100.38           C
ATOM   3914  OG1 THR   537      48.616 -45.195 -43.624  1.00100.38           O
ATOM   3915  CG2 THR   537      47.216 -44.812 -41.674  1.00100.38           C
ATOM   3916  C   THR   537      49.483 -46.384 -41.096  1.00100.38           C
ATOM   3917  O   THR   537      50.661 -46.312 -41.442  1.00100.38           O
ATOM   3918  N   ASP   538      49.056 -45.986 -39.886  1.00120.78           N
ATOM   3919  CA  ASP   538      49.956 -45.439 -38.921  1.00120.78           C
ATOM   3920  CB  ASP   538      49.236 -44.673 -37.798  1.00120.78           C
ATOM   3921  CG  ASP   538      48.606 -43.433 -38.420  1.00120.78           C
ATOM   3922  OD1 ASP   538      49.191 -42.899 -39.400  1.00120.78           O
ATOM   3923  OD2 ASP   538      47.531 -43.003 -37.923  1.00120.78           O
ATOM   3924  C   ASP   538      50.671 -46.602 -38.317  1.00120.78           C
ATOM   3925  O   ASP   538      50.563 -47.728 -38.800  1.00120.78           O
ATOM   3926  N   PRO   539      51.440 -46.353 -37.297  1.00170.15           N
ATOM   3927  CA  PRO   539      52.142 -47.435 -36.669  1.00170.15           C
ATOM   3928  CD  PRO   539      52.179 -45.103 -37.210  1.00170.15           C
ATOM   3929  CB  PRO   539      53.208 -46.788 -35.791  1.00170.15           C
ATOM   3930  CG  PRO   539      53.499 -45.455 -36.504  1.00170.15           C
ATOM   3931  C   PRO   539      51.173 -48.292 -35.928  1.00170.15           C
ATOM   3932  O   PRO   539      50.113 -47.799 -35.546  1.00170.15           O
ATOM   3933  N   LEU   540      51.501 -49.582 -35.730  1.00294.51           N
ATOM   3934  CA  LEU   540      50.593 -50.443 -35.036  1.00294.51           C
ATOM   3935  CB  LEU   540      50.935 -51.936 -35.175  1.00294.51           C
ATOM   3936  CG  LEU   540      49.956 -52.865 -34.436  1.00294.51           C
ATOM   3937  CD1 LEU   540      48.539 -52.767 -35.018  1.00294.51           C
ATOM   3938  CD2 LEU   540      50.485 -54.309 -34.396  1.00294.51           C
ATOM   3939  C   LEU   540      50.648 -50.092 -33.587  1.00294.51           C
ATOM   3940  O   LEU   540      51.713 -49.804 -33.045  1.00294.51           O
ATOM   3941  N   ALA   541      49.471 -50.085 -32.932  1.00277.45           N
ATOM   3942  CA  ALA   541      49.399 -49.779 -31.534  1.00277.45           C
ATOM   3943  CB  ALA   541      49.454 -48.273 -31.234  1.00277.45           C
ATOM   3944  C   ALA   541      48.072 -50.275 -31.064  1.00277.45           C
ATOM   3945  O   ALA   541      47.175 -50.515 -31.871  1.00277.45           O
ATOM   3946  N   GLU   542      47.911 -50.468 -29.741  1.00194.72           N
ATOM   3947  CA  GLU   542      46.632 -50.923 -29.286  1.00194.72           C
ATOM   3948  CB  GLU   542      46.696 -52.063 -28.254  1.00194.72           C
ATOM   3949  CG  GLU   542      47.168 -53.399 -28.833  1.00194.72           C
ATOM   3950  CD  GLU   542      47.149 -54.427 -27.709  1.00194.72           C
ATOM   3951  OE1 GLU   542      47.218 -54.009 -26.522  1.00194.72           O
ATOM   3952  OE2 GLU   542      47.062 -55.644 -28.023  1.00194.72           O
ATOM   3953  C   GLU   542      45.938 -49.777 -28.629  1.00194.72           C
ATOM   3954  O   GLU   542      46.331 -49.328 -27.553  1.00194.72           O
ATOM   3955  N   VAL   543      44.884 -49.263 -29.289  1.00122.47           N
ATOM   3956  CA  VAL   543      44.089 -48.208 -28.739  1.00122.47           C
ATOM   3957  CB  VAL   543      44.762 -46.866 -28.751  1.00122.47           C
ATOM   3958  CG1 VAL   543      45.060 -46.474 -30.207  1.00122.47           C
ATOM   3959  CG2 VAL   543      43.861 -45.864 -28.008  1.00122.47           C
ATOM   3960  C   VAL   543      42.869 -48.121 -29.593  1.00122.47           C
ATOM   3961  O   VAL   543      42.850 -48.642 -30.708  1.00122.47           O
ATOM   3962  N   SER   544      41.800 -47.478 -29.089  1.00133.59           N
ATOM   3963  CA  SER   544      40.621 -47.376 -29.896  1.00133.59           C
ATOM   3964  CB  SER   544      39.733 -48.631 -29.870  1.00133.59           C
ATOM   3965  OG  SER   544      39.211 -48.831 -28.565  1.00133.59           O
ATOM   3966  C   SER   544      39.800 -46.245 -29.378  1.00133.59           C
ATOM   3967  O   SER   544      40.198 -45.535 -28.455  1.00133.59           O
ATOM   3968  N   GLN   545      38.630 -46.037 -30.008  1.00 95.99           N
ATOM   3969  CA  GLN   545      37.726 -44.999 -29.611  1.00 95.99           C
ATOM   3970  CB  GLN   545      36.488 -44.920 -30.530  1.00 95.99           C
ATOM   3971  CG  GLN   545      36.793 -44.565 -31.992  1.00 95.99           C
ATOM   3972  CD  GLN   545      36.881 -43.050 -32.134  1.00 95.99           C
ATOM   3973  OE1 GLN   545      36.321 -42.304 -31.333  1.00 95.99           O
ATOM   3974  NE2 GLN   545      37.597 -42.580 -33.191  1.00 95.99           N
ATOM   3975  C   GLN   545      37.234 -45.331 -28.236  1.00 95.99           C
ATOM   3976  O   GLN   545      37.139 -44.462 -27.370  1.00 95.99           O
ATOM   3977  N   LEU   546      36.927 -46.622 -28.003  1.00246.60           N
ATOM   3978  CA  LEU   546      36.374 -47.064 -26.755  1.00246.60           C
ATOM   3979  CB  LEU   546      35.617 -48.399 -26.882  1.00246.60           C
ATOM   3980  CG  LEU   546      34.971 -48.889 -25.576  1.00246.60           C
ATOM   3981  CD1 LEU   546      33.935 -47.878 -25.059  1.00246.60           C
ATOM   3982  CD2 LEU   546      34.376 -50.297 -25.747  1.00246.60           C
ATOM   3983  C   LEU   546      37.478 -47.225 -25.757  1.00246.60           C
ATOM   3984  O   LEU   546      38.651 -47.303 -26.119  1.00246.60           O
ATOM   3985  N   CYS   547      37.119 -47.252 -24.455  1.00 50.78           N
ATOM   3986  CA  CYS   547      38.107 -47.394 -23.422  1.00 50.78           C
ATOM   3987  CB  CYS   547      37.586 -47.055 -22.013  1.00 50.78           C
ATOM   3988  SG  CYS   547      37.075 -45.320 -21.834  1.00 50.78           S
ATOM   3989  C   CYS   547      38.515 -48.830 -23.389  1.00 50.78           C
ATOM   3990  O   CYS   547      37.811 -49.679 -22.844  1.00 50.78           O
ATOM   3991  N   ASP   548      39.677 -49.125 -23.998  1.00 75.91           N
ATOM   3992  CA  ASP   548      40.193 -50.458 -24.092  1.00 75.91           C
ATOM   3993  CB  ASP   548      41.358 -50.549 -25.092  1.00 75.91           C
ATOM   3994  CG  ASP   548      41.631 -52.017 -25.377  1.00 75.91           C
ATOM   3995  OD1 ASP   548      41.982 -52.751 -24.414  1.00 75.91           O
ATOM   3996  OD2 ASP   548      41.498 -52.424 -26.562  1.00 75.91           O
ATOM   3997  C   ASP   548      40.647 -50.978 -22.752  1.00 75.91           C
ATOM   3998  O   ASP   548      40.389 -52.135 -22.424  1.00 75.91           O
ATOM   3999  N   VAL   549      41.315 -50.148 -21.922  1.00108.20           N
ATOM   4000  CA  VAL   549      41.838 -50.666 -20.680  1.00108.20           C
ATOM   4001  CB  VAL   549      43.206 -50.161 -20.320  1.00108.20           C
ATOM   4002  CG1 VAL   549      44.218 -50.642 -21.375  1.00108.20           C
ATOM   4003  CG2 VAL   549      43.126 -48.634 -20.173  1.00108.20           C
ATOM   4004  C   VAL   549      40.920 -50.288 -19.562  1.00108.20           C
ATOM   4005  O   VAL   549      40.029 -49.459 -19.731  1.00108.20           O
ATOM   4006  N   LEU   550      41.092 -50.924 -18.384  1.00211.01           N
ATOM   4007  CA  LEU   550      40.196 -50.646 -17.299  1.00211.01           C
ATOM   4008  CB  LEU   550      39.791 -51.906 -16.503  1.00211.01           C
ATOM   4009  CG  LEU   550      38.920 -52.916 -17.280  1.00211.01           C
ATOM   4010  CD1 LEU   550      39.661 -53.483 -18.502  1.00211.01           C
ATOM   4011  CD2 LEU   550      38.378 -54.020 -16.355  1.00211.01           C
ATOM   4012  C   LEU   550      40.827 -49.711 -16.307  1.00211.01           C
ATOM   4013  O   LEU   550      41.603 -50.130 -15.450  1.00211.01           O
ATOM   4014  N   LEU   551      40.509 -48.402 -16.406  1.00268.23           N
ATOM   4015  CA  LEU   551      40.900 -47.461 -15.392  1.00268.23           C
ATOM   4016  CB  LEU   551      42.226 -46.698 -15.607  1.00268.23           C
ATOM   4017  CG  LEU   551      43.499 -47.519 -15.304  1.00268.23           C
ATOM   4018  CD1 LEU   551      43.734 -48.620 -16.344  1.00268.23           C
ATOM   4019  CD2 LEU   551      44.724 -46.612 -15.104  1.00268.23           C
ATOM   4020  C   LEU   551      39.807 -46.451 -15.266  1.00268.23           C
ATOM   4021  O   LEU   551      39.277 -45.967 -16.264  1.00268.23           O
ATOM   4022  N   TYR   552      39.461 -46.115 -14.007  1.00283.66           N
ATOM   4023  CA  TYR   552      38.436 -45.177 -13.629  1.00283.66           C
ATOM   4024  CB  TYR   552      37.254 -45.839 -12.912  1.00283.66           C
ATOM   4025  CG  TYR   552      36.113 -45.783 -13.859  1.00283.66           C
ATOM   4026  CD1 TYR   552      36.338 -45.735 -15.215  1.00283.66           C
ATOM   4027  CD2 TYR   552      34.828 -45.695 -13.382  1.00283.66           C
ATOM   4028  CE1 TYR   552      35.279 -45.656 -16.090  1.00283.66           C
ATOM   4029  CE2 TYR   552      33.763 -45.618 -14.242  1.00283.66           C
ATOM   4030  CZ  TYR   552      33.994 -45.605 -15.603  1.00283.66           C
ATOM   4031  OH  TYR   552      32.902 -45.526 -16.494  1.00283.66           O
ATOM   4032  C   TYR   552      39.058 -44.206 -12.693  1.00283.66           C
ATOM   4033  O   TYR   552      40.263 -44.270 -12.467  1.00283.66           O
ATOM   4034  N   ASP   553      38.301 -43.204 -12.194  1.00251.07           N
ATOM   4035  CA  ASP   553      38.996 -42.375 -11.258  1.00251.07           C
ATOM   4036  CB  ASP   553      40.069 -41.485 -11.895  1.00251.07           C
ATOM   4037  CG  ASP   553      41.041 -41.199 -10.768  1.00251.07           C
ATOM   4038  OD1 ASP   553      40.892 -41.857  -9.703  1.00251.07           O
ATOM   4039  OD2 ASP   553      41.951 -40.348 -10.950  1.00251.07           O
ATOM   4040  C   ASP   553      38.046 -41.487 -10.514  1.00251.07           C
ATOM   4041  O   ASP   553      37.133 -40.908 -11.100  1.00251.07           O
ATOM   4042  N   ARG   554      38.235 -41.376  -9.178  1.00286.35           N
ATOM   4043  CA  ARG   554      37.409 -40.504  -8.388  1.00286.35           C
ATOM   4044  CB  ARG   554      36.092 -41.191  -7.983  1.00286.35           C
ATOM   4045  CG  ARG   554      35.022 -40.267  -7.409  1.00286.35           C
ATOM   4046  CD  ARG   554      34.196 -39.510  -8.448  1.00286.35           C
ATOM   4047  NE  ARG   554      33.205 -38.691  -7.694  1.00286.35           N
ATOM   4048  CZ  ARG   554      32.152 -39.296  -7.066  1.00286.35           C
ATOM   4049  NH1 ARG   554      32.039 -40.656  -7.067  1.00286.35           N
ATOM   4050  NH2 ARG   554      31.220 -38.539  -6.420  1.00286.35           N
ATOM   4051  C   ARG   554      38.170 -40.184  -7.123  1.00286.35           C
ATOM   4052  O   ARG   554      38.673 -41.122  -6.508  1.00286.35           O
ATOM   4053  N   GLN   555      38.286 -38.873  -6.732  1.00333.43           N
ATOM   4054  CA  GLN   555      38.908 -38.373  -5.513  1.00333.43           C
ATOM   4055  CB  GLN   555      39.991 -39.322  -4.956  1.00333.43           C
ATOM   4056  CG  GLN   555      41.017 -39.829  -5.993  1.00333.43           C
ATOM   4057  CD  GLN   555      42.204 -38.907  -6.220  1.00333.43           C
ATOM   4058  OE1 GLN   555      42.421 -37.950  -5.483  1.00333.43           O
ATOM   4059  NE2 GLN   555      43.009 -39.209  -7.274  1.00333.43           N
ATOM   4060  C   GLN   555      39.567 -37.022  -5.696  1.00333.43           C
ATOM   4061  O   GLN   555      40.384 -36.906  -6.597  1.00333.43           O
ATOM   4062  N   GLN   556      39.276 -35.968  -4.849  1.00384.71           N
ATOM   4063  CA  GLN   556      40.042 -34.753  -4.886  1.00384.71           C
ATOM   4064  CB  GLN   556      39.454 -33.741  -3.898  1.00384.71           C
ATOM   4065  CG  GLN   556      38.111 -33.164  -4.382  1.00384.71           C
ATOM   4066  CD  GLN   556      37.036 -34.242  -4.566  1.00384.71           C
ATOM   4067  OE1 GLN   556      36.991 -34.933  -5.583  1.00384.71           O
ATOM   4068  NE2 GLN   556      36.111 -34.358  -3.575  1.00384.71           N
ATOM   4069  C   GLN   556      41.231 -35.341  -4.397  1.00384.71           C
ATOM   4070  O   GLN   556      42.240 -35.450  -5.079  1.00384.71           O
ATOM   4071  N   ARG   557      40.766 -36.045  -3.375  1.00369.37           N
ATOM   4072  CA  ARG   557      41.103 -36.830  -2.291  1.00369.37           C
ATOM   4073  CB  ARG   557      39.802 -37.053  -1.490  1.00369.37           C
ATOM   4074  CG  ARG   557      39.237 -35.767  -0.887  1.00369.37           C
ATOM   4075  CD  ARG   557      37.826 -35.902  -0.312  1.00369.37           C
ATOM   4076  NE  ARG   557      36.889 -35.995  -1.465  1.00369.37           N
ATOM   4077  CZ  ARG   557      36.526 -37.211  -1.961  1.00369.37           C
ATOM   4078  NH1 ARG   557      36.970 -38.361  -1.368  1.00369.37           N
ATOM   4079  NH2 ARG   557      35.702 -37.274  -3.047  1.00369.37           N
ATOM   4080  C   ARG   557      41.620 -38.209  -2.544  1.00369.37           C
ATOM   4081  O   ARG   557      40.839 -39.134  -2.367  1.00369.37           O
ATOM   4082  N   ASP   558      42.914 -38.349  -2.950  1.00327.37           N
ATOM   4083  CA  ASP   558      43.863 -39.458  -2.936  1.00327.37           C
ATOM   4084  CB  ASP   558      44.180 -40.039  -4.348  1.00327.37           C
ATOM   4085  CG  ASP   558      45.214 -41.170  -4.401  1.00327.37           C
ATOM   4086  OD1 ASP   558      46.399 -40.919  -4.056  1.00327.37           O
ATOM   4087  OD2 ASP   558      44.843 -42.299  -4.814  1.00327.37           O
ATOM   4088  C   ASP   558      45.072 -39.563  -1.945  1.00327.37           C
ATOM   4089  O   ASP   558      45.441 -40.701  -1.742  1.00327.37           O
ATOM   4090  N   ILE   559      45.753 -38.545  -1.290  1.00352.62           N
ATOM   4091  CA  ILE   559      46.996 -38.734  -0.531  1.00352.62           C
ATOM   4092  CB  ILE   559      47.777 -37.518  -0.122  1.00352.62           C
ATOM   4093  CG1 ILE   559      47.230 -36.725   1.033  1.00352.62           C
ATOM   4094  CG2 ILE   559      47.909 -36.702  -1.386  1.00352.62           C
ATOM   4095  CD1 ILE   559      47.953 -35.402   1.292  1.00352.62           C
ATOM   4096  C   ILE   559      46.947 -39.953   0.402  1.00352.62           C
ATOM   4097  O   ILE   559      46.589 -39.872   1.579  1.00352.62           O
ATOM   4098  N   VAL   560      47.447 -41.073  -0.230  1.00235.69           N
ATOM   4099  CA  VAL   560      47.221 -42.511  -0.087  1.00235.69           C
ATOM   4100  CB  VAL   560      47.394 -43.184  -1.437  1.00235.69           C
ATOM   4101  CG1 VAL   560      48.841 -43.067  -1.895  1.00235.69           C
ATOM   4102  CG2 VAL   560      46.939 -44.642  -1.377  1.00235.69           C
ATOM   4103  C   VAL   560      47.701 -43.502   0.970  1.00235.69           C
ATOM   4104  O   VAL   560      46.852 -44.028   1.681  1.00235.69           O
ATOM   4105  N   LEU   561      48.996 -43.842   1.188  1.00247.20           N
ATOM   4106  CA  LEU   561      48.971 -45.101   1.926  1.00247.20           C
ATOM   4107  CB  LEU   561      48.725 -46.364   1.077  1.00247.20           C
ATOM   4108  CG  LEU   561      47.247 -46.645   0.747  1.00247.20           C
ATOM   4109  CD1 LEU   561      47.115 -47.920  -0.104  1.00247.20           C
ATOM   4110  CD2 LEU   561      46.377 -46.705   2.015  1.00247.20           C
ATOM   4111  C   LEU   561      50.067 -45.494   2.874  1.00247.20           C
ATOM   4112  O   LEU   561      50.853 -44.715   3.400  1.00247.20           O
ATOM   4113  N   VAL   562      50.095 -46.824   3.116  1.00108.67           N
ATOM   4114  CA  VAL   562      50.842 -47.420   4.181  1.00108.67           C
ATOM   4115  CB  VAL   562      49.880 -48.055   5.114  1.00108.67           C
ATOM   4116  CG1 VAL   562      50.565 -48.983   6.134  1.00108.67           C
ATOM   4117  CG2 VAL   562      49.057 -46.885   5.658  1.00108.67           C
ATOM   4118  C   VAL   562      51.790 -48.490   3.758  1.00108.67           C
ATOM   4119  O   VAL   562      51.595 -49.195   2.767  1.00108.67           O
ATOM   4120  N   PHE   563      52.870 -48.584   4.566  1.00259.01           N
ATOM   4121  CA  PHE   563      53.894 -49.583   4.521  1.00259.01           C
ATOM   4122  CB  PHE   563      55.295 -49.064   4.164  1.00259.01           C
ATOM   4123  CG  PHE   563      55.568 -49.213   2.718  1.00259.01           C
ATOM   4124  CD1 PHE   563      55.881 -50.466   2.255  1.00259.01           C
ATOM   4125  CD2 PHE   563      55.566 -48.149   1.850  1.00259.01           C
ATOM   4126  CE1 PHE   563      56.160 -50.677   0.932  1.00259.01           C
ATOM   4127  CE2 PHE   563      55.844 -48.354   0.524  1.00259.01           C
ATOM   4128  CZ  PHE   563      56.143 -49.612   0.070  1.00259.01           C
ATOM   4129  C   PHE   563      54.114 -50.110   5.899  1.00259.01           C
ATOM   4130  O   PHE   563      54.522 -49.367   6.789  1.00259.01           O
ATOM   4131  N   ALA   564      53.838 -51.403   6.132  1.00185.42           N
ATOM   4132  CA  ALA   564      54.303 -51.973   7.360  1.00185.42           C
ATOM   4133  CB  ALA   564      53.252 -52.859   8.058  1.00185.42           C
ATOM   4134  C   ALA   564      55.419 -52.825   6.859  1.00185.42           C
ATOM   4135  O   ALA   564      55.208 -53.963   6.445  1.00185.42           O
ATOM   4136  N   TYR   565      56.652 -52.276   6.868  1.00228.19           N
ATOM   4137  CA  TYR   565      57.709 -52.969   6.189  1.00228.19           C
ATOM   4138  CB  TYR   565      58.978 -52.094   6.142  1.00228.19           C
ATOM   4139  CG  TYR   565      60.168 -52.624   5.397  1.00228.19           C
ATOM   4140  CD1 TYR   565      60.435 -53.965   5.229  1.00228.19           C
ATOM   4141  CD2 TYR   565      61.109 -51.731   4.935  1.00228.19           C
ATOM   4142  CE1 TYR   565      61.546 -54.419   4.573  1.00228.19           C
ATOM   4143  CE2 TYR   565      62.234 -52.168   4.275  1.00228.19           C
ATOM   4144  CZ  TYR   565      62.450 -53.514   4.089  1.00228.19           C
ATOM   4145  OH  TYR   565      63.600 -53.970   3.413  1.00228.19           O
ATOM   4146  C   TYR   565      58.051 -54.273   6.847  1.00228.19           C
ATOM   4147  O   TYR   565      57.740 -55.312   6.275  1.00228.19           O
ATOM   4148  N   ALA   566      58.627 -54.263   8.077  1.00303.08           N
ATOM   4149  CA  ALA   566      59.105 -55.479   8.709  1.00303.08           C
ATOM   4150  CB  ALA   566      59.627 -56.576   7.767  1.00303.08           C
ATOM   4151  C   ALA   566      60.305 -55.148   9.527  1.00303.08           C
ATOM   4152  O   ALA   566      60.708 -53.996   9.636  1.00303.08           O
ATOM   4153  N   THR   567      60.934 -56.171  10.136  1.00224.65           N
ATOM   4154  CA  THR   567      62.104 -55.895  10.913  1.00224.65           C
ATOM   4155  CB  THR   567      62.156 -56.711  12.166  1.00224.65           C
ATOM   4156  OG1 THR   567      60.989 -56.446  12.935  1.00224.65           O
ATOM   4157  CG2 THR   567      63.415 -56.342  12.968  1.00224.65           C
ATOM   4158  C   THR   567      63.307 -56.202  10.070  1.00224.65           C
ATOM   4159  O   THR   567      63.201 -56.909   9.071  1.00224.65           O
ATOM   4160  N   ALA   568      64.478 -55.642  10.443  1.00210.98           N
ATOM   4161  CA  ALA   568      65.709 -55.833   9.721  1.00210.98           C
ATOM   4162  CB  ALA   568      66.554 -54.556   9.596  1.00210.98           C
ATOM   4163  C   ALA   568      66.546 -56.877  10.394  1.00210.98           C
ATOM   4164  O   ALA   568      66.195 -57.388  11.456  1.00210.98           O
ATOM   4165  N   SER   569      67.674 -57.246   9.737  1.00143.29           N
ATOM   4166  CA  SER   569      68.629 -58.217  10.207  1.00143.29           C
ATOM   4167  CB  SER   569      69.326 -58.972   9.057  1.00143.29           C
ATOM   4168  OG  SER   569      69.914 -58.053   8.147  1.00143.29           O
ATOM   4169  C   SER   569      69.696 -57.526  11.016  1.00143.29           C
ATOM   4170  O   SER   569      69.637 -56.318  11.238  1.00143.29           O
ATOM   4171  N   LEU   570      70.685 -58.306  11.516  1.00290.53           N
ATOM   4172  CA  LEU   570      71.770 -57.758  12.288  1.00290.53           C
ATOM   4173  CB  LEU   570      72.546 -58.792  13.130  1.00290.53           C
ATOM   4174  CG  LEU   570      73.679 -58.161  13.968  1.00290.53           C
ATOM   4175  CD1 LEU   570      73.109 -57.263  15.077  1.00290.53           C
ATOM   4176  CD2 LEU   570      74.671 -59.210  14.500  1.00290.53           C
ATOM   4177  C   LEU   570      72.742 -57.163  11.320  1.00290.53           C
ATOM   4178  O   LEU   570      72.755 -57.531  10.147  1.00290.53           O
ATOM   4179  N   ALA   571      73.577 -56.208  11.782  1.00247.90           N
ATOM   4180  CA  ALA   571      74.487 -55.576  10.868  1.00247.90           C
ATOM   4181  CB  ALA   571      74.047 -54.166  10.440  1.00247.90           C
ATOM   4182  C   ALA   571      75.835 -55.431  11.506  1.00247.90           C
ATOM   4183  O   ALA   571      75.992 -55.599  12.715  1.00247.90           O
ATOM   4184  N   GLY   572      76.854 -55.139  10.666  1.00147.80           N
ATOM   4185  CA  GLY   572      78.201 -54.927  11.116  1.00147.80           C
ATOM   4186  C   GLY   572      78.927 -54.221  10.009  1.00147.80           C
ATOM   4187  O   GLY   572      78.555 -54.335   8.842  1.00147.80           O
ATOM   4188  N   LEU   573      80.002 -53.479  10.353  1.00194.39           N
ATOM   4189  CA  LEU   573      80.740 -52.745   9.363  1.00194.39           C
ATOM   4190  CB  LEU   573      81.112 -51.308   9.769  1.00194.39           C
ATOM   4191  CG  LEU   573      79.915 -50.350   9.883  1.00194.39           C
ATOM   4192  CD1 LEU   573      80.376 -48.927  10.243  1.00194.39           C
ATOM   4193  CD2 LEU   573      79.050 -50.391   8.613  1.00194.39           C
ATOM   4194  C   LEU   573      82.036 -53.437   9.107  1.00194.39           C
ATOM   4195  O   LEU   573      82.501 -54.245   9.909  1.00194.39           O
ATOM   4196  N   CYS   574      82.639 -53.134   7.940  1.00107.56           N
ATOM   4197  CA  CYS   574      83.906 -53.690   7.576  1.00107.56           C
ATOM   4198  CB  CYS   574      83.910 -54.319   6.172  1.00107.56           C
ATOM   4199  SG  CYS   574      85.523 -55.021   5.718  1.00107.56           S
ATOM   4200  C   CYS   574      84.888 -52.563   7.556  1.00107.56           C
ATOM   4201  O   CYS   574      84.585 -51.473   7.073  1.00107.56           O
ATOM   4202  N   ARG   575      86.094 -52.799   8.104  1.00237.04           N
ATOM   4203  CA  ARG   575      87.096 -51.775   8.107  1.00237.04           C
ATOM   4204  CB  ARG   575      87.277 -51.062   9.458  1.00237.04           C
ATOM   4205  CG  ARG   575      86.059 -50.242   9.886  1.00237.04           C
ATOM   4206  CD  ARG   575      86.366 -49.236  10.996  1.00237.04           C
ATOM   4207  NE  ARG   575      86.965 -48.036  10.346  1.00237.04           N
ATOM   4208  CZ  ARG   575      88.307 -47.985  10.100  1.00237.04           C
ATOM   4209  NH1 ARG   575      89.108 -49.030  10.459  1.00237.04           N
ATOM   4210  NH2 ARG   575      88.847 -46.889   9.489  1.00237.04           N
ATOM   4211  C   ARG   575      88.398 -52.429   7.785  1.00237.04           C
ATOM   4212  O   ARG   575      88.502 -53.655   7.762  1.00237.04           O
ATOM   4213  N   ARG   576      89.428 -51.610   7.501  1.00269.73           N
ATOM   4214  CA  ARG   576      90.715 -52.148   7.181  1.00269.73           C
ATOM   4215  CB  ARG   576      91.491 -51.303   6.156  1.00269.73           C
ATOM   4216  CG  ARG   576      92.924 -51.783   5.918  1.00269.73           C
ATOM   4217  CD  ARG   576      93.705 -50.897   4.944  1.00269.73           C
ATOM   4218  NE  ARG   576      95.109 -51.393   4.906  1.00269.73           N
ATOM   4219  CZ  ARG   576      95.762 -51.485   3.711  1.00269.73           C
ATOM   4220  NH1 ARG   576      95.114 -51.157   2.556  1.00269.73           N
ATOM   4221  NH2 ARG   576      97.059 -51.910   3.669  1.00269.73           N
ATOM   4222  C   ARG   576      91.528 -52.160   8.430  1.00269.73           C
ATOM   4223  O   ARG   576      91.782 -51.119   9.033  1.00269.73           O
ATOM   4224  N   GLN   577      91.940 -53.366   8.862  1.00337.93           N
ATOM   4225  CA  GLN   577      92.772 -53.483  10.018  1.00337.93           C
ATOM   4226  CB  GLN   577      91.987 -53.563  11.339  1.00337.93           C
ATOM   4227  CG  GLN   577      92.868 -53.687  12.588  1.00337.93           C
ATOM   4228  CD  GLN   577      93.479 -52.324  12.891  1.00337.93           C
ATOM   4229  OE1 GLN   577      93.524 -51.444  12.034  1.00337.93           O
ATOM   4230  NE2 GLN   577      93.963 -52.145  14.149  1.00337.93           N
ATOM   4231  C   GLN   577      93.511 -54.769   9.867  1.00337.93           C
ATOM   4232  O   GLN   577      93.018 -55.706   9.243  1.00337.93           O
ATOM   4233  N   PHE   578      94.737 -54.839  10.417  1.00268.19           N
ATOM   4234  CA  PHE   578      95.458 -56.073  10.347  1.00268.19           C
ATOM   4235  CB  PHE   578      96.901 -55.928   9.834  1.00268.19           C
ATOM   4236  CG  PHE   578      97.507 -57.290   9.822  1.00268.19           C
ATOM   4237  CD1 PHE   578      97.264 -58.156   8.781  1.00268.19           C
ATOM   4238  CD2 PHE   578      98.323 -57.700  10.851  1.00268.19           C
ATOM   4239  CE1 PHE   578      97.822 -59.413   8.769  1.00268.19           C
ATOM   4240  CE2 PHE   578      98.884 -58.956  10.845  1.00268.19           C
ATOM   4241  CZ  PHE   578      98.634 -59.815   9.802  1.00268.19           C
ATOM   4242  C   PHE   578      95.531 -56.590  11.741  1.00268.19           C
ATOM   4243  O   PHE   578      95.936 -55.877  12.657  1.00268.19           O
ATOM   4244  N   ALA   579      95.112 -57.851  11.944  1.00277.72           N
ATOM   4245  CA  ALA   579      95.164 -58.389  13.267  1.00277.72           C
ATOM   4246  CB  ALA   579      93.838 -58.263  14.035  1.00277.72           C
ATOM   4247  C   ALA   579      95.464 -59.843  13.144  1.00277.72           C
ATOM   4248  O   ALA   579      95.141 -60.476  12.140  1.00277.72           O
ATOM   4249  N   PHE   580      96.121 -60.405  14.174  1.00299.97           N
ATOM   4250  CA  PHE   580      96.424 -61.802  14.159  1.00299.97           C
ATOM   4251  CB  PHE   580      97.917 -62.094  13.937  1.00299.97           C
ATOM   4252  CG  PHE   580      98.103 -63.570  13.943  1.00299.97           C
ATOM   4253  CD1 PHE   580      97.830 -64.309  12.814  1.00299.97           C
ATOM   4254  CD2 PHE   580      98.556 -64.215  15.069  1.00299.97           C
ATOM   4255  CE1 PHE   580      98.002 -65.673  12.811  1.00299.97           C
ATOM   4256  CE2 PHE   580      98.731 -65.579  15.071  1.00299.97           C
ATOM   4257  CZ  PHE   580      98.453 -66.310  13.942  1.00299.97           C
ATOM   4258  C   PHE   580      96.055 -62.316  15.509  1.00299.97           C
ATOM   4259  O   PHE   580      96.084 -61.574  16.490  1.00299.97           O
ATOM   4260  N   THR   581      95.666 -63.602  15.595  1.00179.93           N
ATOM   4261  CA  THR   581      95.311 -64.130  16.878  1.00179.93           C
ATOM   4262  CB  THR   581      93.928 -64.707  16.922  1.00179.93           C
ATOM   4263  OG1 THR   581      92.975 -63.715  16.567  1.00179.93           O
ATOM   4264  CG2 THR   581      93.652 -65.215  18.347  1.00179.93           C
ATOM   4265  C   THR   581      96.268 -65.231  17.188  1.00179.93           C
ATOM   4266  O   THR   581      96.424 -66.187  16.431  1.00179.93           O
ATOM   4267  N   PRO   582      96.910 -65.095  18.312  1.00162.65           N
ATOM   4268  CA  PRO   582      97.899 -66.040  18.743  1.00162.65           C
ATOM   4269  CD  PRO   582      96.356 -64.336  19.420  1.00162.65           C
ATOM   4270  CB  PRO   582      98.306 -65.583  20.141  1.00162.65           C
ATOM   4271  CG  PRO   582      97.020 -64.926  20.677  1.00162.65           C
ATOM   4272  C   PRO   582      97.313 -67.413  18.781  1.00162.65           C
ATOM   4273  O   PRO   582      98.038 -68.373  18.525  1.00162.65           O
ATOM   4274  N   SER   583      96.015 -67.540  19.114  1.00162.83           N
ATOM   4275  CA  SER   583      95.438 -68.847  19.197  1.00162.83           C
ATOM   4276  CB  SER   583      94.071 -68.877  19.902  1.00162.83           C
ATOM   4277  OG  SER   583      94.211 -68.475  21.257  1.00162.83           O
ATOM   4278  C   SER   583      95.237 -69.344  17.807  1.00162.83           C
ATOM   4279  O   SER   583      95.145 -68.560  16.864  1.00162.83           O
ATOM   4280  N   GLU   584      95.179 -70.679  17.646  1.00205.93           N
ATOM   4281  CA  GLU   584      94.967 -71.212  16.337  1.00205.93           C
ATOM   4282  CB  GLU   584      95.526 -72.633  16.139  1.00205.93           C
ATOM   4283  CG  GLU   584      97.052 -72.718  16.214  1.00205.93           C
ATOM   4284  CD  GLU   584      97.452 -74.172  16.002  1.00205.93           C
ATOM   4285  OE1 GLU   584      96.581 -74.965  15.553  1.00205.93           O
ATOM   4286  OE2 GLU   584      98.632 -74.510  16.286  1.00205.93           O
ATOM   4287  C   GLU   584      93.492 -71.291  16.152  1.00205.93           C
ATOM   4288  O   GLU   584      92.804 -72.035  16.849  1.00205.93           O
ATOM   4289  N   MET   585      92.967 -70.490  15.211  1.00354.52           N
ATOM   4290  CA  MET   585      91.562 -70.494  14.949  1.00354.52           C
ATOM   4291  CB  MET   585      90.802 -69.471  15.813  1.00354.52           C
ATOM   4292  CG  MET   585      91.386 -68.056  15.748  1.00354.52           C
ATOM   4293  SD  MET   585      91.000 -67.115  14.243  1.00354.52           S
ATOM   4294  CE  MET   585      89.355 -66.617  14.826  1.00354.52           C
ATOM   4295  C   MET   585      91.397 -70.134  13.513  1.00354.52           C
ATOM   4296  O   MET   585      92.199 -69.382  12.960  1.00354.52           O
ATOM   4297  N   ALA   586      90.370 -70.693  12.848  1.00220.97           N
ATOM   4298  CA  ALA   586      90.200 -70.313  11.481  1.00220.97           C
ATOM   4299  CB  ALA   586      89.979 -71.506  10.536  1.00220.97           C
ATOM   4300  C   ALA   586      88.980 -69.461  11.414  1.00220.97           C
ATOM   4301  O   ALA   586      87.854 -69.958  11.436  1.00220.97           O
ATOM   4302  N   LEU   587      89.189 -68.135  11.344  1.00293.73           N
ATOM   4303  CA  LEU   587      88.117 -67.194  11.224  1.00293.73           C
ATOM   4304  CB  LEU   587      87.480 -66.739  12.554  1.00293.73           C
ATOM   4305  CG  LEU   587      86.716 -67.829  13.339  1.00293.73           C
ATOM   4306  CD1 LEU   587      85.588 -68.440  12.493  1.00293.73           C
ATOM   4307  CD2 LEU   587      87.653 -68.870  13.971  1.00293.73           C
ATOM   4308  C   LEU   587      88.727 -65.984  10.605  1.00293.73           C
ATOM   4309  O   LEU   587      89.934 -65.941  10.373  1.00293.73           O
ATOM   4310  N   LEU   588      87.903 -64.969  10.296  1.00219.83           N
ATOM   4311  CA  LEU   588      88.470 -63.779   9.741  1.00219.83           C
ATOM   4312  CB  LEU   588      87.421 -62.758   9.268  1.00219.83           C
ATOM   4313  CG  LEU   588      86.559 -63.272   8.100  1.00219.83           C
ATOM   4314  CD1 LEU   588      85.528 -62.221   7.659  1.00219.83           C
ATOM   4315  CD2 LEU   588      87.437 -63.770   6.942  1.00219.83           C
ATOM   4316  C   LEU   588      89.265 -63.151  10.834  1.00219.83           C
ATOM   4317  O   LEU   588      88.880 -63.202  12.001  1.00219.83           O
ATOM   4318  N   MET   589      90.422 -62.555  10.490  1.00306.60           N
ATOM   4319  CA  MET   589      91.218 -61.962  11.519  1.00306.60           C
ATOM   4320  CB  MET   589      92.730 -62.137  11.301  1.00306.60           C
ATOM   4321  CG  MET   589      93.231 -61.548   9.981  1.00306.60           C
ATOM   4322  SD  MET   589      92.614 -62.406   8.502  1.00306.60           S
ATOM   4323  CE  MET   589      93.588 -61.425   7.325  1.00306.60           C
ATOM   4324  C   MET   589      90.920 -60.502  11.543  1.00306.60           C
ATOM   4325  O   MET   589      91.230 -59.771  10.604  1.00306.60           O
ATOM   4326  N   LYS   590      90.283 -60.048  12.638  1.00230.30           N
ATOM   4327  CA  LYS   590      89.961 -58.663  12.779  1.00230.30           C
ATOM   4328  CB  LYS   590      88.719 -58.228  11.981  1.00230.30           C
ATOM   4329  CG  LYS   590      88.958 -58.220  10.469  1.00230.30           C
ATOM   4330  CD  LYS   590      87.681 -58.114   9.632  1.00230.30           C
ATOM   4331  CE  LYS   590      86.965 -59.451   9.432  1.00230.30           C
ATOM   4332  NZ  LYS   590      85.758 -59.260   8.597  1.00230.30           N
ATOM   4333  C   LYS   590      89.687 -58.421  14.227  1.00230.30           C
ATOM   4334  O   LYS   590      89.725 -59.340  15.043  1.00230.30           O
ATOM   4335  N   LYS   591      89.427 -57.150  14.578  1.00231.19           N
ATOM   4336  CA  LYS   591      89.132 -56.789  15.931  1.00231.19           C
ATOM   4337  CB  LYS   591      89.676 -55.404  16.321  1.00231.19           C
ATOM   4338  CG  LYS   591      89.154 -54.275  15.430  1.00231.19           C
ATOM   4339  CD  LYS   591      89.459 -52.880  15.978  1.00231.19           C
ATOM   4340  CE  LYS   591      88.515 -52.444  17.098  1.00231.19           C
ATOM   4341  NZ  LYS   591      89.049 -51.236  17.765  1.00231.19           N
ATOM   4342  C   LYS   591      87.647 -56.752  16.057  1.00231.19           C
ATOM   4343  O   LYS   591      86.929 -56.967  15.082  1.00231.19           O
ATOM   4344  N   LEU   592      87.143 -56.503  17.280  1.00213.48           N
ATOM   4345  CA  LEU   592      85.722 -56.458  17.441  1.00213.48           C
ATOM   4346  CB  LEU   592      85.269 -56.181  18.885  1.00213.48           C
ATOM   4347  CG  LEU   592      85.703 -57.273  19.884  1.00213.48           C
ATOM   4348  CD1 LEU   592      85.206 -56.966  21.305  1.00213.48           C
ATOM   4349  CD2 LEU   592      85.295 -58.672  19.396  1.00213.48           C
ATOM   4350  C   LEU   592      85.248 -55.337  16.580  1.00213.48           C
ATOM   4351  O   LEU   592      85.843 -54.261  16.555  1.00213.48           O
ATOM   4352  N   LEU   593      84.160 -55.582  15.827  1.00192.25           N
ATOM   4353  CA  LEU   593      83.661 -54.604  14.910  1.00192.25           C
ATOM   4354  CB  LEU   593      82.955 -55.208  13.687  1.00192.25           C
ATOM   4355  CG  LEU   593      83.911 -56.029  12.801  1.00192.25           C
ATOM   4356  CD1 LEU   593      83.217 -56.503  11.515  1.00192.25           C
ATOM   4357  CD2 LEU   593      85.218 -55.264  12.531  1.00192.25           C
ATOM   4358  C   LEU   593      82.712 -53.691  15.612  1.00192.25           C
ATOM   4359  O   LEU   593      82.254 -53.966  16.720  1.00192.25           O
ATOM   4360  N   ILE   594      82.418 -52.550  14.959  1.00130.45           N
ATOM   4361  CA  ILE   594      81.555 -51.548  15.505  1.00130.45           C
ATOM   4362  CB  ILE   594      81.658 -50.222  14.806  1.00130.45           C
ATOM   4363  CG1 ILE   594      83.085 -49.659  14.908  1.00130.45           C
ATOM   4364  CG2 ILE   594      80.586 -49.296  15.402  1.00130.45           C
ATOM   4365  CD1 ILE   594      84.115 -50.455  14.109  1.00130.45           C
ATOM   4366  C   ILE   594      80.144 -52.002  15.343  1.00130.45           C
ATOM   4367  O   ILE   594      79.757 -52.518  14.296  1.00130.45           O
ATOM   4368  N   ALA   595      79.344 -51.841  16.413  1.00216.17           N
ATOM   4369  CA  ALA   595      77.960 -52.201  16.366  1.00216.17           C
ATOM   4370  CB  ALA   595      77.616 -53.439  17.212  1.00216.17           C
ATOM   4371  C   ALA   595      77.207 -51.049  16.943  1.00216.17           C
ATOM   4372  O   ALA   595      77.756 -50.261  17.712  1.00216.17           O
ATOM   4373  N   VAL   596      75.922 -50.906  16.569  1.00 81.61           N
ATOM   4374  CA  VAL   596      75.162 -49.816  17.102  1.00 81.61           C
ATOM   4375  CB  VAL   596      73.785 -49.697  16.513  1.00 81.61           C
ATOM   4376  CG1 VAL   596      73.043 -48.551  17.223  1.00 81.61           C
ATOM   4377  CG2 VAL   596      73.914 -49.509  14.992  1.00 81.61           C
ATOM   4378  C   VAL   596      75.012 -50.087  18.559  1.00 81.61           C
ATOM   4379  O   VAL   596      74.835 -51.232  18.972  1.00 81.61           O
ATOM   4380  N   ARG   597      75.095 -49.028  19.388  1.00210.58           N
ATOM   4381  CA  ARG   597      74.985 -49.248  20.798  1.00210.58           C
ATOM   4382  CB  ARG   597      75.187 -47.990  21.660  1.00210.58           C
ATOM   4383  CG  ARG   597      76.656 -47.584  21.802  1.00210.58           C
ATOM   4384  CD  ARG   597      76.877 -46.335  22.657  1.00210.58           C
ATOM   4385  NE  ARG   597      76.423 -45.164  21.856  1.00210.58           N
ATOM   4386  CZ  ARG   597      77.277 -44.601  20.953  1.00210.58           C
ATOM   4387  NH1 ARG   597      78.527 -45.122  20.782  1.00210.58           N
ATOM   4388  NH2 ARG   597      76.881 -43.521  20.217  1.00210.58           N
ATOM   4389  C   ARG   597      73.621 -49.773  21.060  1.00210.58           C
ATOM   4390  O   ARG   597      72.657 -49.416  20.385  1.00210.58           O
ATOM   4391  N   LYS   598      73.523 -50.674  22.051  1.00210.04           N
ATOM   4392  CA  LYS   598      72.261 -51.261  22.361  1.00210.04           C
ATOM   4393  CB  LYS   598      72.431 -52.701  22.881  1.00210.04           C
ATOM   4394  CG  LYS   598      73.340 -52.811  24.108  1.00210.04           C
ATOM   4395  CD  LYS   598      73.514 -54.242  24.619  1.00210.04           C
ATOM   4396  CE  LYS   598      72.245 -55.091  24.559  1.00210.04           C
ATOM   4397  NZ  LYS   598      72.595 -56.521  24.703  1.00210.04           N
ATOM   4398  C   LYS   598      71.613 -50.408  23.398  1.00210.04           C
ATOM   4399  O   LYS   598      71.662 -50.696  24.593  1.00210.04           O
ATOM   4400  N   LEU   599      70.981 -49.312  22.940  1.00270.75           N
ATOM   4401  CA  LEU   599      70.281 -48.443  23.833  1.00270.75           C
ATOM   4402  CB  LEU   599      70.732 -46.971  23.740  1.00270.75           C
ATOM   4403  CG  LEU   599      69.998 -45.999  24.691  1.00270.75           C
ATOM   4404  CD1 LEU   599      68.552 -45.715  24.249  1.00270.75           C
ATOM   4405  CD2 LEU   599      70.085 -46.490  26.143  1.00270.75           C
ATOM   4406  C   LEU   599      68.856 -48.518  23.413  1.00270.75           C
ATOM   4407  O   LEU   599      68.523 -48.250  22.259  1.00270.75           O
ATOM   4408  N   HIS   600      67.968 -48.896  24.344  1.00190.02           N
ATOM   4409  CA  HIS   600      66.594 -49.001  23.972  1.00190.02           C
ATOM   4410  ND1 HIS   600      66.180 -51.976  22.252  1.00190.02           N
ATOM   4411  CG  HIS   600      66.709 -51.433  23.402  1.00190.02           C
ATOM   4412  CB  HIS   600      66.021 -50.399  24.243  1.00190.02           C
ATOM   4413  NE2 HIS   600      68.192 -52.885  22.516  1.00190.02           N
ATOM   4414  CD2 HIS   600      67.938 -52.000  23.548  1.00190.02           C
ATOM   4415  CE1 HIS   600      67.108 -52.837  21.763  1.00190.02           C
ATOM   4416  C   HIS   600      65.845 -47.998  24.776  1.00190.02           C
ATOM   4417  O   HIS   600      65.930 -47.973  26.003  1.00190.02           O
ATOM   4418  N   GLU   601      65.096 -47.124  24.082  1.00297.39           N
ATOM   4419  CA  GLU   601      64.351 -46.112  24.761  1.00297.39           C
ATOM   4420  CB  GLU   601      64.518 -44.709  24.155  1.00297.39           C
ATOM   4421  CG  GLU   601      63.849 -43.606  24.977  1.00297.39           C
ATOM   4422  CD  GLU   601      64.696 -43.378  26.221  1.00297.39           C
ATOM   4423  OE1 GLU   601      65.688 -44.134  26.407  1.00297.39           O
ATOM   4424  OE2 GLU   601      64.366 -42.446  27.001  1.00297.39           O
ATOM   4425  C   GLU   601      62.916 -46.485  24.641  1.00297.39           C
ATOM   4426  O   GLU   601      62.522 -47.201  23.722  1.00297.39           O
ATOM   4427  N   MET   602      62.094 -46.022  25.597  1.00240.67           N
ATOM   4428  CA  MET   602      60.705 -46.351  25.540  1.00240.67           C
ATOM   4429  CB  MET   602      60.044 -46.368  26.929  1.00240.67           C
ATOM   4430  CG  MET   602      60.564 -47.501  27.819  1.00240.67           C
ATOM   4431  SD  MET   602      60.070 -47.396  29.565  1.00240.67           S
ATOM   4432  CE  MET   602      61.425 -46.282  30.037  1.00240.67           C
ATOM   4433  C   MET   602      60.048 -45.294  24.718  1.00240.67           C
ATOM   4434  O   MET   602      59.965 -44.137  25.124  1.00240.67           O
ATOM   4435  N   ARG   603      59.578 -45.675  23.514  1.00280.07           N
ATOM   4436  CA  ARG   603      58.925 -44.729  22.659  1.00280.07           C
ATOM   4437  CB  ARG   603      59.793 -44.098  21.556  1.00280.07           C
ATOM   4438  CG  ARG   603      60.824 -43.051  21.971  1.00280.07           C
ATOM   4439  CD  ARG   603      61.064 -42.052  20.833  1.00280.07           C
ATOM   4440  NE  ARG   603      62.307 -41.281  21.106  1.00280.07           N
ATOM   4441  CZ  ARG   603      63.485 -41.693  20.553  1.00280.07           C
ATOM   4442  NH1 ARG   603      63.519 -42.830  19.797  1.00280.07           N
ATOM   4443  NH2 ARG   603      64.622 -40.962  20.738  1.00280.07           N
ATOM   4444  C   ARG   603      57.898 -45.457  21.867  1.00280.07           C
ATOM   4445  O   ARG   603      57.709 -46.666  21.992  1.00280.07           O
ATOM   4446  N   ILE   604      57.191 -44.678  21.030  1.00112.01           N
ATOM   4447  CA  ILE   604      56.250 -45.180  20.082  1.00112.01           C
ATOM   4448  CB  ILE   604      54.847 -44.685  20.292  1.00112.01           C
ATOM   4449  CG1 ILE   604      54.316 -45.143  21.663  1.00112.01           C
ATOM   4450  CG2 ILE   604      53.993 -45.169  19.109  1.00112.01           C
ATOM   4451  CD1 ILE   604      54.279 -46.662  21.834  1.00112.01           C
ATOM   4452  C   ILE   604      56.747 -44.633  18.784  1.00112.01           C
ATOM   4453  O   ILE   604      57.432 -43.613  18.769  1.00112.01           O
ATOM   4454  N   ILE   605      56.473 -45.319  17.659  1.00 57.17           N
ATOM   4455  CA  ILE   605      56.971 -44.835  16.402  1.00 57.17           C
ATOM   4456  CB  ILE   605      57.878 -45.830  15.731  1.00 57.17           C
ATOM   4457  CG1 ILE   605      59.154 -46.017  16.571  1.00 57.17           C
ATOM   4458  CG2 ILE   605      58.132 -45.387  14.281  1.00 57.17           C
ATOM   4459  CD1 ILE   605      60.013 -47.199  16.125  1.00 57.17           C
ATOM   4460  C   ILE   605      55.805 -44.582  15.499  1.00 57.17           C
ATOM   4461  O   ILE   605      54.904 -45.413  15.396  1.00 57.17           O
ATOM   4462  N   HIS   606      55.775 -43.401  14.841  1.00234.41           N
ATOM   4463  CA  HIS   606      54.694 -43.113  13.942  1.00234.41           C
ATOM   4464  ND1 HIS   606      51.984 -44.413  15.089  1.00234.41           N
ATOM   4465  CG  HIS   606      52.750 -43.359  15.536  1.00234.41           C
ATOM   4466  CB  HIS   606      53.493 -42.427  14.617  1.00234.41           C
ATOM   4467  NE2 HIS   606      51.859 -44.437  17.309  1.00234.41           N
ATOM   4468  CD2 HIS   606      52.661 -43.388  16.895  1.00234.41           C
ATOM   4469  CE1 HIS   606      51.476 -45.023  16.190  1.00234.41           C
ATOM   4470  C   HIS   606      55.188 -42.248  12.816  1.00234.41           C
ATOM   4471  O   HIS   606      56.113 -41.457  12.960  1.00234.41           O
ATOM   4472  N   ARG   607      54.555 -42.391  11.641  1.00291.64           N
ATOM   4473  CA  ARG   607      54.894 -41.724  10.408  1.00291.64           C
ATOM   4474  CB  ARG   607      55.950 -42.419   9.524  1.00291.64           C
ATOM   4475  CG  ARG   607      57.392 -42.177   9.944  1.00291.64           C
ATOM   4476  CD  ARG   607      58.413 -43.001   9.162  1.00291.64           C
ATOM   4477  NE  ARG   607      58.201 -44.427   9.537  1.00291.64           N
ATOM   4478  CZ  ARG   607      59.217 -45.171  10.064  1.00291.64           C
ATOM   4479  NH1 ARG   607      60.446 -44.614  10.274  1.00291.64           N
ATOM   4480  NH2 ARG   607      58.999 -46.480  10.379  1.00291.64           N
ATOM   4481  C   ARG   607      53.659 -41.699   9.571  1.00291.64           C
ATOM   4482  O   ARG   607      52.574 -41.521  10.113  1.00291.64           O
ATOM   4483  N   ASP   608      53.825 -41.839   8.230  1.00268.97           N
ATOM   4484  CA  ASP   608      52.765 -41.934   7.252  1.00268.97           C
ATOM   4485  CB  ASP   608      51.653 -40.885   7.372  1.00268.97           C
ATOM   4486  CG  ASP   608      50.543 -41.325   8.320  1.00268.97           C
ATOM   4487  OD1 ASP   608      49.933 -42.391   8.057  1.00268.97           O
ATOM   4488  OD2 ASP   608      50.285 -40.606   9.321  1.00268.97           O
ATOM   4489  C   ASP   608      53.338 -41.881   5.866  1.00268.97           C
ATOM   4490  O   ASP   608      54.518 -42.157   5.677  1.00268.97           O
ATOM   4491  N   ILE   609      52.453 -41.637   4.866  1.00191.52           N
ATOM   4492  CA  ILE   609      52.674 -41.380   3.464  1.00191.52           C
ATOM   4493  CB  ILE   609      53.538 -42.321   2.676  1.00191.52           C
ATOM   4494  CG1 ILE   609      55.029 -42.179   3.006  1.00191.52           C
ATOM   4495  CG2 ILE   609      53.228 -42.039   1.198  1.00191.52           C
ATOM   4496  CD1 ILE   609      55.668 -40.842   2.684  1.00191.52           C
ATOM   4497  C   ILE   609      51.378 -41.370   2.715  1.00191.52           C
ATOM   4498  O   ILE   609      50.737 -42.386   2.487  1.00191.52           O
ATOM   4499  N   LYS   610      50.989 -40.169   2.299  1.00383.22           N
ATOM   4500  CA  LYS   610      49.960 -39.818   1.409  1.00383.22           C
ATOM   4501  CB  LYS   610      49.051 -38.833   2.103  1.00383.22           C
ATOM   4502  CG  LYS   610      49.739 -37.501   2.292  1.00383.22           C
ATOM   4503  CD  LYS   610      50.723 -37.618   3.394  1.00383.22           C
ATOM   4504  CE  LYS   610      50.054 -38.282   4.578  1.00383.22           C
ATOM   4505  NZ  LYS   610      50.981 -39.290   5.081  1.00383.22           N
ATOM   4506  C   LYS   610      50.892 -39.043   0.565  1.00383.22           C
ATOM   4507  O   LYS   610      50.614 -38.546  -0.524  1.00383.22           O
ATOM   4508  N   SER   611      52.113 -39.035   1.129  1.00166.12           N
ATOM   4509  CA  SER   611      53.263 -38.318   0.704  1.00166.12           C
ATOM   4510  CB  SER   611      54.427 -38.390   1.681  1.00166.12           C
ATOM   4511  OG  SER   611      54.054 -37.758   2.889  1.00166.12           O
ATOM   4512  C   SER   611      53.730 -38.845  -0.583  1.00166.12           C
ATOM   4513  O   SER   611      54.526 -38.221  -1.277  1.00166.12           O
ATOM   4514  N   ASP   612      53.232 -40.025  -0.926  1.00175.55           N
ATOM   4515  CA  ASP   612      53.551 -40.674  -2.141  1.00175.55           C
ATOM   4516  CB  ASP   612      52.860 -42.030  -2.093  1.00175.55           C
ATOM   4517  CG  ASP   612      51.468 -41.839  -1.554  1.00175.55           C
ATOM   4518  OD1 ASP   612      50.680 -41.038  -2.118  1.00175.55           O
ATOM   4519  OD2 ASP   612      51.166 -42.530  -0.545  1.00175.55           O
ATOM   4520  C   ASP   612      53.133 -39.776  -3.261  1.00175.55           C
ATOM   4521  O   ASP   612      53.701 -39.769  -4.349  1.00175.55           O
ATOM   4522  N   ASN   613      52.085 -39.009  -2.984  1.00234.16           N
ATOM   4523  CA  ASN   613      51.425 -38.001  -3.735  1.00234.16           C
ATOM   4524  CB  ASN   613      50.060 -37.856  -3.110  1.00234.16           C
ATOM   4525  CG  ASN   613      49.296 -39.103  -3.471  1.00234.16           C
ATOM   4526  OD1 ASN   613      48.376 -39.512  -2.769  1.00234.16           O
ATOM   4527  ND2 ASN   613      49.643 -39.714  -4.633  1.00234.16           N
ATOM   4528  C   ASN   613      52.201 -36.717  -3.699  1.00234.16           C
ATOM   4529  O   ASN   613      51.892 -35.720  -4.347  1.00234.16           O
ATOM   4530  N   VAL   614      53.189 -36.596  -2.832  1.00189.09           N
ATOM   4531  CA  VAL   614      53.778 -35.318  -3.012  1.00189.09           C
ATOM   4532  CB  VAL   614      53.796 -34.474  -1.774  1.00189.09           C
ATOM   4533  CG1 VAL   614      54.811 -35.050  -0.779  1.00189.09           C
ATOM   4534  CG2 VAL   614      54.104 -33.033  -2.192  1.00189.09           C
ATOM   4535  C   VAL   614      55.173 -35.494  -3.450  1.00189.09           C
ATOM   4536  O   VAL   614      55.866 -36.370  -2.936  1.00189.09           O
ATOM   4537  N   LEU   615      55.606 -34.731  -4.480  1.00307.75           N
ATOM   4538  CA  LEU   615      57.024 -34.768  -4.627  1.00307.75           C
ATOM   4539  CB  LEU   615      57.841 -35.992  -4.789  1.00307.75           C
ATOM   4540  CG  LEU   615      58.544 -36.050  -3.423  1.00307.75           C
ATOM   4541  CD1 LEU   615      60.061 -36.220  -3.512  1.00307.75           C
ATOM   4542  CD2 LEU   615      58.128 -34.909  -2.479  1.00307.75           C
ATOM   4543  C   LEU   615      57.807 -33.629  -5.093  1.00307.75           C
ATOM   4544  O   LEU   615      57.296 -32.569  -5.388  1.00307.75           O
ATOM   4545  N   VAL   616      59.139 -33.856  -5.054  1.00142.89           N
ATOM   4546  CA  VAL   616      60.084 -32.806  -5.206  1.00142.89           C
ATOM   4547  CB  VAL   616      60.997 -32.634  -4.028  1.00142.89           C
ATOM   4548  CG1 VAL   616      61.879 -33.886  -3.897  1.00142.89           C
ATOM   4549  CG2 VAL   616      61.793 -31.332  -4.220  1.00142.89           C
ATOM   4550  C   VAL   616      60.941 -33.028  -6.399  1.00142.89           C
ATOM   4551  O   VAL   616      61.301 -34.152  -6.751  1.00142.89           O
ATOM   4552  N   THR   617      61.294 -31.904  -7.045  1.00 62.07           N
ATOM   4553  CA  THR   617      62.104 -31.937  -8.215  1.00 62.07           C
ATOM   4554  CB  THR   617      61.980 -30.707  -9.070  1.00 62.07           C
ATOM   4555  OG1 THR   617      62.405 -29.560  -8.350  1.00 62.07           O
ATOM   4556  CG2 THR   617      60.512 -30.547  -9.502  1.00 62.07           C
ATOM   4557  C   THR   617      63.521 -32.040  -7.770  1.00 62.07           C
ATOM   4558  O   THR   617      63.828 -31.951  -6.581  1.00 62.07           O
ATOM   4559  N   SER   618      64.431 -32.215  -8.740  1.00 53.76           N
ATOM   4560  CA  SER   618      65.811 -32.375  -8.407  1.00 53.76           C
ATOM   4561  CB  SER   618      66.720 -32.477  -9.642  1.00 53.76           C
ATOM   4562  OG  SER   618      66.700 -31.252 -10.360  1.00 53.76           O
ATOM   4563  C   SER   618      66.226 -31.147  -7.654  1.00 53.76           C
ATOM   4564  O   SER   618      67.153 -31.179  -6.847  1.00 53.76           O
ATOM   4565  N   GLU   619      65.520 -30.033  -7.915  1.00136.98           N
ATOM   4566  CA  GLU   619      65.763 -28.734  -7.350  1.00136.98           C
ATOM   4567  CB  GLU   619      64.953 -27.636  -8.059  1.00136.98           C
ATOM   4568  CG  GLU   619      65.174 -26.242  -7.481  1.00136.98           C
ATOM   4569  CD  GLU   619      64.006 -25.958  -6.549  1.00136.98           C
ATOM   4570  OE1 GLU   619      62.860 -25.881  -7.066  1.00136.98           O
ATOM   4571  OE2 GLU   619      64.237 -25.820  -5.318  1.00136.98           O
ATOM   4572  C   GLU   619      65.481 -28.682  -5.872  1.00136.98           C
ATOM   4573  O   GLU   619      66.126 -27.916  -5.159  1.00136.98           O
ATOM   4574  N   GLY   620      64.527 -29.472  -5.340  1.00 68.67           N
ATOM   4575  CA  GLY   620      64.259 -29.343  -3.930  1.00 68.67           C
ATOM   4576  C   GLY   620      62.962 -28.630  -3.747  1.00 68.67           C
ATOM   4577  O   GLY   620      62.610 -28.238  -2.632  1.00 68.67           O
ATOM   4578  N   GLU   621      62.221 -28.436  -4.856  1.00 95.79           N
ATOM   4579  CA  GLU   621      60.947 -27.791  -4.750  1.00 95.79           C
ATOM   4580  CB  GLU   621      60.573 -26.924  -5.965  1.00 95.79           C
ATOM   4581  CG  GLU   621      60.390 -27.722  -7.257  1.00 95.79           C
ATOM   4582  CD  GLU   621      59.747 -26.802  -8.286  1.00 95.79           C
ATOM   4583  OE1 GLU   621      59.588 -25.591  -7.977  1.00 95.79           O
ATOM   4584  OE2 GLU   621      59.400 -27.299  -9.390  1.00 95.79           O
ATOM   4585  C   GLU   621      59.904 -28.860  -4.656  1.00 95.79           C
ATOM   4586  O   GLU   621      59.885 -29.790  -5.462  1.00 95.79           O
ATOM   4587  N   VAL   622      59.008 -28.765  -3.649  1.00151.87           N
ATOM   4588  CA  VAL   622      57.995 -29.775  -3.549  1.00151.87           C
ATOM   4589  CB  VAL   622      57.523 -30.121  -2.165  1.00151.87           C
ATOM   4590  CG1 VAL   622      58.745 -30.417  -1.279  1.00151.87           C
ATOM   4591  CG2 VAL   622      56.545 -29.059  -1.670  1.00151.87           C
ATOM   4592  C   VAL   622      56.808 -29.343  -4.345  1.00151.87           C
ATOM   4593  O   VAL   622      56.493 -28.161  -4.452  1.00151.87           O
ATOM   4594  N   GLN   623      56.136 -30.330  -4.953  1.00107.15           N
ATOM   4595  CA  GLN   623      54.983 -30.148  -5.769  1.00107.15           C
ATOM   4596  CB  GLN   623      55.254 -30.407  -7.256  1.00107.15           C
ATOM   4597  CG  GLN   623      56.216 -29.404  -7.890  1.00107.15           C
ATOM   4598  CD  GLN   623      56.409 -29.823  -9.338  1.00107.15           C
ATOM   4599  OE1 GLN   623      57.053 -30.832  -9.623  1.00107.15           O
ATOM   4600  NE2 GLN   623      55.829 -29.034 -10.282  1.00107.15           N
ATOM   4601  C   GLN   623      53.983 -31.157  -5.341  1.00107.15           C
ATOM   4602  O   GLN   623      54.269 -32.338  -5.139  1.00107.15           O
ATOM   4603  N   LEU   624      52.752 -30.674  -5.204  1.00246.32           N
ATOM   4604  CA  LEU   624      51.643 -31.456  -4.810  1.00246.32           C
ATOM   4605  CB  LEU   624      50.781 -30.551  -3.924  1.00246.32           C
ATOM   4606  CG  LEU   624      51.493 -29.953  -2.681  1.00246.32           C
ATOM   4607  CD1 LEU   624      51.972 -31.052  -1.727  1.00246.32           C
ATOM   4608  CD2 LEU   624      52.575 -28.918  -3.014  1.00246.32           C
ATOM   4609  C   LEU   624      51.106 -31.837  -6.135  1.00246.32           C
ATOM   4610  O   LEU   624      50.837 -30.976  -6.966  1.00246.32           O
ATOM   4611  N   THR   625      50.989 -33.139  -6.446  1.00334.92           N
ATOM   4612  CA  THR   625      50.696 -33.181  -7.833  1.00334.92           C
ATOM   4613  CB  THR   625      51.934 -33.405  -8.662  1.00334.92           C
ATOM   4614  OG1 THR   625      51.608 -33.322 -10.041  1.00334.92           O
ATOM   4615  CG2 THR   625      52.553 -34.768  -8.337  1.00334.92           C
ATOM   4616  C   THR   625      49.644 -34.147  -8.279  1.00334.92           C
ATOM   4617  O   THR   625      49.880 -35.314  -8.561  1.00334.92           O
ATOM   4618  N   ASP   626      48.402 -33.676  -8.390  1.00381.35           N
ATOM   4619  CA  ASP   626      47.388 -34.548  -8.858  1.00381.35           C
ATOM   4620  CB  ASP   626      47.211 -35.893  -8.180  1.00381.35           C
ATOM   4621  CG  ASP   626      46.426 -36.572  -9.268  1.00381.35           C
ATOM   4622  OD1 ASP   626      46.589 -36.080 -10.409  1.00381.35           O
ATOM   4623  OD2 ASP   626      45.648 -37.522  -9.029  1.00381.35           O
ATOM   4624  C   ASP   626      46.117 -33.833  -8.827  1.00381.35           C
ATOM   4625  O   ASP   626      45.542 -33.545  -7.780  1.00381.35           O
ATOM   4626  N   PHE   627      45.658 -33.584 -10.045  1.00408.13           N
ATOM   4627  CA  PHE   627      44.594 -32.710 -10.327  1.00408.13           C
ATOM   4628  CB  PHE   627      45.221 -31.737 -11.332  1.00408.13           C
ATOM   4629  CG  PHE   627      46.335 -30.916 -10.782  1.00408.13           C
ATOM   4630  CD1 PHE   627      47.587 -31.457 -10.588  1.00408.13           C
ATOM   4631  CD2 PHE   627      46.134 -29.582 -10.515  1.00408.13           C
ATOM   4632  CE1 PHE   627      48.615 -30.683 -10.101  1.00408.13           C
ATOM   4633  CE2 PHE   627      47.157 -28.806 -10.028  1.00408.13           C
ATOM   4634  CZ  PHE   627      48.398 -29.357  -9.813  1.00408.13           C
ATOM   4635  C   PHE   627      43.587 -33.466 -11.145  1.00408.13           C
ATOM   4636  O   PHE   627      43.818 -33.680 -12.330  1.00408.13           O
ATOM   4637  N   GLY   628      42.354 -33.711 -10.674  1.00289.56           N
ATOM   4638  CA  GLY   628      41.539 -34.333 -11.687  1.00289.56           C
ATOM   4639  C   GLY   628      40.251 -34.790 -11.145  1.00289.56           C
ATOM   4640  O   GLY   628      39.245 -34.090 -11.248  1.00289.56           O
ATOM   4641  N   LEU   629      40.201 -35.972 -10.525  1.00261.10           N
ATOM   4642  CA  LEU   629      38.994 -36.130  -9.791  1.00261.10           C
ATOM   4643  CB  LEU   629      38.646 -37.548  -9.332  1.00261.10           C
ATOM   4644  CG  LEU   629      37.142 -37.650  -8.987  1.00261.10           C
ATOM   4645  CD1 LEU   629      36.732 -36.776  -7.795  1.00261.10           C
ATOM   4646  CD2 LEU   629      36.278 -37.404 -10.231  1.00261.10           C
ATOM   4647  C   LEU   629      39.335 -35.281  -8.631  1.00261.10           C
ATOM   4648  O   LEU   629      38.494 -34.697  -7.949  1.00261.10           O
ATOM   4649  N   CYS   630      40.671 -35.176  -8.474  1.00113.18           N
ATOM   4650  CA  CYS   630      41.348 -34.458  -7.479  1.00113.18           C
ATOM   4651  CB  CYS   630      42.807 -34.260  -7.861  1.00113.18           C
ATOM   4652  SG  CYS   630      43.437 -35.816  -8.518  1.00113.18           S
ATOM   4653  C   CYS   630      40.704 -33.147  -7.542  1.00113.18           C
ATOM   4654  O   CYS   630      40.176 -32.665  -6.560  1.00113.18           O
ATOM   4655  N   SER   631      40.575 -32.501  -8.686  1.00183.07           N
ATOM   4656  CA  SER   631      39.950 -31.311  -8.232  1.00183.07           C
ATOM   4657  CB  SER   631      40.583 -29.988  -8.671  1.00183.07           C
ATOM   4658  OG  SER   631      39.999 -28.914  -7.950  1.00183.07           O
ATOM   4659  C   SER   631      38.550 -31.265  -8.701  1.00183.07           C
ATOM   4660  O   SER   631      38.213 -31.721  -9.791  1.00183.07           O
ATOM   4661  N   ILE   632      37.685 -30.762  -7.809  1.00208.14           N
ATOM   4662  CA  ILE   632      36.317 -30.515  -8.123  1.00208.14           C
ATOM   4663  CB  ILE   632      35.385 -31.623  -7.769  1.00208.14           C
ATOM   4664  CG1 ILE   632      33.961 -31.166  -8.106  1.00208.14           C
ATOM   4665  CG2 ILE   632      35.593 -31.995  -6.292  1.00208.14           C
ATOM   4666  CD1 ILE   632      33.733 -30.844  -9.577  1.00208.14           C
ATOM   4667  C   ILE   632      35.887 -29.326  -7.339  1.00208.14           C
ATOM   4668  O   ILE   632      36.130 -29.260  -6.143  1.00208.14           O
ATOM   4669  N   ALA   633      35.187 -28.367  -7.966  1.00 87.51           N
ATOM   4670  CA  ALA   633      34.810 -27.187  -7.240  1.00 87.51           C
ATOM   4671  CB  ALA   633      34.078 -26.153  -8.114  1.00 87.51           C
ATOM   4672  C   ALA   633      33.894 -27.584  -6.140  1.00 87.51           C
ATOM   4673  O   ALA   633      33.191 -28.588  -6.235  1.00 87.51           O
ATOM   4674  N   ALA   634      33.913 -26.795  -5.048  1.00 78.59           N
ATOM   4675  CA  ALA   634      33.093 -27.091  -3.917  1.00 78.59           C
ATOM   4676  CB  ALA   634      33.830 -26.918  -2.579  1.00 78.59           C
ATOM   4677  C   ALA   634      31.949 -26.132  -3.901  1.00 78.59           C
ATOM   4678  O   ALA   634      32.089 -24.909  -3.851  1.00 78.59           O
ATOM   4679  N   PRO   635      30.812 -26.743  -4.013  1.00136.78           N
ATOM   4680  CA  PRO   635      29.566 -26.032  -3.939  1.00136.78           C
ATOM   4681  CD  PRO   635      30.746 -27.834  -4.975  1.00136.78           C
ATOM   4682  CB  PRO   635      28.659 -26.640  -5.007  1.00136.78           C
ATOM   4683  CG  PRO   635      29.254 -28.032  -5.263  1.00136.78           C
ATOM   4684  C   PRO   635      28.995 -26.173  -2.567  1.00136.78           C
ATOM   4685  O   PRO   635      29.692 -26.654  -1.673  1.00136.78           O
ATOM   4686  N   GLY   636      27.718 -25.744  -2.377  1.00 63.08           N
ATOM   4687  CA  GLY   636      26.996 -25.921  -1.145  1.00 63.08           C
ATOM   4688  C   GLY   636      25.961 -26.988  -1.421  1.00 63.08           C
ATOM   4689  O   GLY   636      25.238 -26.910  -2.415  1.00 63.08           O
ATOM   4690  N   SER   637      25.842 -27.985  -0.504  1.00159.84           N
ATOM   4691  CA  SER   637      24.917 -29.099  -0.557  1.00159.84           C
ATOM   4692  CB  SER   637      23.531 -28.742  -1.111  1.00159.84           C
ATOM   4693  OG  SER   637      22.699 -29.890  -1.128  1.00159.84           O
ATOM   4694  C   SER   637      25.558 -30.111  -1.457  1.00159.84           C
ATOM   4695  O   SER   637      25.909 -29.804  -2.597  1.00159.84           O
ATOM   4696  N   SER   638      25.736 -31.392  -1.026  1.00149.66           N
ATOM   4697  CA  SER   638      26.484 -32.182  -1.958  1.00149.66           C
ATOM   4698  CB  SER   638      27.979 -31.839  -1.920  1.00149.66           C
ATOM   4699  OG  SER   638      28.536 -32.230  -0.671  1.00149.66           O
ATOM   4700  C   SER   638      26.427 -33.639  -1.645  1.00149.66           C
ATOM   4701  O   SER   638      26.071 -34.048  -0.540  1.00149.66           O
ATOM   4702  N   ARG   639      26.800 -34.460  -2.655  1.00113.95           N
ATOM   4703  CA  ARG   639      26.851 -35.879  -2.484  1.00113.95           C
ATOM   4704  CB  ARG   639      25.719 -36.618  -3.220  1.00113.95           C
ATOM   4705  CG  ARG   639      24.331 -36.300  -2.659  1.00113.95           C
ATOM   4706  CD  ARG   639      23.190 -37.043  -3.357  1.00113.95           C
ATOM   4707  NE  ARG   639      21.924 -36.631  -2.688  1.00113.95           N
ATOM   4708  CZ  ARG   639      21.230 -35.544  -3.136  1.00113.95           C
ATOM   4709  NH1 ARG   639      21.653 -34.875  -4.248  1.00113.95           N
ATOM   4710  NH2 ARG   639      20.114 -35.126  -2.472  1.00113.95           N
ATOM   4711  C   ARG   639      28.153 -36.393  -3.044  1.00113.95           C
ATOM   4712  O   ARG   639      28.412 -36.288  -4.241  1.00113.95           O
ATOM   4713  N   CYS   640      29.010 -36.960  -2.166  1.00119.63           N
ATOM   4714  CA  CYS   640      30.257 -37.602  -2.517  1.00119.63           C
ATOM   4715  CB  CYS   640      31.475 -36.666  -2.453  1.00119.63           C
ATOM   4716  SG  CYS   640      31.409 -35.331  -3.684  1.00119.63           S
ATOM   4717  C   CYS   640      30.470 -38.647  -1.430  1.00119.63           C
ATOM   4718  O   CYS   640      29.648 -38.718  -0.524  1.00119.63           O
ATOM   4719  N   GLY   641      31.503 -39.536  -1.519  1.00282.66           N
ATOM   4720  CA  GLY   641      31.923 -40.395  -0.426  1.00282.66           C
ATOM   4721  C   GLY   641      30.793 -41.254   0.007  1.00282.66           C
ATOM   4722  O   GLY   641      30.823 -41.750   1.137  1.00282.66           O
ATOM   4723  N   THR   642      29.815 -41.475  -0.903  1.00308.61           N
ATOM   4724  CA  THR   642      28.608 -42.180  -0.579  1.00308.61           C
ATOM   4725  CB  THR   642      27.364 -41.530  -1.115  1.00308.61           C
ATOM   4726  OG1 THR   642      27.391 -41.524  -2.535  1.00308.61           O
ATOM   4727  CG2 THR   642      27.275 -40.092  -0.580  1.00308.61           C
ATOM   4728  C   THR   642      28.628 -43.557  -1.158  1.00308.61           C
ATOM   4729  O   THR   642      29.147 -43.805  -2.246  1.00308.61           O
ATOM   4730  N   HIS   643      28.048 -44.483  -0.375  1.00300.47           N
ATOM   4731  CA  HIS   643      27.876 -45.884  -0.626  1.00300.47           C
ATOM   4732  ND1 HIS   643      29.705 -48.893  -2.146  1.00300.47           N
ATOM   4733  CG  HIS   643      28.779 -47.993  -1.669  1.00300.47           C
ATOM   4734  CB  HIS   643      29.107 -46.604  -1.200  1.00300.47           C
ATOM   4735  NE2 HIS   643      27.727 -49.904  -2.251  1.00300.47           N
ATOM   4736  CD2 HIS   643      27.576 -48.627  -1.740  1.00300.47           C
ATOM   4737  CE1 HIS   643      29.022 -50.018  -2.480  1.00300.47           C
ATOM   4738  C   HIS   643      27.683 -46.387   0.758  1.00300.47           C
ATOM   4739  O   HIS   643      26.916 -45.795   1.518  1.00300.47           O
ATOM   4740  N   VAL   644      28.331 -47.511   1.121  1.00141.62           N
ATOM   4741  CA  VAL   644      28.328 -47.785   2.522  1.00141.62           C
ATOM   4742  CB  VAL   644      29.106 -49.009   2.902  1.00141.62           C
ATOM   4743  CG1 VAL   644      29.129 -49.108   4.437  1.00141.62           C
ATOM   4744  CG2 VAL   644      28.461 -50.227   2.217  1.00141.62           C
ATOM   4745  C   VAL   644      29.057 -46.583   3.017  1.00141.62           C
ATOM   4746  O   VAL   644      28.649 -45.922   3.970  1.00141.62           O
ATOM   4747  N   TRP   645      30.171 -46.275   2.325  1.00239.58           N
ATOM   4748  CA  TRP   645      30.835 -45.022   2.499  1.00239.58           C
ATOM   4749  CB  TRP   645      31.488 -44.706   3.849  1.00239.58           C
ATOM   4750  CG  TRP   645      31.894 -43.255   3.751  1.00239.58           C
ATOM   4751  CD2 TRP   645      33.182 -42.800   3.314  1.00239.58           C
ATOM   4752  CD1 TRP   645      31.122 -42.141   3.914  1.00239.58           C
ATOM   4753  NE1 TRP   645      31.837 -41.021   3.561  1.00239.58           N
ATOM   4754  CE2 TRP   645      33.107 -41.412   3.196  1.00239.58           C
ATOM   4755  CE3 TRP   645      34.319 -43.484   2.993  1.00239.58           C
ATOM   4756  CZ2 TRP   645      34.170 -40.687   2.741  1.00239.58           C
ATOM   4757  CZ3 TRP   645      35.409 -42.744   2.596  1.00239.58           C
ATOM   4758  CH2 TRP   645      35.334 -41.372   2.470  1.00239.58           C
ATOM   4759  C   TRP   645      31.892 -44.898   1.452  1.00239.58           C
ATOM   4760  O   TRP   645      31.845 -43.989   0.628  1.00239.58           O
ATOM   4761  N   ARG   646      32.878 -45.819   1.461  1.00267.31           N
ATOM   4762  CA  ARG   646      33.990 -45.777   0.552  1.00267.31           C
ATOM   4763  CB  ARG   646      34.816 -47.079   0.557  1.00267.31           C
ATOM   4764  CG  ARG   646      35.322 -47.530   1.933  1.00267.31           C
ATOM   4765  CD  ARG   646      35.874 -48.960   1.918  1.00267.31           C
ATOM   4766  NE  ARG   646      36.337 -49.302   3.294  1.00267.31           N
ATOM   4767  CZ  ARG   646      36.424 -50.610   3.677  1.00267.31           C
ATOM   4768  NH1 ARG   646      36.061 -51.601   2.809  1.00267.31           N
ATOM   4769  NH2 ARG   646      36.873 -50.931   4.925  1.00267.31           N
ATOM   4770  C   ARG   646      33.415 -45.673  -0.814  1.00267.31           C
ATOM   4771  O   ARG   646      32.512 -46.416  -1.180  1.00267.31           O
ATOM   4772  N   THR   647      33.920 -44.715  -1.599  1.00197.43           N
ATOM   4773  CA  THR   647      33.383 -44.475  -2.900  1.00197.43           C
ATOM   4774  CB  THR   647      32.644 -43.162  -2.914  1.00197.43           C
ATOM   4775  OG1 THR   647      31.654 -43.180  -1.895  1.00197.43           O
ATOM   4776  CG2 THR   647      31.958 -42.926  -4.268  1.00197.43           C
ATOM   4777  C   THR   647      34.590 -44.408  -3.773  1.00197.43           C
ATOM   4778  O   THR   647      35.698 -44.544  -3.255  1.00197.43           O
ATOM   4779  N   PRO   648      34.454 -44.253  -5.063  1.00191.87           N
ATOM   4780  CA  PRO   648      35.648 -44.142  -5.839  1.00191.87           C
ATOM   4781  CD  PRO   648      33.477 -45.019  -5.814  1.00191.87           C
ATOM   4782  CB  PRO   648      35.196 -44.130  -7.303  1.00191.87           C
ATOM   4783  CG  PRO   648      33.694 -44.505  -7.248  1.00191.87           C
ATOM   4784  C   PRO   648      36.466 -42.991  -5.366  1.00191.87           C
ATOM   4785  O   PRO   648      37.687 -43.123  -5.324  1.00191.87           O
ATOM   4786  N   SER   649      35.830 -41.873  -4.978  1.00103.87           N
ATOM   4787  CA  SER   649      36.601 -40.830  -4.377  1.00103.87           C
ATOM   4788  CB  SER   649      36.231 -39.422  -4.878  1.00103.87           C
ATOM   4789  OG  SER   649      34.835 -39.192  -4.758  1.00103.87           O
ATOM   4790  C   SER   649      36.252 -40.898  -2.933  1.00103.87           C
ATOM   4791  O   SER   649      35.211 -40.399  -2.511  1.00103.87           O
ATOM   4792  N   VAL   650      37.109 -41.536  -2.117  1.00284.95           N
ATOM   4793  CA  VAL   650      36.686 -41.626  -0.788  1.00284.95           C
ATOM   4794  CB  VAL   650      35.778 -42.813  -0.639  1.00284.95           C
ATOM   4795  CG1 VAL   650      36.487 -43.968   0.075  1.00284.95           C
ATOM   4796  CG2 VAL   650      34.407 -42.334  -0.140  1.00284.95           C
ATOM   4797  C   VAL   650      37.896 -41.709   0.092  1.00284.95           C
ATOM   4798  O   VAL   650      37.765 -41.884   1.301  1.00284.95           O
ATOM   4799  N   ILE   651      39.113 -41.550  -0.481  1.00197.35           N
ATOM   4800  CA  ILE   651      40.275 -41.478   0.364  1.00197.35           C
ATOM   4801  CB  ILE   651      40.065 -40.435   1.433  1.00197.35           C
ATOM   4802  CG1 ILE   651      39.884 -39.052   0.784  1.00197.35           C
ATOM   4803  CG2 ILE   651      41.158 -40.541   2.495  1.00197.35           C
ATOM   4804  CD1 ILE   651      39.409 -37.973   1.756  1.00197.35           C
ATOM   4805  C   ILE   651      40.578 -42.809   0.998  1.00197.35           C
ATOM   4806  O   ILE   651      39.703 -43.511   1.496  1.00197.35           O
ATOM   4807  N   THR   652      41.875 -43.179   0.955  1.00204.71           N
ATOM   4808  CA  THR   652      42.410 -44.402   1.462  1.00204.71           C
ATOM   4809  CB  THR   652      43.884 -44.497   1.430  1.00204.71           C
ATOM   4810  OG1 THR   652      44.421 -43.359   2.082  1.00204.71           O
ATOM   4811  CG2 THR   652      44.344 -44.624  -0.017  1.00204.71           C
ATOM   4812  C   THR   652      42.070 -44.442   2.891  1.00204.71           C
ATOM   4813  O   THR   652      41.988 -43.406   3.547  1.00204.71           O
ATOM   4814  N   LEU   653      41.921 -45.668   3.409  1.00 89.77           N
ATOM   4815  CA  LEU   653      41.481 -45.826   4.751  1.00 89.77           C
ATOM   4816  CB  LEU   653      41.411 -47.298   5.196  1.00 89.77           C
ATOM   4817  CG  LEU   653      40.891 -47.482   6.636  1.00 89.77           C
ATOM   4818  CD1 LEU   653      39.411 -47.084   6.754  1.00 89.77           C
ATOM   4819  CD2 LEU   653      41.166 -48.899   7.160  1.00 89.77           C
ATOM   4820  C   LEU   653      42.462 -45.135   5.614  1.00 89.77           C
ATOM   4821  O   LEU   653      42.118 -44.467   6.582  1.00 89.77           O
ATOM   4822  N   ALA   654      43.732 -45.237   5.243  1.00140.13           N
ATOM   4823  CA  ALA   654      44.754 -44.711   6.065  1.00140.13           C
ATOM   4824  CB  ALA   654      46.096 -44.883   5.327  1.00140.13           C
ATOM   4825  C   ALA   654      44.628 -43.277   6.331  1.00140.13           C
ATOM   4826  O   ALA   654      44.544 -42.806   7.462  1.00140.13           O
ATOM   4827  N   TYR   655      44.634 -42.545   5.245  1.00260.93           N
ATOM   4828  CA  TYR   655      44.648 -41.135   5.301  1.00260.93           C
ATOM   4829  CB  TYR   655      45.459 -40.509   4.154  1.00260.93           C
ATOM   4830  CG  TYR   655      46.771 -41.155   4.442  1.00260.93           C
ATOM   4831  CD1 TYR   655      47.666 -40.591   5.322  1.00260.93           C
ATOM   4832  CD2 TYR   655      47.083 -42.357   3.854  1.00260.93           C
ATOM   4833  CE1 TYR   655      48.849 -41.223   5.622  1.00260.93           C
ATOM   4834  CE2 TYR   655      48.259 -42.996   4.147  1.00260.93           C
ATOM   4835  CZ  TYR   655      49.140 -42.425   5.027  1.00260.93           C
ATOM   4836  OH  TYR   655      50.334 -43.098   5.329  1.00260.93           O
ATOM   4837  C   TYR   655      43.279 -40.581   5.526  1.00260.93           C
ATOM   4838  O   TYR   655      43.144 -39.398   5.819  1.00260.93           O
ATOM   4839  N   ARG   656      42.228 -41.400   5.301  1.00184.27           N
ATOM   4840  CA  ARG   656      40.853 -40.982   5.381  1.00184.27           C
ATOM   4841  CB  ARG   656      39.890 -42.153   5.096  1.00184.27           C
ATOM   4842  CG  ARG   656      38.417 -41.885   5.400  1.00184.27           C
ATOM   4843  CD  ARG   656      37.471 -42.893   4.739  1.00184.27           C
ATOM   4844  NE  ARG   656      38.303 -44.007   4.199  1.00184.27           N
ATOM   4845  CZ  ARG   656      37.799 -45.273   4.099  1.00184.27           C
ATOM   4846  NH1 ARG   656      36.558 -45.564   4.589  1.00184.27           N
ATOM   4847  NH2 ARG   656      38.545 -46.252   3.509  1.00184.27           N
ATOM   4848  C   ARG   656      40.501 -40.361   6.708  1.00184.27           C
ATOM   4849  O   ARG   656      40.773 -40.883   7.789  1.00184.27           O
ATOM   4850  N   PRO   657      39.861 -39.219   6.576  1.00137.32           N
ATOM   4851  CA  PRO   657      39.425 -38.379   7.676  1.00137.32           C
ATOM   4852  CD  PRO   657      39.882 -38.513   5.307  1.00137.32           C
ATOM   4853  CB  PRO   657      39.193 -37.009   7.045  1.00137.32           C
ATOM   4854  CG  PRO   657      39.013 -37.276   5.544  1.00137.32           C
ATOM   4855  C   PRO   657      38.183 -38.902   8.364  1.00137.32           C
ATOM   4856  O   PRO   657      37.477 -39.699   7.749  1.00137.32           O
ATOM   4857  N   PRO   658      37.882 -38.475   9.581  1.00153.21           N
ATOM   4858  CA  PRO   658      36.735 -38.959  10.318  1.00153.21           C
ATOM   4859  CD  PRO   658      38.917 -37.991  10.484  1.00153.21           C
ATOM   4860  CB  PRO   658      36.827 -38.360  11.720  1.00153.21           C
ATOM   4861  CG  PRO   658      38.343 -38.157  11.912  1.00153.21           C
ATOM   4862  C   PRO   658      35.417 -38.709   9.658  1.00153.21           C
ATOM   4863  O   PRO   658      34.532 -39.554   9.798  1.00153.21           O
ATOM   4864  N   GLU   659      35.270 -37.597   8.911  1.00169.23           N
ATOM   4865  CA  GLU   659      33.995 -37.263   8.342  1.00169.23           C
ATOM   4866  CB  GLU   659      34.030 -36.172   7.254  1.00169.23           C
ATOM   4867  CG  GLU   659      34.639 -34.817   7.595  1.00169.23           C
ATOM   4868  CD  GLU   659      35.914 -34.736   6.775  1.00169.23           C
ATOM   4869  OE1 GLU   659      36.701 -35.712   6.857  1.00169.23           O
ATOM   4870  OE2 GLU   659      36.133 -33.708   6.082  1.00169.23           O
ATOM   4871  C   GLU   659      33.582 -38.413   7.500  1.00169.23           C
ATOM   4872  O   GLU   659      32.449 -38.888   7.540  1.00169.23           O
ATOM   4873  N   MET   660      34.554 -38.885   6.720  1.00141.70           N
ATOM   4874  CA  MET   660      34.381 -39.881   5.719  1.00141.70           C
ATOM   4875  CB  MET   660      35.765 -40.220   5.143  1.00141.70           C
ATOM   4876  CG  MET   660      36.535 -39.006   4.613  1.00141.70           C
ATOM   4877  SD  MET   660      35.711 -38.079   3.285  1.00141.70           S
ATOM   4878  CE  MET   660      34.521 -37.257   4.385  1.00141.70           C
ATOM   4879  C   MET   660      33.901 -41.132   6.375  1.00141.70           C
ATOM   4880  O   MET   660      32.960 -41.776   5.914  1.00141.70           O
ATOM   4881  N   LEU   661      34.545 -41.483   7.500  1.00104.55           N
ATOM   4882  CA  LEU   661      34.280 -42.702   8.210  1.00104.55           C
ATOM   4883  CB  LEU   661      35.217 -42.922   9.415  1.00104.55           C
ATOM   4884  CG  LEU   661      36.688 -43.166   9.022  1.00104.55           C
ATOM   4885  CD1 LEU   661      37.573 -43.375  10.261  1.00104.55           C
ATOM   4886  CD2 LEU   661      36.812 -44.322   8.017  1.00104.55           C
ATOM   4887  C   LEU   661      32.879 -42.679   8.730  1.00104.55           C
ATOM   4888  O   LEU   661      32.213 -43.710   8.770  1.00104.55           O
ATOM   4889  N   LEU   662      32.425 -41.485   9.154  1.00127.13           N
ATOM   4890  CA  LEU   662      31.145 -41.189   9.725  1.00127.13           C
ATOM   4891  CB  LEU   662      31.065 -39.729  10.192  1.00127.13           C
ATOM   4892  CG  LEU   662      32.166 -39.385  11.211  1.00127.13           C
ATOM   4893  CD1 LEU   662      32.003 -37.961  11.773  1.00127.13           C
ATOM   4894  CD2 LEU   662      32.281 -40.480  12.283  1.00127.13           C
ATOM   4895  C   LEU   662      30.107 -41.387   8.680  1.00127.13           C
ATOM   4896  O   LEU   662      28.945 -41.613   9.000  1.00127.13           O
ATOM   4897  N   GLY   663      30.493 -41.261   7.398  1.00 69.82           N
ATOM   4898  CA  GLY   663      29.561 -41.444   6.321  1.00 69.82           C
ATOM   4899  C   GLY   663      29.204 -40.129   5.700  1.00 69.82           C
ATOM   4900  O   GLY   663      28.303 -40.076   4.865  1.00 69.82           O
ATOM   4901  N   SER   664      29.906 -39.039   6.073  1.00146.75           N
ATOM   4902  CA  SER   664      29.590 -37.727   5.570  1.00146.75           C
ATOM   4903  CB  SER   664      30.417 -36.626   6.260  1.00146.75           C
ATOM   4904  OG  SER   664      30.125 -36.591   7.650  1.00146.75           O
ATOM   4905  C   SER   664      29.770 -37.621   4.079  1.00146.75           C
ATOM   4906  O   SER   664      30.811 -37.983   3.523  1.00146.75           O
ATOM   4907  N   THR   665      28.670 -37.204   3.403  1.00165.48           N
ATOM   4908  CA  THR   665      28.574 -36.932   1.991  1.00165.48           C
ATOM   4909  CB  THR   665      27.165 -37.068   1.489  1.00165.48           C
ATOM   4910  OG1 THR   665      27.129 -36.949   0.075  1.00165.48           O
ATOM   4911  CG2 THR   665      26.297 -35.977   2.140  1.00165.48           C
ATOM   4912  C   THR   665      29.028 -35.552   1.664  1.00165.48           C
ATOM   4913  O   THR   665      29.591 -35.307   0.598  1.00165.48           O
ATOM   4914  N   ALA   666      28.727 -34.593   2.560  1.00 79.95           N
ATOM   4915  CA  ALA   666      29.104 -33.246   2.281  1.00 79.95           C
ATOM   4916  CB  ALA   666      28.051 -32.235   2.765  1.00 79.95           C
ATOM   4917  C   ALA   666      30.352 -33.013   3.058  1.00 79.95           C
ATOM   4918  O   ALA   666      30.313 -32.860   4.275  1.00 79.95           O
ATOM   4919  N   TYR   667      31.501 -32.992   2.361  1.00153.56           N
ATOM   4920  CA  TYR   667      32.765 -32.758   2.986  1.00153.56           C
ATOM   4921  CB  TYR   667      33.555 -34.037   3.330  1.00153.56           C
ATOM   4922  CG  TYR   667      33.623 -34.982   2.175  1.00153.56           C
ATOM   4923  CD1 TYR   667      34.434 -34.753   1.085  1.00153.56           C
ATOM   4924  CD2 TYR   667      32.872 -36.136   2.211  1.00153.56           C
ATOM   4925  CE1 TYR   667      34.479 -35.668   0.055  1.00153.56           C
ATOM   4926  CE2 TYR   667      32.915 -37.050   1.185  1.00153.56           C
ATOM   4927  CZ  TYR   667      33.721 -36.817   0.101  1.00153.56           C
ATOM   4928  OH  TYR   667      33.768 -37.759  -0.949  1.00153.56           O
ATOM   4929  C   TYR   667      33.577 -31.889   2.078  1.00153.56           C
ATOM   4930  O   TYR   667      33.249 -31.763   0.902  1.00153.56           O
ATOM   4931  N   ASP   668      34.648 -31.253   2.615  1.00192.78           N
ATOM   4932  CA  ASP   668      35.416 -30.268   1.877  1.00192.78           C
ATOM   4933  CB  ASP   668      35.441 -28.895   2.543  1.00192.78           C
ATOM   4934  CG  ASP   668      36.067 -29.037   3.939  1.00192.78           C
ATOM   4935  OD1 ASP   668      35.723 -30.013   4.657  1.00192.78           O
ATOM   4936  OD2 ASP   668      36.894 -28.157   4.301  1.00192.78           O
ATOM   4937  C   ASP   668      36.896 -30.566   1.741  1.00192.78           C
ATOM   4938  O   ASP   668      37.355 -31.705   1.697  1.00192.78           O
ATOM   4939  N   GLU   669      37.664 -29.442   1.678  1.00202.13           N
ATOM   4940  CA  GLU   669      39.081 -29.280   1.498  1.00202.13           C
ATOM   4941  CB  GLU   669      39.488 -27.799   1.457  1.00202.13           C
ATOM   4942  CG  GLU   669      39.193 -27.043   2.754  1.00202.13           C
ATOM   4943  CD  GLU   669      40.430 -27.088   3.636  1.00202.13           C
ATOM   4944  OE1 GLU   669      41.406 -27.791   3.264  1.00202.13           O
ATOM   4945  OE2 GLU   669      40.418 -26.405   4.694  1.00202.13           O
ATOM   4946  C   GLU   669      39.787 -29.913   2.629  1.00202.13           C
ATOM   4947  O   GLU   669      40.892 -30.431   2.469  1.00202.13           O
ATOM   4948  N   LYS   670      39.121 -29.908   3.791  1.00210.13           N
ATOM   4949  CA  LYS   670      39.686 -30.353   5.018  1.00210.13           C
ATOM   4950  CB  LYS   670      38.664 -30.310   6.154  1.00210.13           C
ATOM   4951  CG  LYS   670      39.351 -30.086   7.489  1.00210.13           C
ATOM   4952  CD  LYS   670      40.045 -28.720   7.553  1.00210.13           C
ATOM   4953  CE  LYS   670      39.204 -27.575   6.979  1.00210.13           C
ATOM   4954  NZ  LYS   670      39.815 -26.272   7.326  1.00210.13           N
ATOM   4955  C   LYS   670      40.169 -31.754   4.825  1.00210.13           C
ATOM   4956  O   LYS   670      41.171 -32.139   5.415  1.00210.13           O
ATOM   4957  N   VAL   671      39.504 -32.555   3.975  1.00157.24           N
ATOM   4958  CA  VAL   671      39.902 -33.926   3.790  1.00157.24           C
ATOM   4959  CB  VAL   671      39.053 -34.648   2.785  1.00157.24           C
ATOM   4960  CG1 VAL   671      37.607 -34.703   3.305  1.00157.24           C
ATOM   4961  CG2 VAL   671      39.200 -33.939   1.429  1.00157.24           C
ATOM   4962  C   VAL   671      41.317 -33.987   3.291  1.00157.24           C
ATOM   4963  O   VAL   671      42.070 -34.912   3.604  1.00157.24           O
ATOM   4964  N   ASP   672      41.697 -33.017   2.447  1.00179.92           N
ATOM   4965  CA  ASP   672      43.003 -32.959   1.880  1.00179.92           C
ATOM   4966  CB  ASP   672      42.996 -31.912   0.769  1.00179.92           C
ATOM   4967  CG  ASP   672      41.930 -32.432  -0.197  1.00179.92           C
ATOM   4968  OD1 ASP   672      42.079 -33.616  -0.601  1.00179.92           O
ATOM   4969  OD2 ASP   672      40.965 -31.695  -0.530  1.00179.92           O
ATOM   4970  C   ASP   672      44.018 -32.677   2.964  1.00179.92           C
ATOM   4971  O   ASP   672      45.109 -33.252   2.952  1.00179.92           O
ATOM   4972  N   VAL   673      43.648 -31.792   3.924  1.00111.99           N
ATOM   4973  CA  VAL   673      44.398 -31.318   5.070  1.00111.99           C
ATOM   4974  CB  VAL   673      43.600 -30.310   5.840  1.00111.99           C
ATOM   4975  CG1 VAL   673      44.283 -30.057   7.194  1.00111.99           C
ATOM   4976  CG2 VAL   673      43.393 -29.069   4.956  1.00111.99           C
ATOM   4977  C   VAL   673      44.690 -32.407   6.054  1.00111.99           C
ATOM   4978  O   VAL   673      45.793 -32.503   6.596  1.00111.99           O
ATOM   4979  N   TRP   674      43.682 -33.243   6.335  1.00133.32           N
ATOM   4980  CA  TRP   674      43.848 -34.298   7.285  1.00133.32           C
ATOM   4981  CB  TRP   674      42.636 -35.207   7.372  1.00133.32           C
ATOM   4982  CG  TRP   674      42.840 -36.396   8.266  1.00133.32           C
ATOM   4983  CD2 TRP   674      42.606 -36.380   9.677  1.00133.32           C
ATOM   4984  CD1 TRP   674      43.195 -37.671   7.944  1.00133.32           C
ATOM   4985  NE1 TRP   674      43.160 -38.463   9.064  1.00133.32           N
ATOM   4986  CE2 TRP   674      42.795 -37.677  10.135  1.00133.32           C
ATOM   4987  CE3 TRP   674      42.292 -35.359  10.525  1.00133.32           C
ATOM   4988  CZ2 TRP   674      42.651 -37.966  11.453  1.00133.32           C
ATOM   4989  CZ3 TRP   674      42.084 -35.665  11.842  1.00133.32           C
ATOM   4990  CH2 TRP   674      42.254 -36.948  12.289  1.00133.32           C
ATOM   4991  C   TRP   674      44.937 -35.159   6.776  1.00133.32           C
ATOM   4992  O   TRP   674      45.771 -35.647   7.539  1.00133.32           O
ATOM   4993  N   SER   675      44.939 -35.389   5.454  1.00133.78           N
ATOM   4994  CA  SER   675      45.956 -36.245   4.960  1.00133.78           C
ATOM   4995  CB  SER   675      45.717 -36.766   3.546  1.00133.78           C
ATOM   4996  OG  SER   675      46.472 -37.960   3.386  1.00133.78           O
ATOM   4997  C   SER   675      47.297 -35.567   5.093  1.00133.78           C
ATOM   4998  O   SER   675      48.311 -36.242   5.274  1.00133.78           O
ATOM   4999  N   LEU   676      47.346 -34.214   5.043  1.00150.71           N
ATOM   5000  CA  LEU   676      48.603 -33.533   5.239  1.00150.71           C
ATOM   5001  CB  LEU   676      48.586 -32.003   5.295  1.00150.71           C
ATOM   5002  CG  LEU   676      50.023 -31.534   5.613  1.00150.71           C
ATOM   5003  CD1 LEU   676      50.850 -31.311   4.338  1.00150.71           C
ATOM   5004  CD2 LEU   676      50.085 -30.433   6.679  1.00150.71           C
ATOM   5005  C   LEU   676      49.101 -33.845   6.617  1.00150.71           C
ATOM   5006  O   LEU   676      50.301 -34.015   6.834  1.00150.71           O
ATOM   5007  N   GLY   677      48.188 -33.875   7.604  1.00 63.15           N
ATOM   5008  CA  GLY   677      48.582 -34.127   8.964  1.00 63.15           C
ATOM   5009  C   GLY   677      49.216 -35.487   9.094  1.00 63.15           C
ATOM   5010  O   GLY   677      50.244 -35.643   9.756  1.00 63.15           O
ATOM   5011  N   CYS   678      48.638 -36.518   8.451  1.00 80.78           N
ATOM   5012  CA  CYS   678      49.179 -37.839   8.608  1.00 80.78           C
ATOM   5013  CB  CYS   678      48.357 -38.901   7.861  1.00 80.78           C
ATOM   5014  SG  CYS   678      46.674 -39.036   8.544  1.00 80.78           S
ATOM   5015  C   CYS   678      50.586 -37.813   8.082  1.00 80.78           C
ATOM   5016  O   CYS   678      51.473 -38.471   8.627  1.00 80.78           O
ATOM   5017  N   LEU   679      50.810 -37.034   7.003  1.00166.17           N
ATOM   5018  CA  LEU   679      52.086 -36.844   6.352  1.00166.17           C
ATOM   5019  CB  LEU   679      52.005 -35.794   5.230  1.00166.17           C
ATOM   5020  CG  LEU   679      53.279 -35.570   4.389  1.00166.17           C
ATOM   5021  CD1 LEU   679      52.895 -34.909   3.061  1.00166.17           C
ATOM   5022  CD2 LEU   679      54.383 -34.760   5.096  1.00166.17           C
ATOM   5023  C   LEU   679      53.070 -36.204   7.275  1.00166.17           C
ATOM   5024  O   LEU   679      54.228 -36.611   7.354  1.00166.17           O
ATOM   5025  N   LEU   680      52.649 -35.136   7.968  1.00 89.72           N
ATOM   5026  CA  LEU   680      53.612 -34.420   8.754  1.00 89.72           C
ATOM   5027  CB  LEU   680      53.012 -33.221   9.506  1.00 89.72           C
ATOM   5028  CG  LEU   680      54.055 -32.461  10.346  1.00 89.72           C
ATOM   5029  CD1 LEU   680      55.180 -31.898   9.465  1.00 89.72           C
ATOM   5030  CD2 LEU   680      53.393 -31.382  11.219  1.00 89.72           C
ATOM   5031  C   LEU   680      54.177 -35.346   9.784  1.00 89.72           C
ATOM   5032  O   LEU   680      55.393 -35.432   9.952  1.00 89.72           O
ATOM   5033  N   ALA   681      53.296 -36.116  10.447  1.00 67.04           N
ATOM   5034  CA  ALA   681      53.691 -37.012  11.499  1.00 67.04           C
ATOM   5035  CB  ALA   681      52.511 -37.797  12.096  1.00 67.04           C
ATOM   5036  C   ALA   681      54.652 -38.003  10.926  1.00 67.04           C
ATOM   5037  O   ALA   681      55.563 -38.494  11.592  1.00 67.04           O
ATOM   5038  N   GLN   682      54.442 -38.323   9.646  1.00135.81           N
ATOM   5039  CA  GLN   682      55.222 -39.252   8.890  1.00135.81           C
ATOM   5040  CB  GLN   682      54.724 -39.287   7.456  1.00135.81           C
ATOM   5041  CG  GLN   682      55.719 -39.849   6.470  1.00135.81           C
ATOM   5042  CD  GLN   682      55.202 -39.307   5.160  1.00135.81           C
ATOM   5043  OE1 GLN   682      54.020 -39.441   4.843  1.00135.81           O
ATOM   5044  NE2 GLN   682      56.111 -38.616   4.420  1.00135.81           N
ATOM   5045  C   GLN   682      56.656 -38.832   8.830  1.00135.81           C
ATOM   5046  O   GLN   682      57.552 -39.675   8.827  1.00135.81           O
ATOM   5047  N   MET   683      56.904 -37.517   8.747  1.00154.76           N
ATOM   5048  CA  MET   683      58.223 -36.988   8.555  1.00154.76           C
ATOM   5049  CB  MET   683      58.189 -35.489   8.242  1.00154.76           C
ATOM   5050  CG  MET   683      57.347 -35.250   6.987  1.00154.76           C
ATOM   5051  SD  MET   683      57.542 -33.629   6.213  1.00154.76           S
ATOM   5052  CE  MET   683      59.184 -34.037   5.559  1.00154.76           C
ATOM   5053  C   MET   683      59.121 -37.253   9.732  1.00154.76           C
ATOM   5054  O   MET   683      60.333 -37.387   9.570  1.00154.76           O
ATOM   5055  N   PHE   684      58.561 -37.285  10.954  1.00 85.93           N
ATOM   5056  CA  PHE   684      59.338 -37.425  12.156  1.00 85.93           C
ATOM   5057  CB  PHE   684      58.477 -37.271  13.419  1.00 85.93           C
[truncated: 127,222 more chars]
